# Supplementary material for: Glycoside hydrolase–mediated glucomannan catabolism in Segatella copri, a target of microbiota-directed foods for malnourished children
Source: Proc Natl Acad Sci U S A. 2025 Dec 2;122(49):e2521522122. doi: 10.1073/pnas.2521522122 (PMC12704710; doi:10.1073/pnas.2521522122)
Supplement: Supplementary file 2 — Dataset S01 (XLSX) [file pnas.2521522122.sd01.xlsx]

## Sheet: Dataset S1
Dataset S1 - Carbohydrate-active enzymes encoded by select polysaccharide utilization loci in the genome of MAG Bg0019
(A) Proteins encoded by PUL 7 and PUL 8 of MAG Bg0019
	PUL	ORF	CAZyme modules	Bg0019 Protein Sequence
	PUL 7	MBINF3D6CCAE_04700	GH130	MTTFQDKVKALRAHHEELLSRKNEPVEWGNGIYEKYKNPILTAEHTPLEWRYDFDEKSNPYLMQRIMMNATLNSGAIKWNGKYLLVVRVEGADRKSFFAVAESPNGVDNFRFWDEPITMPEDVVPATNIYDMRLTAHEDGYIYGVFCAERHDDDQPGDLSAATATAAIARTKDLVNWERLPDLKTKSQQRNVVLHPEFVDGKYAFYTRPQDGFIDTGSGGGIGWALVDDITHAEIKEEKIINARHYHTIQEVKNGEGPHPIKTDKGWLHLAHGVRGCASGLRYVLYMYMTSLEDPTKVIAEPGGYLLVPEGPEYIGDVMNVVFANGWIADEDGKVFIYYASSDTRMHVATSTIDRLVDYCMNTPKDDYRTQFSVEKIKALVAKNKQTLSK	1
		MBINF3D6CCAE_04705	GH26	MIGKRILIGAACLMAMQGAMAQVDGVTGASVQTANTSCSKGKKQCCNTPAEQLKVRLQKLLDKGIMLGHQDDPVYGTTWKWDEGKSDVLLTTGDYPAVMGFDLGKLELDSKENLDGVSFDRMRKEIIAQNERGGIVTLSWHPWNPVTGENAWDPKGDAVAAILDGGAQQQKFDGWLKKVSDFILSLKTNDGKLVPVIFRPWHEMNGGWFWWGASSCTPVQYNQLYVKTLNILTKAGCNNIVWAWSPNLSDEKTVEKFLERFPGEKYVDMLGVDVYEFDNSDANYQQNLAATLDVLMEAAKKVGKIPALTETGCRGIASKKDWFTQTLWPVLQKYQLSYVLFWRNAWDKPQEEAYLPGVGDGAIVEDFKAFKKEKKVLFAKEVLKVK	1
		MBINF3D6CCAE_04710	CE7	MSVLGISSLSAQIRGNNIVVTITPDHQDWNYRVGEKANFTVNVRKSGTLLNQVKVDYEAGPVMFPEVNKSTTLKDGTMKWCGSLNRPGFYRLKVIAHVDGKDYEGLCTAGFSPEKIQPFAQEPKDFDAFWKKALDEARQNDLNPTKVLLPERCTKDKNVYEISYNNNRWGSKMYGILSVPVKEGKYPALLRVPGAGVRPYAGDTYTAPAECIVLEIGIHGVPVTMQQKIYDDLANGELKGYWDTNLENPYRNAYRRVVTGAVRGVDYIASLPEWNGKTIGVTGSSQGGFLSIAVAALDKRITFLAPVHDAMCDYEAEIHGVAGGWPHYFYKEDKAQGAAWKEQKLTDLEKARLEGARYYDGVNFARRITVPGWYSFGYNDEVVPPTSSYGLYNSVKAPK…	1
		MBINF3D6CCAE_04715		MYIKSEKAKKTTKYTLFSTQELTENNQKTINKAQKVMTIHIINNVRVPYI	1
		MBINF3D6CCAE_04720	SusC	MNFKSREKLLASVAALSLLGISPQQTFAAQITTNQAVQQTKKITGNVSDAMGPIIGATVKVKGTRNAAVTDFDGNYTLNVAAGQTVEVTYVGYVTKTFKVGGQSKYDITLAEDNNSLDEVVVVGYGTMKKSDISGASVSMGEDQIKGSIITNLDQSFQGRVAGVTSVATSGAPGSSTSIRVRGQSTINAGAEPLYVIDGVIFQGGGSSGGSLGLGDALGNGSVSTVSPMSTINPADIVSMEILKDASATAIYGAQGANGVVLITTKRGKIGEAKFTYDGMAAWQYQGKRIDILNLREFSEYYNDFVNNGWISQDQARPDFSDPSILGRGTNWQDAVFRTAFQHQHQVAAQGGTDKVKYYVSGGMMDQDGTIIGSNFKRLNVRANLDAQLKKWFKIGMNT…	1
		MBINF3D6CCAE_04725	SusD	MKKYNIYKTAVCAFVLGLSLSSCGDFLDQPDNSNYNADTFYNGDTECYQGANSLYSMPWYDFQRGFFKVAEVMSGNYYWYGDDNTQYWNCSVSANNADLKNMSYSLWTVNAYANTIYDKLKGASASASVKSACMGECLTWKAMAYFYLVRTFGAVPIIHNNTDIIGAGTYNDQYKANIEDVYDYIIMTLKKAIELLPEKDPTGLGRIDKYSAEGLLAKVYLTKSGFDPATTTYEQGSVAYIKTTNHQRNQEDLDNAAKYAKDVIDNSGRSLEPAANFPAMFYSAYKGPESLIAWHWRASRDPWTCQNTLQSDLSIKGFDETGNNWGGWAGPSVDLIEAFGDNPASQTRNNTDIRRKATMIMAGDKYDYFYTDCGGFDFLKHVYKGYEKHQGNGELQSPT…	1
		MBINF3D6CCAE_04730		MLLGATAFTGLSITSCVDEPDKYEIAGGTPSIDYVRLCDVTKKDSMLTGAYMGTSICLVGNNLRSITKMLFNDQQAILNTSMITDHTLIVDVPKTLTDNPTNKIYMYNKDGECTEYDFKTLVPEPVVTSLSNEFAKDGETVTLKGDYLLDYENAHLKITFPGNVDVTDFKSISKSAVTFVVPEGAQKGFVTVESMYGKGKSKFYFRDDRCILFDWDNDGDDAIATGHGWRDGIQNGNRMRNDVEGVQPLDGNYYYLGGKTVNFDSWAEDEYSFNYWPEPAAGYPELNSLMKWDDVDNMQVKFEVNIPNDWTGLSLQVYFTGNDQVTYSTGNNNYLADDKFPRALWTPWYGATNNTFSTSGNWQTVSIPLSEFAYDRYGNKLGGLKFENLTGMTMFLYTG…	1
		MBINF3D6CCAE_04735		MKRHNKSFLWLVLLLICSTFAFTSCDRDDLNTDQYGNEISVLSYGPNPVLRGGVLTFKGANLDQITEIDLPGAEAITSINVVTSGKNSEINIEVPAEKCEPGIVTLKTAKNGEIKTLTPITYIENLKFTGFYVGENKENLIGSVGDVLTLEGDYLNNITSVIFANGYTMDAESFKSQTRYQIQLVIPAEAGEGRFQISDGNNYMYSEGALSINAPEIDANNAIGKSLIKAGETEVLRGTSLDQIASIELNGATVEAADFKSQTASEITFVISSKVADGEITAVTKSGIRISFGEITTVVPSQLIATPSPIKNGKEITITGKDMDLITGIAFPNAKESKLNKVETTKVTSTVPEDAQEGDITLSLDNGKTVAVAYTLVKPTVTACTPAAITAGEKTIIKG…	1
		MBINF3D6CCAE_04740		MKKIALSLLIALSCISAKAADGKSLFVSFNDGSKIEFALSTLPEVTFGNDKMTVKSTATTASYELWKVSTFTYGTTTGIKLVETNNKFAFEGDRIIVDGTNNKVSAFALDGKNIKLSPITVGDKTIINLSELTNGVYIIKINNKSLKVARQ	1
		MBINF3D6CCAE_04745	GH26|GH5_4	MKKILLSLLAVMISFTALAQTDGDKITINNSEGKQAEWNLTGETNAISSMKHNASNQLEIYLKGLEDFGAWETYDINKINNISFSIYHESEVGDVNLADPAATEKTKRLYKYLQLNYGSKTISSVIANVNWNTQEADKIYQATGKYPAMNCYDFIHIYVPKQGSNGWINYNDITPVTNWAAQGGLVSLMWHFNVPKTESTTLGTDGSGVTCTPSETSFKAANVFTAGSWENKWFYQEMDKVVEVLQKLQDAGVVAIWRPFHEAAGNACLKSGASWGKSWFWWGYDGAETYKKLWQTMFDYFQNKGIHNLIWAWTTQNYNGDANTYNNDADWYPGDKYVDIIGRDLYGYDAAKQAQEFKEIQARYPGKLVALAECGTNIDNKTATADIDEAWNAGAKWSF…	1
		MBINF3D6CCAE_04750	GH26*	MRIKYIILMFAALLAFSSCGEKKKKSYDEIAMSGLTTRTENLKTNIKAYANKGTLIGQMYGTLTGIGWNRWQCDSDRCDLKTLCGYRPAANGYELAGIENGKSQNIDGVPFKAIREDVLKHFRKGGLLIMNWTMPDYNGNNDMLEEYTKQVAKYLDTLQDGYGIKAPVVLNLLPVDGKTWYCKLSKDDYISLYKKIQDLLDDEDVTNVVYSYSETYQPGKNLMDRYPDNKIDVINVTYQQSKNAIDLPLYQKSIKEIVKQALPFAQDHNNAFGLTTGVESIGDSSIFSETLLTVLKQHHIAYLMFGRNQGEPIEEHYYTPYPGVSNKKTHGFMEMINDEVCVFLEKLNGLYLEH	1
	PUL 8	MBINF3D6CCAE_04765	GH5_7	MKKIFVLLMMALATCNISAKSNFVQVKDGHFVRDGKPYYYVGTNFWYGAILGSEGQGGNRERLCKELDKMKEMGIDNLRILVGSDGKRGVKTKVEPTLQEAPGVYNDTILAGLDYLLMEMGKRKMLAVLYLNNSWEWSGGYGYYLEQAGLGQAPRPNEDGYPAFMNFVAKYASCEKAHQLFYDYVKFILTRTNRYTKKKYKDDPAIMSWQIGNEPRAFSKEQLPAFEKWLGEASKLIRSLDKNHLISIGSEGKWGCEGELNCWERICADKNVDYCNIHLWPYNWSWARKDHLQEDLGISCKNTKEYIDEHLEVCGRIRKPLVMEEFGYPRDGFSFSTSSTTEARDGYYKYVFSLVGDNAASGGYFAGCNFWGWGGFANPKHEQWQVGDDYTGDPAQEAQ…	1
		MBINF3D6CCAE_04770	GH5_4	MKKIVMIILAAAHFAWAGAQVKPVDGRISKMKLTATELAHYMAPGVNLGNTMEACDWNDVFTNQAGLKSETSWQNDKTTESYIRSLKQQGFNSLRIPTSWVAGHLTDKENMTIDPVWMKRIKEIVNYGLNAGLCVIINEHWDGGWMEHDAFTSGANVAEHKEMFRKLWTNIAKEFKTYDQRVLFAALNEPGVGGASPQVQGDMLAPDSKEFADRLLAYEQVFIDAVRATGGNNASRVLIVQTPKTEIDLAAKDSYDITRLKDKVKNRLMAEVHFYDPYIFTLMEKDADWGKVALYWKGHAPADDQSRTVNTIWYNNKNVDAYQHITNQVMKMKRKFVDLGYPVVIGEYGANRKDASLFGGNQEKHNESMMAWYGAVTAEMMKAGLIPYVWDINVQPLPH…	1
		MBINF3D6CCAE_04775	GH5_4	MAFAMVSFSACSNEDTIEGGEGLSTDFVVSRSDMAFTKNGGETDLYVKAAQVPTVSTEAAWLAVTPVAGSSSITHHFLIKAEANTANDDRSATITVAAGSDTKTITVSQNSTEGLLISSGKTMNVGAAGGQVTVTLKANASYSQVISNDWVSEITSRANMVEYTRNYSVAANISNARSATISYTMVVNDSTSITEAVTINQEQGTTTGDMSKTAMDIAALMYPGWNLGNTMEAGNAANNWKNAGIGSETFWQSAKTTQQLIDLVKASGFKSVRIPCSWVMGHITDAEACTIDADWLTRVHEVVDYCIKNNLYVIINQHWDGGWIEHDGFTAATDVDATKAKLTKIWTQIANSFKNYDERLIFAGMNEPGVGGGDDNALLGTADLANRIAEYEQTFIEAV…	1
		MBINF3D6CCAE_04780		MKMKYLAGVMLLMAGLCSLSSCSDDDYSAATGNVISTIETGDASVTAISAVVSGKVLDLSKQDAGAYAVGVVYGTNPDPTTAGSKQPGVIDAEGNVTATLSGLTKGNTYYYATYVQLQGIVTKFGEVKSFVATDAQIATAGATDVTATKATLSATANGLEGILIEGETQMNYGFKISTSEADVENGIDYPISASAKTISQRVEGLLPGTTYYYTSYFELGDGFVYGETKSFTTPAQKMEYVDLGLSILWAKCNLGAESEEETGTLLGYGDLTGVNQSTYLIDYNTVEDIAGTDKDILKKVNVDAGALMRSSTPTADQMSELIANTTQTEVEVKGVKGIRFTAANGNSIFMPYTGYRNGTAKVGEGNQGLYWSGNNYSIATDYSQTLNLSNGTASSGVSA…	1
		MBINF3D6CCAE_04785		MKIINKIYSLLAAVMILVMASCSPDEFGLGDKNLSSEDLAENIAFTITHDESNPNIVKFKSLLPSSYSVVFDTPQGRFQQDEVSLKIPFNGTYQARIGVETRGGFLWGPYAEFKVDDFCAEFVTDPLWTYLSGGVGKSKRWKLDIDANVITKHSDLWAGPLGFWGMDDDWSTCMMGQTAAAGDHWNWTPGIADNSWVMSAMDYGYMEFDLIGGAHVTVYNAETGETLKGTYMLDTDNHTITFSDAELLHNSGHDQVATNWRSGLKLMGLADDRLQIATVRDNSDEGKCLLCYNFVSEEYWDNWTPSAPENTQVKPTLMTDWRDWVEQKTNKEITYKLANPDNEEGRQFDYCNLDGSAKGIQLTAASGIEDATLVMNSESKSYIYTAPDGSQVSGKYTLN…	1
		MBINF3D6CCAE_04790	SusD	MKTNKIKIAALGILAMGGLASCSDSWLDVASKTESNSGNFYKSQEDGLRSLYACYDGWQRTVSDGPSFTVYQLTETMSDECFGGTGNTDGRNTQILDRFDMNQAPSYTDMHETLWKSYYAAIFRCNEFIDKGEGITWDDENAKNTYLGEAHALRALCYFDMLRLWENIPLLEHATSEVVPQAAPDSVYSLVFRDLKYAIEHIPANAYPKKDAASNDGHITKYGAEAILARAYLFYSGYYGKEPDQLGLTKADALAACEDIIASGEFSLVPRFRDLWPASADDKSGDHVGLWAHENSSWAGPGNPETILSMKFNYTADYNGNNDGNRFQVMIGMRTGSLVYEGYGQGWGACTVTPSIASAYATGDTRRSASIIDASQLKDYENTYLADQREYTGYFVKKY…	1
		MBINF3D6CCAE_04795	SusC	MRKTSQKFSQSHMLCKVALVAIMLVFQAMLGIGAGVLNAQTVKGTVISGSDNEPLIGASVMVQGTKTGAVTDLDGNFTIEAKNGQTLEVSYLGFITQKIKVTGSTINVTLNEDKQSLDEVVVVGYGVQKKKLVTGATVQLKGDDIAKLNTSNPLQALQGQTPGMSIISTSGQPGSGLKVNIRGMGTVSGSDPLYIIDGVRGDIASLNPADIESIDVLKDAASAAIYGSQSANGVVLITTKGGKEGRAVVSFDGYVGWQNKPRSIDMLNAREYMAILDEAAINSGKNAYDWSKYKSIYDANGDLIDTDWVDQMFVKNAKTSSYNIGVNGGSKTANYAMTLGYMNQEGIVGGKDVSNYERYNFRVNSDWKVKDWLKVGEQISFIYTQNSGIGVGNAYNNSL…	1
	*This enzyme is predicted to be catalytically inactive
(B) Conservation of PUL-encoded genes between MAG Bg0019 PUL 7 and PUL 8 and additional Segatella copri isolate genomes
		MAG Bg0019 (Hibberd, Webber et al)	BgF5_2a	DSM 18205a
	PUL 7	GH26	0.97	0.99
		GH26|GH5_4	0.93	94%b
		SusD	0.99
		SusC	0.99
		CE7	0.99
		GH26	0.99
		GH130	1
	PUL 8	GH5_7	0.99	0.99
		GH5_4	0.98	0.98
		GH5_4	0.98	0.72
		SusD	0.99	0.4
		SusC	0.99	0.62
	aPercent sequence identity shared with homologous proteins in MAG Bg0019 PULs
	bIdentity to GH5_4 module only
	Color Key:
		conserved (≥ 90% amino acid sequence identity)
		divergent sequence (< 90% amino acid sequence identity)
		not present
(C) In vitro growth data for strains BgF5_2 and DSM 18205 in carbohydrate-deficient defined medium supplemented with glucomannan or glucose
	Strain	Treatment	Replicate	Optical Density (600 nm, normalized to starting OD600)
				12 hr	24 hrs	36 hrs	48 hrs
	DSM 18205	1% glucose	1	0.001	0	0.013	0.119
			2	0	-0.002	0.004	0.107
			3	0.001	0	0.011	0.104
		1.5% glucomannan	1	0.026	0.034	0.035	0.035
			2	0.022	0.031	0.033	0.033
			3	0.015	0.024	0.027	0.029
	BgF5_2	1% glucose	1	-0.009	0	0.042	0.355
			2	-0.008	0.001	0.067	0.402
			3	-0.006	0.007	0.073	0.425
		1.5% glucomannan	1	0.05	0.467	0.515	0.518
			2	0.045	0.47	0.518	0.528
			3	0.009	0.229	0.39	0.383
