# Supplementary material for: Glycoside hydrolase–mediated glucomannan catabolism in Segatella copri, a target of microbiota-directed foods for malnourished children
Source: Proc Natl Acad Sci U S A. 2025 Dec 2;122(49):e2521522122. doi: 10.1073/pnas.2521522122 (PMC12704710; doi:10.1073/pnas.2521522122)
Supplement: Supplementary file 3 — Dataset S02 (XLSX) [file pnas.2521522122.sd02.xlsx]

## Sheet: Dataset S2
Dataset S2 - Bacteroidota genomes evaluated for the phylogenetic distribution of the multifunctional GH26|GH5_4 CAZyme
	Genome	Genome Type / Purpose	Study or Origin	Taxonomy (as reported in origin)		Taxonomy (reclassified using GTDB-Tk)			Taxonomy (reclassified using GTDB-Tk)			Bacteroidales Distribution Analysis			Prevotella/Segatella Distribution Analysis			Geographic Origin
				Genus	Species	Genus	Species	GTDB Version	Genus	Species	GTDB Version	Genome Included	Presence of Bifunctional Enzyme (first pass)	PUL 7 Structure (if present, PULDB designation)	Genome Included	Presence of Bifunctional Enzyme (second pass)	Amino Acid Identity (%) to Bg0019 Reference	Host	Body Site	Continent	Country
	Prevotella_melaninogenica_BgEED24	isolate	BEED (DOI: 10.1056/NEJMoa1916004)	Prevotella	melaninogenica	Prevotella	melaninogenica	r220	Prevotella	melaninogenica	r226			0	Y	0	0	human	fecal	Asia	Bangladesh
	Prevotella_sp_BgEED25	isolate	BEED (DOI: 10.1056/NEJMoa1916004)	Prevotella	sp	Prevotella	pallens	r220	Prevotella	pallens	r226			0	Y	0	0	human	fecal	Asia	Bangladesh
	Alloprevotella_rava_F0323	reference_genome	BV-BRC (www.bv-brc.org)	Alloprevotella	rava	Alloprevotella	rava	r220	Alloprevotella	rava	r226			0	Y	0	0
	Bacteroides_thetaiotaomicron_VPI-5482	reference_genome	BV-BRC (www.bv-brc.org)	Bacteroides	thetaiotaomicron	Bacteroides	thetaiotaomicron	r220	Bacteroides	thetaiotaomicron	r226			0	Y	0	0
	Paraprevotella_clara_YIT11840	reference_genome	BV-BRC (www.bv-brc.org)	Paraprevotella	clara	Paraprevotella	clara	r220	Paraprevotella	clara	r226			0	Y	0	0
	Paraprevotella_xylaniphila_YIT11841	reference_genome	BV-BRC (www.bv-brc.org)	Paraprevotella	xylaniphila	Paraprevotella	xylaniphila	r220	Paraprevotella	xylaniphila	r226			0	Y	0	0
	Prevotella_amnii_CRIS21A-A	reference_genome	BV-BRC (www.bv-brc.org)	Prevotella	amnii	Prevotella	amnii	r220	Prevotella	amnii	r226			0	Y	0	0	human	vaginal
	Prevotella_amnii_DSM23384	reference_genome	BV-BRC (www.bv-brc.org)	Prevotella	amnii	Prevotella	amnii	r220	Prevotella	amnii	r226			0	Y	0	0	human	vaginal
	Prevotella_bergensis_DSM17361	reference_genome	BV-BRC (www.bv-brc.org)	Prevotella	bergensis	Prevotella	bergensis	r220	Prevotella	bergensis	r226			0	Y	0	0	human	Abscess
	Prevotella_bivia_DSM20514	reference_genome	BV-BRC (www.bv-brc.org)	Prevotella	bivia	Prevotella	bivia	r220	Prevotella	bivia	r226			0	Y	0	0	human	vaginal
	Prevotella_bivia_JCVIHMP010	reference_genome	BV-BRC (www.bv-brc.org)	Prevotella	bivia	Prevotella	bivia	r220	Prevotella	bivia	r226			0	Y	0	0	human	vaginal
	Prevotella_buccae_ATCC33574	reference_genome	BV-BRC (www.bv-brc.org)	Prevotella	buccae	Prevotella	buccae	r220	Prevotella	buccae	r226			0	Y	0	0	human	oral
	Prevotella_buccae_D17	reference_genome	BV-BRC (www.bv-brc.org)	Prevotella	buccae	Prevotella	buccae	r220	Prevotella	buccae	r226			0	Y	0	0	human	oral
	Prevotella_buccalis_ATCC35310	reference_genome	BV-BRC (www.bv-brc.org)	Prevotella	buccalis	Prevotella	buccalis	r220	Prevotella	buccalis	r226			0	Y	0	0	human	oral
	Prevotella_buccalis_DNF00853	reference_genome	BV-BRC (www.bv-brc.org)	Prevotella	buccalis	Prevotella	sp000479005	r220	Prevotella	sp000479005	r226			0	Y	0	0	human	vaginal	North America	USA
	Prevotella_copri_2789STDY5834881	reference_genome	BV-BRC (www.bv-brc.org)	Prevotella	copri	Prevotella	copri_B	r220	Prevotella	copri_B	r226			0	Y	0	0	human	fecal	Europe	UK
	Prevotella_copri_AF10-17	reference_genome	BV-BRC (www.bv-brc.org)	Prevotella	copri	Prevotella	copri_G	r220	Prevotella	copri_G	r226			0	Y	1	91.868	human	fecal	Asia	China
	Prevotella_copri_AF11-14	reference_genome	BV-BRC (www.bv-brc.org)	Prevotella	copri	Prevotella	sp015074785	r220	Prevotella	sp015074785	r226			0	Y	1	90.978
	Prevotella_copri_AF12-50	reference_genome	BV-BRC (www.bv-brc.org)	Prevotella	copri	Prevotella	sp015074785	r220	Prevotella	sp015074785	r226			0	Y	1	92.122
	Prevotella_copri_AF15-25	reference_genome	BV-BRC (www.bv-brc.org)	Prevotella	copri	Prevotella	copri_C	r220	Prevotella	copri_I	r226			0	Y	1	96.31
	Prevotella_copri_AF22-1	reference_genome	BV-BRC (www.bv-brc.org)	Prevotella	copri	Prevotella	copri_G	r220	Prevotella	copri_G	r226			0	Y	0	0	human	fecal	Asia	China
	Prevotella_copri_AF24-12	reference_genome	BV-BRC (www.bv-brc.org)	Prevotella	copri	Prevotella	copri_E	r220	Prevotella	copri_E	r226			0	Y	1	90.978
	Prevotella_copri_AF29-19	reference_genome	BV-BRC (www.bv-brc.org)	Prevotella	copri	Prevotella	sp015074785	r220	Prevotella	sp015074785	r226			0	Y	1	91.741
	Prevotella_copri_AF38-11	reference_genome	BV-BRC (www.bv-brc.org)	Prevotella	copri	Prevotella	sp015074785	r220	Prevotella	sp015074785	r226			0	Y	1	91.105
	Prevotella_copri_AF43-2	reference_genome	BV-BRC (www.bv-brc.org)	Prevotella	copri	Prevotella	copri_C	r220	Prevotella	copri_I	r226			0	Y	1	91.868
	Prevotella_copri_AF46-2NS	reference_genome	BV-BRC (www.bv-brc.org)	Prevotella	copri	Prevotella	copri_E	r220	Prevotella	copri_E	r226			0	Y	1	90.638	human	fecal	Asia	China
	Prevotella_copri_AM16-54	reference_genome	BV-BRC (www.bv-brc.org)	Prevotella	copri	Prevotella	copri_B	r220	Prevotella	copri_B	r226			0	Y	1	91.614	human	fecal	Asia	China
	Prevotella_copri_AM22-1	reference_genome	BV-BRC (www.bv-brc.org)	Prevotella	copri	Prevotella	copri_E	r220	Prevotella	copri_E	r226			0	Y	1	91.105
	Prevotella_copri_AM22-19	reference_genome	BV-BRC (www.bv-brc.org)	Prevotella	copri	Prevotella	copri_E	r220	Prevotella	copri_E	r226			0	Y	1	91.105
	Prevotella_copri_AM22-2	reference_genome	BV-BRC (www.bv-brc.org)	Prevotella	copri	Prevotella	copri_E	r220	Prevotella	copri_E	r226			0	Y	1	91.105
	Prevotella_copri_AM42-23AC	reference_genome	BV-BRC (www.bv-brc.org)	Prevotella	copri	Prevotella	sp015074785	r220	Prevotella	sp015074785	r226			0	Y	1	92.249
	Prevotella_copri_An893	reference_genome	BV-BRC (www.bv-brc.org)	Prevotella	copri	Prevotella	copri	r220	Prevotella	copri	r226			0	Y	0	0
	Prevotella_copri_BU4165	reference_genome	BV-BRC (www.bv-brc.org)	Prevotella	copri	Prevotella	copri_F	r220	Prevotella	copri_K	r226			0	Y	1	94.148	human	fecal	North America	USA
	Prevotella_copri_BU41712	reference_genome	BV-BRC (www.bv-brc.org)	Prevotella	copri	Prevotella	copri_H	r220	Prevotella	copri_K	r226			0	Y	0	0	human	fecal	North America	USA
	Prevotella_copri_BU41813	reference_genome	BV-BRC (www.bv-brc.org)	Prevotella	copri	Prevotella	copri_H	r220	Prevotella	copri_K	r226			0	Y	1	94.148	human	fecal	North America	USA
	Prevotella_copri_BVe4116	reference_genome	BV-BRC (www.bv-brc.org)	Prevotella	copri	Prevotella	copri_B	r220	Prevotella	copri_B	r226			0	Y	1	94.402	human	fecal	North America	USA
	Prevotella_copri_BVe41210	reference_genome	BV-BRC (www.bv-brc.org)	Prevotella	copri	Prevotella	copri_B	r220	Prevotella	copri_B	r226			0	Y	1	94.402	human	fecal	North America	USA
	Prevotella_copri_BVe41219	reference_genome	BV-BRC (www.bv-brc.org)	Prevotella	copri	Prevotella	copri_B	r220	Prevotella	copri_B	r226			0	Y	1	94.402	human	fecal	North America	USA
	Prevotella_copri_CAG_164	reference_genome	BV-BRC (www.bv-brc.org)	Prevotella	copri	Prevotella	copri_H	r220	Prevotella	copri_K	r226			0	Y	0	0	human	fecal	Europe	Spain
	Prevotella_copri_COPD054	reference_genome	BV-BRC (www.bv-brc.org)	Prevotella	copri	Prevotella	copri_C	r220	Prevotella	copri_C	r226			0	Y	1	89.454
	Prevotella_copri_COPD055	reference_genome	BV-BRC (www.bv-brc.org)	Prevotella	copri	Prevotella	copri_B	r220	Prevotella	copri_B	r226			0	Y	0	0
	Prevotella_copri_COPD056	reference_genome	BV-BRC (www.bv-brc.org)	Prevotella	copri	Prevotella	copri_F	r220	Prevotella	copri_I	r226			0	Y	0	0
	Prevotella_copri_COPD057	reference_genome	BV-BRC (www.bv-brc.org)	Prevotella	copri	Prevotella	copri_B	r220	Prevotella	copri_B	r226			0	Y	0	0
	Prevotella_copri_DSM_18205_FDAARGOS_1573	reference_genome	BV-BRC (www.bv-brc.org)	Prevotella	copri	Prevotella	copri	r220	Prevotella	copri	r226			0	Y	0	0
	Prevotella_copri_DSM18205	reference_genome	BV-BRC (www.bv-brc.org)	Prevotella	copri	Prevotella	copri	r220	Prevotella	copri	r226	Y	0	0	Y	0	0	human	fecal	Asia	Japan
	Prevotella_copri_ERR748090-bin.1	reference_genome	BV-BRC (www.bv-brc.org)	Prevotella	copri	Prevotella	copri_A	r220	Prevotella	copri_A	r226			0	Y	0	0
	Prevotella_copri_HDA03	reference_genome	BV-BRC (www.bv-brc.org)	Prevotella	copri	Prevotella	copri_C	r220	Prevotella	copri_I	r226			0	Y	0	0	human	fecal	Europe	Germany
	Prevotella_copri_HDA04	reference_genome	BV-BRC (www.bv-brc.org)	Prevotella	copri	Prevotella	copri_C	r220	Prevotella	copri_I	r226			0	Y	0	0	human	fecal	Europe	Germany
	Prevotella_copri_HDB01	reference_genome	BV-BRC (www.bv-brc.org)	Prevotella	copri	Prevotella	copri_C	r220	Prevotella	copri_C	r226			0	Y	0	0	human	fecal	Europe	Germany
	Prevotella_copri_HDC01	reference_genome	BV-BRC (www.bv-brc.org)	Prevotella	copri	Prevotella	copri_B	r220	Prevotella	copri_B	r226			0	Y	0	0	human	fecal	Europe	Germany
	Prevotella_copri_HDD04	reference_genome	BV-BRC (www.bv-brc.org)	Prevotella	copri	Prevotella	copri_F	r220	Prevotella	copri_K	r226			0	Y	1	94.275	human	fecal	Europe	Germany
	Prevotella_copri_HDD05	reference_genome	BV-BRC (www.bv-brc.org)	Prevotella	copri	Prevotella	sp900546535	r220	Prevotella	sp900546535	r226			0	Y	1	94.402	human	fecal	Europe	Germany
	Prevotella_copri_HDE04	reference_genome	BV-BRC (www.bv-brc.org)	Prevotella	copri	Prevotella	copri_A	r220	Prevotella	copri_A	r226			0	Y	0	0	human	fecal	North America	USA
	Prevotella_copri_HDE06	reference_genome	BV-BRC (www.bv-brc.org)	Prevotella	copri	Prevotella	sp900767615	r220	Prevotella	sp900767615	r226			0	Y	1	94.402
	Prevotella_copri_HF2106	reference_genome	BV-BRC (www.bv-brc.org)	Prevotella	copri	Prevotella	sp015074785	r220	Prevotella	sp015074785	r226			0	Y	0	0	human	fecal	Asia	China
	Prevotella_copri_HF2110	reference_genome	BV-BRC (www.bv-brc.org)	Prevotella	copri	Prevotella	sp015074785	r220	Prevotella	copri_L	r226			0	Y	1	91.614	human	fecal	Asia	China
	Prevotella_copri_iA622	reference_genome	BV-BRC (www.bv-brc.org)	Prevotella	copri	Prevotella	sp900546535	r220	Prevotella	sp900546535	r226			0	Y	1	90.47	human	fecal	North America	USA
	Prevotella_copri_iA624	reference_genome	BV-BRC (www.bv-brc.org)	Prevotella	copri	Prevotella	copri_A	r220	Prevotella	copri_A	r226			0	Y	0	0	human	fecal	North America	USA
	Prevotella_copri_iAA108	reference_genome	BV-BRC (www.bv-brc.org)	Prevotella	copri	Prevotella	copri_F	r220	Prevotella	copri_F	r226			0	Y	1	94.784	human	fecal	North America	USA
	Prevotella_copri_iAA615	reference_genome	BV-BRC (www.bv-brc.org)	Prevotella	copri	Prevotella	copri_A	r220	Prevotella	copri_A	r226			0	Y	0	0	human	fecal	North America	USA
	Prevotella_copri_iAA917	reference_genome	BV-BRC (www.bv-brc.org)	Prevotella	copri	Prevotella	copri_A	r220	Prevotella	copri_A	r226			0	Y	0	0	human	fecal	North America	USA
	Prevotella_copri_iAK1212	reference_genome	BV-BRC (www.bv-brc.org)	Prevotella	copri	Prevotella	copri_B	r220	Prevotella	copri_B	r226			0	Y	1	91.233	human	fecal	North America	USA
	Prevotella_copri_iAK1213	reference_genome	BV-BRC (www.bv-brc.org)	Prevotella	copri	Prevotella	copri_B	r220	Prevotella	copri_B	r226			0	Y	1	91.233	human	fecal	North America	USA
	Prevotella_copri_iAK1214	reference_genome	BV-BRC (www.bv-brc.org)	Prevotella	copri	Prevotella	copri_B	r220	Prevotella	copri_B	r226			0	Y	1	91.233	human	fecal	North America	USA
	Prevotella_copri_iAK1218	reference_genome	BV-BRC (www.bv-brc.org)	Prevotella	copri	Prevotella	copri_B	r220	Prevotella	copri_B	r226			0	Y	1	91.233	human	fecal	North America	USA
	Prevotella_copri_iAK1219	reference_genome	BV-BRC (www.bv-brc.org)	Prevotella	copri	Prevotella	copri_B	r220	Prevotella	copri_B	r226			0	Y	1	91.233	human	fecal	North America	USA
	Prevotella_copri_iAK127	reference_genome	BV-BRC (www.bv-brc.org)	Prevotella	copri	Prevotella	copri_B	r220	Prevotella	copri_B	r226			0	Y	1	91.233	human	fecal	North America	USA
	Prevotella_copri_iAK128	reference_genome	BV-BRC (www.bv-brc.org)	Prevotella	copri	Prevotella	copri_B	r220	Prevotella	copri_B	r226			0	Y	1	91.233	human	fecal	North America	USA
	Prevotella_copri_iAK261	reference_genome	BV-BRC (www.bv-brc.org)	Prevotella	copri	Prevotella	copri_B	r220	Prevotella	copri_B	r226			0	Y	1	91.233	human	fecal	North America	USA
	Prevotella_copri_iAK2612	reference_genome	BV-BRC (www.bv-brc.org)	Prevotella	copri	Prevotella	copri_B	r220	Prevotella	copri_B	r226			0	Y	1	91.233	human	fecal	North America	USA
	Prevotella_copri_iAK2615	reference_genome	BV-BRC (www.bv-brc.org)	Prevotella	copri	Prevotella	copri_B	r220	Prevotella	copri_B	r226			0	Y	1	91.233	human	fecal	North America	USA
	Prevotella_copri_iAK2616	reference_genome	BV-BRC (www.bv-brc.org)	Prevotella	copri	Prevotella	copri_B	r220	Prevotella	copri_B	r226			0	Y	1	91.233	human	fecal	North America	USA
	Prevotella_copri_iAK2617	reference_genome	BV-BRC (www.bv-brc.org)	Prevotella	copri	Prevotella	copri_B	r220	Prevotella	copri_B	r226			0	Y	1	91.233	human	fecal	North America	USA
	Prevotella_copri_iAK2617_2017	reference_genome	BV-BRC (www.bv-brc.org)	Prevotella	copri	Prevotella	copri_B	r220	Prevotella	copri_B	r226			0	Y	1	91.233	human	fecal	North America	USA
	Prevotella_copri_iAK2620	reference_genome	BV-BRC (www.bv-brc.org)	Prevotella	copri	Prevotella	copri_B	r220	Prevotella	copri_B	r226			0	Y	1	91.233	human	fecal	North America	USA
	Prevotella_copri_iAK263	reference_genome	BV-BRC (www.bv-brc.org)	Prevotella	copri	Prevotella	copri_B	r220	Prevotella	copri_B	r226			0	Y	1	91.233	human	fecal	North America	USA
	Prevotella_copri_iAK264	reference_genome	BV-BRC (www.bv-brc.org)	Prevotella	copri	Prevotella	copri_B	r220	Prevotella	copri_B	r226			0	Y	1	91.233	human	fecal	North America	USA
	Prevotella_copri_iAK2651	reference_genome	BV-BRC (www.bv-brc.org)	Prevotella	copri	Prevotella	copri_B	r220	Prevotella	copri_B	r226			0	Y	1	91.233	human	fecal	North America	USA
	Prevotella_copri_iAK266	reference_genome	BV-BRC (www.bv-brc.org)	Prevotella	copri	Prevotella	copri_B	r220	Prevotella	copri_B	r226			0	Y	1	91.233	human	fecal	North America	USA
	Prevotella_copri_iAK268	reference_genome	BV-BRC (www.bv-brc.org)	Prevotella	copri	Prevotella	copri_B	r220	Prevotella	copri_B	r226			0	Y	1	91.233	human	fecal	North America	USA
	Prevotella_copri_iAK269	reference_genome	BV-BRC (www.bv-brc.org)	Prevotella	copri	Prevotella	copri_B	r220	Prevotella	copri_B	r226			0	Y	1	91.233	human	fecal	North America	USA
	Prevotella_copri_iAK2711	reference_genome	BV-BRC (www.bv-brc.org)	Prevotella	copri	Prevotella	copri_B	r220	Prevotella	copri_B	r226			0	Y	1	91.233	human	fecal	North America	USA
	Prevotella_copri_iAK2712	reference_genome	BV-BRC (www.bv-brc.org)	Prevotella	copri	Prevotella	copri_B	r220	Prevotella	copri_B	r226			0	Y	1	91.233	human	fecal	North America	USA
	Prevotella_copri_iAK2713	reference_genome	BV-BRC (www.bv-brc.org)	Prevotella	copri	Prevotella	copri_B	r220	Prevotella	copri_B	r226			0	Y	1	91.233	human	fecal	North America	USA
	Prevotella_copri_iAK2714	reference_genome	BV-BRC (www.bv-brc.org)	Prevotella	copri	Prevotella	copri_B	r220	Prevotella	copri_B	r226			0	Y	0	0
	Prevotella_copri_iAK2716	reference_genome	BV-BRC (www.bv-brc.org)	Prevotella	copri	Prevotella	copri_B	r220	Prevotella	copri_B	r226			0	Y	1	91.233	human	fecal	North America	USA
	Prevotella_copri_iAK2716_2017	reference_genome	BV-BRC (www.bv-brc.org)	Prevotella	copri	Prevotella	copri_B	r220	Prevotella	copri_B	r226			0	Y	1	91.233	human	fecal	North America	USA
	Prevotella_copri_iAK2717	reference_genome	BV-BRC (www.bv-brc.org)	Prevotella	copri	Prevotella	copri_B	r220	Prevotella	copri_B	r226			0	Y	1	91.233	human	fecal	North America	USA
	Prevotella_copri_iAK2718	reference_genome	BV-BRC (www.bv-brc.org)	Prevotella	copri	Prevotella	copri_B	r220	Prevotella	copri_B	r226			0	Y	1	91.233	human	fecal	North America	USA
	Prevotella_copri_iAK278	reference_genome	BV-BRC (www.bv-brc.org)	Prevotella	copri	Prevotella	copri_B	r220	Prevotella	copri_B	r226			0	Y	1	91.233	human	fecal	North America	USA
	Prevotella_copri_iAK279	reference_genome	BV-BRC (www.bv-brc.org)	Prevotella	copri	Prevotella	copri_B	r220	Prevotella	copri_B	r226			0	Y	1	91.233	human	fecal	North America	USA
	Prevotella_copri_iAP1319	reference_genome	BV-BRC (www.bv-brc.org)	Prevotella	copri	Prevotella	copri_F	r220	Prevotella	copri_F	r226			0	Y	1	90.851	human	fecal	North America	USA
	Prevotella_copri_iAP139	reference_genome	BV-BRC (www.bv-brc.org)	Prevotella	copri	Prevotella	copri_F	r220	Prevotella	copri_F	r226			0	Y	1	90.851	human	fecal	North America	USA
	Prevotella_copri_iAP1411	reference_genome	BV-BRC (www.bv-brc.org)	Prevotella	copri	Prevotella	copri_F	r220	Prevotella	copri_F	r226			0	Y	1	90.851	human	fecal	North America	USA
	Prevotella_copri_iAP1412	reference_genome	BV-BRC (www.bv-brc.org)	Prevotella	copri	Prevotella	copri_F	r220	Prevotella	copri_F	r226			0	Y	1	90.851	human	fecal	North America	USA
	Prevotella_copri_iAP142	reference_genome	BV-BRC (www.bv-brc.org)	Prevotella	copri	Prevotella	copri_F	r220	Prevotella	copri_F	r226			0	Y	1	90.851	human	fecal	Europe	Germany
	Prevotella_copri_iAP144	reference_genome	BV-BRC (www.bv-brc.org)	Prevotella	copri	Prevotella	copri_F	r220	Prevotella	copri_F	r226			0	Y	1	90.851	human	fecal	North America	USA
	Prevotella_copri_iAP145	reference_genome	BV-BRC (www.bv-brc.org)	Prevotella	copri	Prevotella	copri_F	r220	Prevotella	copri_F	r226			0	Y	1	90.851	human	fecal	North America	USA
	Prevotella_copri_iAP146	reference_genome	BV-BRC (www.bv-brc.org)	Prevotella	copri	Prevotella	copri_F	r220	Prevotella	copri_F	r226			0	Y	1	90.851	human	fecal	North America	USA
	Prevotella_copri_iAP171	reference_genome	BV-BRC (www.bv-brc.org)	Prevotella	copri	Prevotella	copri_F	r220	Prevotella	copri_F	r226			0	Y	1	90.851	human	fecal	North America	USA
	Prevotella_copri_iAP188	reference_genome	BV-BRC (www.bv-brc.org)	Prevotella	copri	Prevotella	copri_F	r220	Prevotella	copri_F	r226			0	Y	1	90.851	human	fecal	North America	USA
	Prevotella_copri_iAQ1144	reference_genome	BV-BRC (www.bv-brc.org)	Prevotella	copri	Prevotella	copri_F	r220	Prevotella	copri_F	r226			0	Y	1	95.038	human	fecal	North America	USA
	Prevotella_copri_iAQ1149	reference_genome	BV-BRC (www.bv-brc.org)	Prevotella	copri	Prevotella	copri_F	r220	Prevotella	copri_F	r226			0	Y	1	95.038	human	fecal	North America	USA
	Prevotella_copri_iAQ1172	reference_genome	BV-BRC (www.bv-brc.org)	Prevotella	copri	Prevotella	copri_F	r220	Prevotella	copri_F	r226			0	Y	1	95.038	human	fecal	North America	USA
	Prevotella_copri_iAQ1173	reference_genome	BV-BRC (www.bv-brc.org)	Prevotella	copri	Prevotella	sp900313215	r220	Prevotella	sp900313215	r226			0	Y	0	0	human	fecal	North America	USA
	Prevotella_copri_iAQ1174	reference_genome	BV-BRC (www.bv-brc.org)	Prevotella	copri	Prevotella	copri_F	r220	Prevotella	copri_F	r226			0	Y	1	95.038	human	fecal	North America	USA
	Prevotella_copri_iAQ1179	reference_genome	BV-BRC (www.bv-brc.org)	Prevotella	copri	Prevotella	copri_A	r220	Prevotella	copri_A	r226			0	Y	0	0	human	fecal	North America	USA
	Prevotella_copri_iAQ11815	reference_genome	BV-BRC (www.bv-brc.org)	Prevotella	copri	Prevotella	copri_F	r220	Prevotella	copri_F	r226			0	Y	1	95.038	human	fecal	North America	USA
	Prevotella_copri_iAQ1183	reference_genome	BV-BRC (www.bv-brc.org)	Prevotella	copri	Prevotella	copri_F	r220	Prevotella	copri_F	r226			0	Y	1	95.038	human	fecal	North America	USA
	Prevotella_copri_iAU3127	reference_genome	BV-BRC (www.bv-brc.org)	Prevotella	copri	Prevotella	copri_C	r220	Prevotella	copri_K	r226			0	Y	1	95.42	human	fecal	North America	USA
	Prevotella_copri_iK21316	reference_genome	BV-BRC (www.bv-brc.org)	Prevotella	copri	Prevotella	copri_B	r220	Prevotella	copri_B	r226			0	Y	1	91.36	human	fecal	North America	USA
	Prevotella_copri_iK21512	reference_genome	BV-BRC (www.bv-brc.org)	Prevotella	copri	Prevotella	copri_B	r220	Prevotella	copri_B	r226			0	Y	0	0
	Prevotella_copri_iK21513	reference_genome	BV-BRC (www.bv-brc.org)	Prevotella	copri	Prevotella	copri_B	r220	Prevotella	copri_B	r226			0	Y	1	91.36	human	fecal	North America	USA
	Prevotella_copri_iK2152	reference_genome	BV-BRC (www.bv-brc.org)	Prevotella	copri	Prevotella	copri_B	r220	Prevotella	copri_B	r226			0	Y	1	91.36	human	fecal	North America	USA
	Prevotella_copri_iK21614	reference_genome	BV-BRC (www.bv-brc.org)	Prevotella	copri	Prevotella	copri_B	r220	Prevotella	copri_B	r226			0	Y	1	91.36	human	fecal	North America	USA
	Prevotella_copri_iK21616	reference_genome	BV-BRC (www.bv-brc.org)	Prevotella	copri	Prevotella	copri_B	r220	Prevotella	copri_B	r226			0	Y	1	91.36	human	fecal	North America	USA
	Prevotella_copri_Indica	reference_genome	BV-BRC (www.bv-brc.org)	Prevotella	copri	Prevotella	copri_A	r220	Prevotella	copri_A	r226			0	Y	0	0	human	fecal	Asia	India
	Prevotella_copri_iP105	reference_genome	BV-BRC (www.bv-brc.org)	Prevotella	copri	Prevotella	copri_F	r220	Prevotella	copri_I	r226			0	Y	1	95.674	human	fecal	North America	USA
	Prevotella_copri_iP54	reference_genome	BV-BRC (www.bv-brc.org)	Prevotella	copri	Prevotella	copri_C	r220	Prevotella	copri_F	r226			0	Y	1	95.674	human	fecal	North America	USA
	Prevotella_copri_iT211	reference_genome	BV-BRC (www.bv-brc.org)	Prevotella	copri	Prevotella	copri_B	r220	Prevotella	copri_B	r226			0	Y	1	94.275	human	fecal	North America	USA
	Prevotella_copri_iT2110	reference_genome	BV-BRC (www.bv-brc.org)	Prevotella	copri	Prevotella	copri_B	r220	Prevotella	copri_B	r226			0	Y	1	94.275	human	fecal	North America	USA
	Prevotella_copri_iT2112	reference_genome	BV-BRC (www.bv-brc.org)	Prevotella	copri	Prevotella	copri_B	r220	Prevotella	copri_B	r226			0	Y	1	94.275	human	fecal	North America	USA
	Prevotella_copri_iT2113	reference_genome	BV-BRC (www.bv-brc.org)	Prevotella	copri	Prevotella	copri_B	r220	Prevotella	copri_B	r226			0	Y	1	94.275	human	fecal	North America	USA
	Prevotella_copri_iT2117	reference_genome	BV-BRC (www.bv-brc.org)	Prevotella	copri	Prevotella	copri_B	r220	Prevotella	copri_B	r226			0	Y	1	94.275	human	fecal	North America	USA
	Prevotella_copri_iT2119	reference_genome	BV-BRC (www.bv-brc.org)	Prevotella	copri	Prevotella	copri_B	r220	Prevotella	copri_B	r226			0	Y	1	94.275	human	fecal	North America	USA
	Prevotella_copri_iT212	reference_genome	BV-BRC (www.bv-brc.org)	Prevotella	copri	Prevotella	copri_B	r220	Prevotella	copri_B	r226			0	Y	1	94.275	human	fecal	North America	USA
	Prevotella_copri_iT2120	reference_genome	BV-BRC (www.bv-brc.org)	Prevotella	copri	Prevotella	copri_B	r220	Prevotella	copri_B	r226			0	Y	1	94.275	human	fecal	North America	USA
	Prevotella_copri_iT213	reference_genome	BV-BRC (www.bv-brc.org)	Prevotella	copri	Prevotella	copri_B	r220	Prevotella	copri_B	r226			0	Y	1	94.275	human	fecal	North America	USA
	Prevotella_copri_iT214	reference_genome	BV-BRC (www.bv-brc.org)	Prevotella	copri	Prevotella	copri_B	r220	Prevotella	copri_B	r226			0	Y	1	94.275	human	fecal	North America	USA
	Prevotella_copri_iT218	reference_genome	BV-BRC (www.bv-brc.org)	Prevotella	copri	Prevotella	copri_B	r220	Prevotella	copri_B	r226			0	Y	1	94.275	human	fecal	North America	USA
	Prevotella_copri_iT2213	reference_genome	BV-BRC (www.bv-brc.org)	Prevotella	copri	Prevotella	copri_B	r220	Prevotella	copri_B	r226			0	Y	1	94.275	human	fecal	North America	USA
	Prevotella_copri_iT2510	reference_genome	BV-BRC (www.bv-brc.org)	Prevotella	copri	Prevotella	copri_B	r220	Prevotella	copri_B	r226			0	Y	1	94.275	human	fecal	North America	USA
	Prevotella_copri_iT2513	reference_genome	BV-BRC (www.bv-brc.org)	Prevotella	copri	Prevotella	copri_B	r220	Prevotella	copri_B	r226			0	Y	1	94.275	human	fecal	North America	USA
	Prevotella_copri_iT2515	reference_genome	BV-BRC (www.bv-brc.org)	Prevotella	copri	Prevotella	copri_B	r220	Prevotella	copri_B	r226			0	Y	1	94.275	human	fecal	North America	USA
	Prevotella_copri_iT255	reference_genome	BV-BRC (www.bv-brc.org)	Prevotella	copri	Prevotella	copri_B	r220	Prevotella	copri_B	r226			0	Y	1	94.275	human	fecal	North America	USA
	Prevotella_copri_iT257	reference_genome	BV-BRC (www.bv-brc.org)	Prevotella	copri	Prevotella	copri_B	r220	Prevotella	copri_B	r226			0	Y	1	94.275	human	fecal	North America	USA
	Prevotella_copri_iT257_2017	reference_genome	BV-BRC (www.bv-brc.org)	Prevotella	copri	Prevotella	copri_B	r220	Prevotella	copri_B	r226			0	Y	1	94.275	human	fecal	North America	USA
	Prevotella_copri_LKV-178-WT-2C	reference_genome	BV-BRC (www.bv-brc.org)	Prevotella	copri	Prevotella	copri	r220	Prevotella	copri	r226			0	Y	0	0
	Prevotella_copri_LMAG_60	reference_genome	BV-BRC (www.bv-brc.org)	Prevotella	copri	Prevotella	copri_B	r220	Prevotella	copri_B	r226			0	Y	0	0	human	fecal	Asia	Japan
	Prevotella_copri_MCC688	reference_genome	BV-BRC (www.bv-brc.org)	Prevotella	copri	Prevotella	copri_B	r220	Prevotella	copri_B	r226			0	Y	1	90.851	human	fecal	Europe	Ireland
	Prevotella_copri_MGYG-HGUT-03697	reference_genome	BV-BRC (www.bv-brc.org)	Prevotella	copri	Prevotella	copri_A	r220	Prevotella	copri_A	r226			0	Y	0	0	human	fecal	Europe	Sweden
	Prevotella_copri_MSK.10.30	reference_genome	BV-BRC (www.bv-brc.org)	Prevotella	copri	Prevotella	copri_B	r220	Prevotella	copri_B	r226			0	Y	1	94.402	human	fecal	North America	USA
	Prevotella_copri_MSK.21.19	reference_genome	BV-BRC (www.bv-brc.org)	Prevotella	copri	Prevotella	copri_B	r220	Prevotella	copri_K	r226			0	Y	1	93.13	human	fecal	North America	USA
	Prevotella_copri_MSK.21.22	reference_genome	BV-BRC (www.bv-brc.org)	Prevotella	copri	Prevotella	copri_F	r220	Prevotella	copri_K	r226			0	Y	1	93.13	human	fecal	North America	USA
	Prevotella_copri_MSK.21.26	reference_genome	BV-BRC (www.bv-brc.org)	Prevotella	copri	Prevotella	copri_B	r220	Prevotella	copri_K	r226			0	Y	1	93.13	human	fecal	North America	USA
	Prevotella_copri_MSK.21.28	reference_genome	BV-BRC (www.bv-brc.org)	Prevotella	copri	Prevotella	copri_F	r220	Prevotella	copri_K	r226			0	Y	1	92.875	human	fecal	North America	USA
	Prevotella_copri_MSK.21.37	reference_genome	BV-BRC (www.bv-brc.org)	Prevotella	copri	Prevotella	copri_B	r220	Prevotella	copri_K	r226			0	Y	1	93.13	human	fecal	North America	USA
	Prevotella_copri_MSK.21.44	reference_genome	BV-BRC (www.bv-brc.org)	Prevotella	copri	Prevotella	sp022732315	r220	Prevotella	copri_M	r226			0	Y	1	94.148	human	fecal	North America	USA
	Prevotella_copri_MSK.21.56	reference_genome	BV-BRC (www.bv-brc.org)	Prevotella	copri	Prevotella	sp900313215	r220	Prevotella	sp900313215	r226			0	Y	0	0	human	fecal	North America	USA
	Prevotella_copri_MSK.21.57	reference_genome	BV-BRC (www.bv-brc.org)	Prevotella	copri	Prevotella	copri_B	r220	Prevotella	copri_K	r226			0	Y	1	93.13	human	fecal	North America	USA
	Prevotella_copri_MSK.21.60	reference_genome	BV-BRC (www.bv-brc.org)	Prevotella	copri	Prevotella	copri_B	r220	Prevotella	copri_K	r226			0	Y	1	93.13	human	fecal	North America	USA
	Prevotella_copri_MSK.21.61	reference_genome	BV-BRC (www.bv-brc.org)	Prevotella	copri	Prevotella	copri_B	r220	Prevotella	copri_K	r226			0	Y	1	93.13	human	fecal	North America	USA
	Prevotella_copri_MSK.21.64	reference_genome	BV-BRC (www.bv-brc.org)	Prevotella	copri	Prevotella	sp900546535	r220	Prevotella	sp900546535	r226			0	Y	1	94.275	human	fecal	North America	USA
	Prevotella_copri_MSK.21.65	reference_genome	BV-BRC (www.bv-brc.org)	Prevotella	copri	Prevotella	sp900551275	r220	Prevotella	sp900551275	r226			0	Y	1	93.384	human	fecal	North America	USA
	Prevotella_copri_MSK.21.66	reference_genome	BV-BRC (www.bv-brc.org)	Prevotella	copri	Prevotella	sp900551275	r220	Prevotella	sp900551275	r226			0	Y	1	93.384	human	fecal	North America	USA
	Prevotella_copri_MSK.21.71	reference_genome	BV-BRC (www.bv-brc.org)	Prevotella	copri	Prevotella	copri_B	r220	Prevotella	copri_K	r226			0	Y	1	93.13	human	fecal	North America	USA
	Prevotella_copri_MSK.21.74	reference_genome	BV-BRC (www.bv-brc.org)	Prevotella	copri	Prevotella	sp900551275	r220	Prevotella	sp900551275	r226			0	Y	1	93.384	human	fecal	North America	USA
	Prevotella_copri_MSK.21.77	reference_genome	BV-BRC (www.bv-brc.org)	Prevotella	copri	Prevotella	sp900551275	r220	Prevotella	sp900551275	r226			0	Y	1	93.384	human	fecal	North America	USA
	Prevotella_copri_MSK.21.95	reference_genome	BV-BRC (www.bv-brc.org)	Prevotella	copri	Prevotella	sp900551275	r220	Prevotella	sp900551275	r226			0	Y	1	93.384	human	fecal	North America	USA
	Prevotella_copri_OF03-3	reference_genome	BV-BRC (www.bv-brc.org)	Prevotella	copri	Prevotella	copri_I	r220	Prevotella	copri_I	r226			0	Y	1	91.105	human	fecal	Asia	China
	Prevotella_copri_OM04-1	reference_genome	BV-BRC (www.bv-brc.org)	Prevotella	copri	Prevotella	copri_E	r220	Prevotella	copri_E	r226			0	Y	0	0	human	fecal	Asia	China
	Prevotella_copri_OM06-11	reference_genome	BV-BRC (www.bv-brc.org)	Prevotella	copri	Prevotella	sp015074785	r220	Prevotella	sp015074785	r226			0	Y	1	91.741	human	fecal	Asia	China
	Prevotella_copri_P2A-3	reference_genome	BV-BRC (www.bv-brc.org)	Prevotella	copri	Prevotella	copri_B	r220	Prevotella	copri_B	r226			0	Y	0	0	human	fecal	North America	USA
	Prevotella_copri_P2B-2	reference_genome	BV-BRC (www.bv-brc.org)	Prevotella	copri	Prevotella	copri_B	r220	Prevotella	copri_B	r226			0	Y	0	0	human	fecal	North America	USA
	Prevotella_copri_pcref	reference_genome	BV-BRC (www.bv-brc.org)	Prevotella	copri	Prevotella	copri	r220	Prevotella	copri	r226			0	Y	0	0	human	fecal	North America	USA
	Prevotella_copri_RHA03	reference_genome	BV-BRC (www.bv-brc.org)	Prevotella	copri	Prevotella	copri	r220	Prevotella	copri	r226			0	Y	0	0	human	fecal	Europe	Germany
	Prevotella_copri_RPA01	reference_genome	BV-BRC (www.bv-brc.org)	Prevotella	copri	Prevotella	copri_B	r220	Prevotella	copri_B	r226			0	Y	1	94.402	human	fecal	Europe	Germany
	Prevotella_copri_SG-1727	reference_genome	BV-BRC (www.bv-brc.org)	Prevotella	copri	Prevotella	copri_A	r220	Prevotella	copri_A	r226			0	Y	0	0	human	fecal	North America	USA
	Prevotella_copri_SG-1969	reference_genome	BV-BRC (www.bv-brc.org)	Prevotella	copri	Prevotella	sp900551275	r220	Prevotella	sp900551275	r226			0	Y	0	0	human	fecal	North America	USA
	Prevotella_copri_SG-805	reference_genome	BV-BRC (www.bv-brc.org)	Prevotella	copri	Prevotella	copri_A	r220	Prevotella	copri_A	r226			0	Y	0	0	human	fecal	North America	USA
	Prevotella_copri_TF06-40	reference_genome	BV-BRC (www.bv-brc.org)	Prevotella	copri	Prevotella	sp015074785	r220	Prevotella	sp015074785	r226			0	Y	0	0	human	fecal	Asia	China
	Prevotella_copri_UBG046	reference_genome	BV-BRC (www.bv-brc.org)	Prevotella	copri	Prevotella	sp900551275	r220	Prevotella	sp900551275	r226			0	Y	0	0
	Prevotella_copri_Y7FG	reference_genome	BV-BRC (www.bv-brc.org)	Prevotella	copri	Prevotella	sp022732315	r220	Prevotella	copri_M	r226			0	Y	1	94.275	human	fecal	Asia	China
	Prevotella_copri_Y7XP	reference_genome	BV-BRC (www.bv-brc.org)	Prevotella	copri	Prevotella	sp022732315	r220	Prevotella	copri_M	r226			0	Y	1	94.402	human	fecal	Asia	China
	Prevotella_copri_Y8CS	reference_genome	BV-BRC (www.bv-brc.org)	Prevotella	copri	Prevotella	copri_B	r220	Prevotella	copri_G	r226			0	Y	0	0	human	fecal	Asia	China
	Prevotella_copri_YF2	reference_genome	BV-BRC (www.bv-brc.org)	Prevotella	copri	Prevotella	sp015074785	r220	Prevotella	sp015074785	r226			0	Y	1	91.105	human	fecal	Asia	China
	Prevotella_copri_YG5	reference_genome	BV-BRC (www.bv-brc.org)	Prevotella	copri	Prevotella	sp015074785	r220	Prevotella	sp015074785	r226			0	Y	0	0	human	fecal	Asia	China
	Prevotella_dentalis_DSM3688	reference_genome	BV-BRC (www.bv-brc.org)	Prevotella	dentalis	Prevotella	seregens	r220	Prevotella	seregens	r226			0	Y	0	0
	Prevotella_denticola_F0289	reference_genome	BV-BRC (www.bv-brc.org)	Prevotella	denticola	Prevotella	denticola	r220	Prevotella	denticola	r226	Y	0	0	Y	0	0	human	oral
	Prevotella_disiens_FB035-09AN	reference_genome	BV-BRC (www.bv-brc.org)	Prevotella	disiens	Prevotella	disiens	r220	Prevotella	disiens	r226			0	Y	0	0	human	oral
	Prevotella_enoeca_F0113	reference_genome	BV-BRC (www.bv-brc.org)	Prevotella	enoeca	Prevotella	enoeca	r220	Prevotella	enoeca	r226			0	Y	0	0
	Prevotella_maculosa_DSM19339	reference_genome	BV-BRC (www.bv-brc.org)	Prevotella	maculosa	Prevotella	maculosa	r220	Prevotella	maculosa	r226			0	Y	0	0	human	oral
	Prevotella_maculosa_OT289	reference_genome	BV-BRC (www.bv-brc.org)	Prevotella	maculosa	Prevotella	maculosa	r220	Prevotella	maculosa	r226			0	Y	0	0	human	oral
	Prevotella_marshii_DSM16973	reference_genome	BV-BRC (www.bv-brc.org)	Prevotella	marshii	Prevotella	marshii	r220	Prevotella	marshii	r226			0	Y	0	0	human	oral	North America	USA
	Prevotella_melaninogenica_ATCC25845	reference_genome	BV-BRC (www.bv-brc.org)	Prevotella	melaninogenica	Prevotella	melaninogenica	r220	Prevotella	melaninogenica	r226	Y	0	0	Y	0	0	human	oral
	Prevotella_micans_F0438	reference_genome	BV-BRC (www.bv-brc.org)	Prevotella	micans	Prevotella	micans	r220	Prevotella	micans	r226			0	Y	0	0	human	oral
	Prevotella_multiformis_DSM16608	reference_genome	BV-BRC (www.bv-brc.org)	Prevotella	multiformis	Prevotella	multiformis	r220	Prevotella	multiformis	r226			0	Y	0	0	human	oral
	Prevotella_multisaccharivorax_DSM17128	reference_genome	BV-BRC (www.bv-brc.org)	Prevotella	multisaccharivorax	Prevotella	multisaccharivorax	r220	Prevotella	multisaccharivorax	r226			0	Y	0	0	human	oral
	Prevotella_nanceiensis_DSM19126	reference_genome	BV-BRC (www.bv-brc.org)	Prevotella	nanceiensis	Prevotella	nanceiensis	r220	Prevotella	nanceiensis	r226			0	Y	0	0	human	blood	Europe	France
	Prevotella_nigrescens_ATCC33563	reference_genome	BV-BRC (www.bv-brc.org)	Prevotella	nigrescens	Prevotella	nigrescens	r220	Prevotella	nigrescens	r226	Y	0	0	Y	0	0	human	oral
	Prevotella_oralis_ATCC33269	reference_genome	BV-BRC (www.bv-brc.org)	Prevotella	oralis	Prevotella	phocaeensis	r220	Prevotella	phocaeensis	r226			0	Y	0	0	human	oral
	Prevotella_oris_C735	reference_genome	BV-BRC (www.bv-brc.org)	Prevotella	oris	Prevotella	oris	r220	Prevotella	oris	r226			0	Y	0	0	human	oral
	Prevotella_oris_F0302	reference_genome	BV-BRC (www.bv-brc.org)	Prevotella	oris	Prevotella	oris	r220	Prevotella	oris	r226			0	Y	0	0	human	oral
	Prevotella_pallens_ATCC700821	reference_genome	BV-BRC (www.bv-brc.org)	Prevotella	pallens	Prevotella	pallens	r220	Prevotella	pallens	r226			0	Y	0	0	human	oral	Europe	Finland
	Prevotella_saccharolytica_F0055	reference_genome	BV-BRC (www.bv-brc.org)	Prevotella	saccharolytica	Prevotella	saccharolytica	r220	Prevotella	saccharolytica	r226			0	Y	0	0
	Prevotella_salivae_DSM15606	reference_genome	BV-BRC (www.bv-brc.org)	Prevotella	salivae	Prevotella	salivae	r220	Prevotella	salivae	r226			0	Y	0	0	human	oral
	Prevotella_sp_109	reference_genome	BV-BRC (www.bv-brc.org)	Prevotella	sp	Prevotella	rara	r220	Prevotella	rara	r226			0	Y	0	0
	Prevotella_sp_CAG_1031	reference_genome	BV-BRC (www.bv-brc.org)	Prevotella	sp	CAG-1031	sp000431215	r220	CAG-1031	sp000431215	r226			0	Y	0	0
	Prevotella_sp_CAG_1058	reference_genome	BV-BRC (www.bv-brc.org)	Prevotella	sp	Prevotella	sp000433175	r220	Prevotella	sp000433175	r226			0	Y	0	0
	Prevotella_sp_CAG_1092	reference_genome	BV-BRC (www.bv-brc.org)	Prevotella	sp	Prevotella	sp000436915	r220	Prevotella	sp000436915	r226			0	Y	0	0
	Prevotella_sp_CAG_1124	reference_genome	BV-BRC (www.bv-brc.org)	Prevotella	sp	Prevotella	sp000436595	r220	Prevotella	sp000436595	r226			0	Y	0	0
	Prevotella_sp_CAG_1320	reference_genome	BV-BRC (www.bv-brc.org)	Prevotella	sp	Prevotella	avicola	r220	Prevotella	avicola	r226			0	Y	0	0
	Prevotella_sp_CAG_255	reference_genome	BV-BRC (www.bv-brc.org)	Prevotella	sp	Prevotella	rara	r220	Prevotella	rara	r226			0	Y	0	0
	Prevotella_sp_CAG_279	reference_genome	BV-BRC (www.bv-brc.org)	Prevotella	sp	Limisoma	sp000437795	r220	Limisoma	sp000437795	r226			0	Y	0	0
	Prevotella_sp_CAG_386	reference_genome	BV-BRC (www.bv-brc.org)	Prevotella	sp	Prevotella	sp900313215	r220	Prevotella	sp900313215	r226			0	Y	0	0	human	fecal	Europe	Denmark
	Prevotella_sp_CAG_474	reference_genome	BV-BRC (www.bv-brc.org)	Prevotella	sp	Prevotella	sp002251385	r220	Prevotella	sp002251385	r226			0	Y	0	0
	Prevotella_sp_CAG_485	reference_genome	BV-BRC (www.bv-brc.org)	Prevotella	sp	Lepagella	sp000437495	r220	Lepagella	sp000437495	r226			0	Y	0	0
	Prevotella_sp_CAG_487	reference_genome	BV-BRC (www.bv-brc.org)	Prevotella	sp	Prevotella	lascolaii	r220	Prevotella	lascolaii	r226			0	Y	0	0
	Prevotella_sp_CAG_520	reference_genome	BV-BRC (www.bv-brc.org)	Prevotella	sp	Prevotella	sp000434975	r220	Prevotella	sp000434975	r226			0	Y	0	0	human	fecal	Europe	Spain
	Prevotella_sp_CAG_5226	reference_genome	BV-BRC (www.bv-brc.org)	Prevotella	sp	Alloprevotella	timonensis	r220	Alloprevotella	timonensis	r226			0	Y	0	0
	Prevotella_sp_CAG_592	reference_genome	BV-BRC (www.bv-brc.org)	Prevotella	sp	Prevotella	pectinovora	r220	Prevotella	pectinovora	r226			0	Y	0	0
	Prevotella_sp_CAG_604	reference_genome	BV-BRC (www.bv-brc.org)	Prevotella	sp	Prevotella	sp945863825	r220	Prevotella	sp945863825	r226			0	Y	0	0	human	fecal	Europe	Denmark
	Prevotella_sp_CAG_617	reference_genome	BV-BRC (www.bv-brc.org)	Prevotella	sp	Alloprevotella	sp000438115	r220	Alloprevotella	sp000438115	r226			0	Y	0	0
	Prevotella_sp_CAG_732	reference_genome	BV-BRC (www.bv-brc.org)	Prevotella	sp	Prevotella	sp000436035	r220	Prevotella	sp000436035	r226			0	Y	1	88.041	human	fecal	Europe	Denmark
	Prevotella_sp_CAG_755	reference_genome	BV-BRC (www.bv-brc.org)	Prevotella	sp	Alloprevotella	sp000431275	r220	Alloprevotella	sp000431275	r226			0	Y	0	0
	Prevotella_sp_CAG_873	reference_genome	BV-BRC (www.bv-brc.org)	Prevotella	sp	CAG-873	sp001701165	r220	CAG-873	sp001701165	r226			0	Y	0	0
	Prevotella_sp_CAG_891	reference_genome	BV-BRC (www.bv-brc.org)	Prevotella	sp	Alloprevotella	sp000437675	r220	Alloprevotella	sp000437675	r226			0	Y	0	0
	Prevotella_sp_CAG_924	reference_genome	BV-BRC (www.bv-brc.org)	Prevotella	sp	Prevotella	sp000431975	r220	Prevotella	sp000431975	r226			0	Y	0	0
	Prevotella_sp_F0039	reference_genome	BV-BRC (www.bv-brc.org)	Prevotella	sp	Prevotella	sp000163055	r220	Prevotella	sp000163055	r226	Y	0	0	Y	0	0	human	oral
	Prevotella_sp_F0040	reference_genome	BV-BRC (www.bv-brc.org)	Prevotella	sp	Alloprevotella	sp000318095	r220	Alloprevotella	sp000318095	r226			0	Y	0	0
	Prevotella_sp_F0108	reference_genome	BV-BRC (www.bv-brc.org)	Prevotella	sp	Prevotella	conceptionensis	r220	Prevotella	conceptionensis	r226			0	Y	0	0
	Prevotella_sp_S7-1-8	reference_genome	BV-BRC (www.bv-brc.org)	Prevotella	sp	Prevotella	sp000758925	r220	Prevotella	sp000758925	r226			0	Y	0	0	human	vaginal	North America	USA
	Prevotella_sp_S7-MS-2	reference_genome	BV-BRC (www.bv-brc.org)	Prevotella	sp	Prevotella	sp001553265	r220	Prevotella	sp001553265	r226			0	Y	0	0
	Prevotella_stercorea_DSM18206	reference_genome	BV-BRC (www.bv-brc.org)	Prevotella	stercorea	Prevotella	stercorea	r220	Prevotella	stercorea	r226			0	Y	0	0	human	fecal	Asia	Japan
	Prevotella_timonensis_CRIS5C-B1	reference_genome	BV-BRC (www.bv-brc.org)	Prevotella	timonensis	Prevotella	timonensis_A	r220	Prevotella	timonensis_A	r226			0	Y	0	0	human	Abscess
	Prevotella_veroralis_F0319	reference_genome	BV-BRC (www.bv-brc.org)	Prevotella	veroralis	Prevotella	veroralis	r220	Prevotella	veroralis	r226	Y	0	0	Y	0	0	human	oral
	Prevotella_bivia_GTC18476	reference_genome	NCBI (www.ncbi.nlm.nih.gov/datasets/genome/)	Prevotella	bivia	Prevotella	bivia	r220	Prevotella	bivia	r226	Y	0	0	Y	0	0
	Prevotella_bivia_PLW0727	reference_genome	NCBI (www.ncbi.nlm.nih.gov/datasets/genome/)	Prevotella	bivia	Prevotella	bivia	r220	Prevotella	bivia	r226	Y	0	0	Y	0	0
	Prevotella_bivia_TOH-2715	reference_genome	NCBI (www.ncbi.nlm.nih.gov/datasets/genome/)	Prevotella	bivia	Prevotella	bivia	r220	Prevotella	bivia	r226	Y	0	0	Y	0	0
	Prevotella_communis_E1_9	reference_genome	NCBI (www.ncbi.nlm.nih.gov/datasets/genome/)	Prevotella	communis	Prevotella	communis	r220	Prevotella	communis	r226			0	Y	0	0
	Prevotella_denticola_F0105	reference_genome	NCBI (www.ncbi.nlm.nih.gov/datasets/genome/)	Prevotella	denticola	Prevotella	denticola	r220	Prevotella	denticola	r226	Y	0	0	Y	0	0
	Prevotella_denticola_F0115	reference_genome	NCBI (www.ncbi.nlm.nih.gov/datasets/genome/)	Prevotella	denticola	Prevotella	denticola	r220	Prevotella	denticola	r226	Y	0	0	Y	0	0
	Prevotella_denticola_F0119	reference_genome	NCBI (www.ncbi.nlm.nih.gov/datasets/genome/)	Prevotella	denticola	Prevotella	denticola	r220	Prevotella	denticola	r226	Y	0	0	Y	0	0
	Prevotella_denticola_F0288	reference_genome	NCBI (www.ncbi.nlm.nih.gov/datasets/genome/)	Prevotella	denticola	Prevotella	denticola	r220	Prevotella	denticola	r226	Y	0	0	Y	0	0
	Prevotella_denticola_KCOM_1525	reference_genome	NCBI (www.ncbi.nlm.nih.gov/datasets/genome/)	Prevotella	denticola	Prevotella	denticola	r220	Prevotella	denticola	r226	Y	0	0	Y	0	0	human	oral
	Prevotella_fusca_JCM_17724	reference_genome	NCBI (www.ncbi.nlm.nih.gov/datasets/genome/)	Prevotella	fusca	Prevotella	fusca	r220	Prevotella	fusca	r226	Y	0	0	Y	0	0
	Prevotella_herbatica_WR041	reference_genome	NCBI (www.ncbi.nlm.nih.gov/datasets/genome/)	Prevotella	herbatica	Prevotella	herbatica	r220	Prevotella	herbatica	r226	Y	1	GH5_7; GH26_inact; GH26-GH5_4; unk; unk; unk; SusD; SusC; CE7; GH26_3; GH130; EpiA	Y	1	60.53
	Prevotella_histicola_F0411	reference_genome	NCBI (www.ncbi.nlm.nih.gov/datasets/genome/)	Prevotella	histicola	Prevotella	histicola	r220	Prevotella	histicola	r226	Y	0	0	Y	0	0	human	Abscess	North America	USA
	Prevotella_histicola_JCM15637	reference_genome	NCBI (www.ncbi.nlm.nih.gov/datasets/genome/)	Prevotella	histicola	Prevotella	histicola	r220	Prevotella	histicola	r226			0	Y	0	0	human	Abscess	Europe	UK
	Prevotella_intermedia_17	reference_genome	NCBI (www.ncbi.nlm.nih.gov/datasets/genome/)	Prevotella	intermedia	Prevotella	intermedia	r220	Prevotella	intermedia	r226	Y	0	0	Y	0	0	human	oral
	Prevotella_intermedia_17_2	reference_genome	NCBI (www.ncbi.nlm.nih.gov/datasets/genome/)	Prevotella	intermedia	Prevotella	intermedia	r220	Prevotella	intermedia	r226	Y	0	0	Y	0	0
	Prevotella_intermedia_ATCC25611	reference_genome	NCBI (www.ncbi.nlm.nih.gov/datasets/genome/)	Prevotella	intermedia	Prevotella	intermedia	r220	Prevotella	intermedia	r226	Y	0	0	Y	0	0	human	oral
	Prevotella_jejuni_CD3_33	reference_genome	NCBI (www.ncbi.nlm.nih.gov/datasets/genome/)	Prevotella	jejuni	Prevotella	jejuni	r220	Prevotella	jejuni	r226	Y	0	0	Y	0	0
	Prevotella_nigrescens_F0109	reference_genome	NCBI (www.ncbi.nlm.nih.gov/datasets/genome/)	Prevotella	nigrescens	Prevotella	nigrescens	r220	Prevotella	nigrescens	r226	Y	0	0	Y	0	0
	Prevotella_scopos_JCM17725_W2052	reference_genome	NCBI (www.ncbi.nlm.nih.gov/datasets/genome/)	Prevotella	scopos	Prevotella	scopos	r220	Prevotella	scopos	r226	Y	0	0	Y	0	0
	Prevotella_spKH2C16_Prevotella_spKH2C16	reference_genome	NCBI (www.ncbi.nlm.nih.gov/datasets/genome/)	Prevotella	spKH2C16	Prevotella	sp900113305	r220	Prevotella	sp900113305	r226	Y	1	GH26_inact; GH26-GH5_4; unk; unk; unk; SusD; SusC; GH27; CE7; GH26_3; GH130; EpiA	Y	1	56.101
	Segatella_baroniae_DSM16972	reference_genome	NCBI (www.ncbi.nlm.nih.gov/datasets/genome/)	Segatella	baroniae	Prevotella	baroniae	r220	Prevotella	baroniae	r226			0	Y	1	57.61
	Segatella_bryantii_92_1	reference_genome	NCBI (www.ncbi.nlm.nih.gov/datasets/genome/)	Segatella	bryantii	Prevotella	bryantii	r220	Prevotella	bryantii	r226	Y	1	GH26_inact; GH26-GH5_4; unk; unk plus cluster CE7; GH26_3; GH130; EpiA	Y	1	56.907
	Segatella_bryantii_DSM11371	reference_genome	NCBI (www.ncbi.nlm.nih.gov/datasets/genome/)	Segatella	bryantii	Prevotella	bryantii	r220	Prevotella	bryantii	r226			0	Y	1	57.414
	Segatella_bryantii_TC1_1	reference_genome	NCBI (www.ncbi.nlm.nih.gov/datasets/genome/)	Segatella	bryantii	Prevotella	bryantii	r220	Prevotella	bryantii	r226	Y	1	GH26_inact; GH26-GH5_4; unk; unk; unk; SusD; SusC; EpiA; GH130; GH26_3; CE7	Y	1	57.288
	Segatella_bryantii_TS1_5	reference_genome	NCBI (www.ncbi.nlm.nih.gov/datasets/genome/)	Segatella	bryantii	Prevotella	bryantii	r220	Prevotella	bryantii	r226	Y	1	GH26_inact; GH26-GH5_4; unk; unk; unk; SusD; SusC; EpiA; GH130; GH26_3; CE7	Y	1	57.288
	Segatella_copri_AF10_17	reference_genome	NCBI (www.ncbi.nlm.nih.gov/datasets/genome/)	Segatella	copri	Prevotella	copri_G	r220	Prevotella	copri_G	r226	Y	1	GH26_inact; GH26-GH5_4; unk; unk; unk; SusD; SusC; CE7; GH26_3; GH130; EpiA	Y	1	91.868
	Segatella_copri_AF11_14	reference_genome	NCBI (www.ncbi.nlm.nih.gov/datasets/genome/)	Segatella	copri	Prevotella	sp015074785	r220	Prevotella	sp015074785	r226	Y	1	GH26_inact; GH26-GH5_4; unk; unk; unk; SusD; SusC; CE7; GH26_3; GH130; EpiA	Y	1	90.978	human	fecal	Asia	China
	Segatella_copri_AF12_50	reference_genome	NCBI (www.ncbi.nlm.nih.gov/datasets/genome/)	Segatella	copri	Prevotella	sp015074785	r220	Prevotella	sp015074785	r226	Y	1	GH26_inact; GH26-GH5_4; unk; unk; unk; SusD; SusC; CE7; GH26_3; GH130; EpiA	Y	1	92.122	human	fecal	Asia	China
	Segatella_copri_AF15_25	reference_genome	NCBI (www.ncbi.nlm.nih.gov/datasets/genome/)	Segatella	copri	Prevotella	copri_C	r220	Prevotella	copri_I	r226	Y	1	GH26_inact; GH26-GH5_4; unk; unk; unk; SusD; SusC; CE7; GH26_3; GH130; EpiA	Y	1	96.31	human	fecal	Asia	China
	Segatella_copri_AF22_1	reference_genome	NCBI (www.ncbi.nlm.nih.gov/datasets/genome/)	Segatella	copri	Prevotella	copri_G	r220	Prevotella	copri_G	r226	Y	1	GH26_inact; GH26-GH5_4; unk; unk; unk; SusD; SusC; CE7; GH26_3; GH130; EpiA	Y	0	0
	Segatella_copri_AF24_12	reference_genome	NCBI (www.ncbi.nlm.nih.gov/datasets/genome/)	Segatella	copri	Prevotella	copri_E	r220	Prevotella	copri_E	r226	Y	1	GH26_inact; GH26-GH5_4; unk; unk; unk; SusD; SusC; CE7; GH26_3; GH130; EpiA	Y	1	90.978	human	fecal	Asia	China
	Segatella_copri_AF29_19	reference_genome	NCBI (www.ncbi.nlm.nih.gov/datasets/genome/)	Segatella	copri	Prevotella	sp015074785	r220	Prevotella	sp015074785	r226	Y	1	GH26_inact; GH26-GH5_4; unk; unk; unk; SusD; SusC; CE7; GH26_3; GH130; EpiA	Y	1	91.741	human	fecal	Asia	China
	Segatella_copri_AF38_11	reference_genome	NCBI (www.ncbi.nlm.nih.gov/datasets/genome/)	Segatella	copri	Prevotella	sp015074785	r220	Prevotella	sp015074785	r226	Y	1	GH26_inact; GH26-GH5_4; unk; unk; unk; SusD; SusC; CE7; GH26_3; GH130; EpiA	Y	1	91.105	human	fecal	Asia	China
	Segatella_copri_AF43_2	reference_genome	NCBI (www.ncbi.nlm.nih.gov/datasets/genome/)	Segatella	copri	Prevotella	copri_C	r220	Prevotella	copri_I	r226	Y	1	GH26_inact; GH26-GH5_4; unk; unk; unk; SusD; SusC] scaffold end	Y	1	91.868	human	fecal	Asia	China
	Segatella_copri_AF46_2NS	reference_genome	NCBI (www.ncbi.nlm.nih.gov/datasets/genome/)	Segatella	copri	Prevotella	copri_E	r220	Prevotella	copri_E	r226	Y	0	0	Y	1	90.638
	Segatella_copri_AM16_54	reference_genome	NCBI (www.ncbi.nlm.nih.gov/datasets/genome/)	Segatella	copri	Prevotella	copri_B	r220	Prevotella	copri_B	r226	Y	1	cluster GH26_inact; GH26-GH5_4 and cluster SusC; CE7; GH26_3; GH130; EpiA	Y	1	91.614
	Segatella_copri_AM22_1	reference_genome	NCBI (www.ncbi.nlm.nih.gov/datasets/genome/)	Segatella	copri	Prevotella	copri_E	r220	Prevotella	copri_E	r226	Y	1	GH26_inact; GH26-GH5_4; unk; unk; unk; SusD; SusC; CE7; GH26_3; GH130; EpiA	Y	1	91.105	human	fecal	Asia	China
	Segatella_copri_AM22_19	reference_genome	NCBI (www.ncbi.nlm.nih.gov/datasets/genome/)	Segatella	copri	Prevotella	copri_E	r220	Prevotella	copri_E	r226	Y	1	GH26_inact; GH26-GH5_4; unk; unk; unk; SusD; SusC; CE7; GH26_3; GH130; EpiA	Y	1	91.105	human	fecal	Asia	China
	Segatella_copri_AM22_2	reference_genome	NCBI (www.ncbi.nlm.nih.gov/datasets/genome/)	Segatella	copri	Prevotella	copri_E	r220	Prevotella	copri_E	r226	Y	1	GH26_inact; GH26-GH5_4; unk; unk; unk; SusD; SusC; CE7; GH26_3; GH130; EpiA	Y	1	91.105	human	fecal	Asia	China
	Segatella_copri_AM42_23AC	reference_genome	NCBI (www.ncbi.nlm.nih.gov/datasets/genome/)	Segatella	copri	Prevotella	sp015074785	r220	Prevotella	sp015074785	r226	Y	1	GH26_inact; GH26-GH5_4; unk; unk; unk; SusD; SusC; CE7; GH26_3; GH130; EpiA	Y	1	92.249	human	fecal	Asia	China
	Segatella_copri_DSM18205	reference_genome	NCBI (www.ncbi.nlm.nih.gov/datasets/genome/)	Segatella	copri	Prevotella	copri	r220	Prevotella	copri	r226	Y	0	0	Y	0	0
	Segatella_copri_H_2379	reference_genome	NCBI (www.ncbi.nlm.nih.gov/datasets/genome/)	Segatella	copri	Prevotella	sp934202525	r220	Prevotella	sp934202525	r226	Y	1	GH26_inact; GH26-GH5_4; unk; unk; unk; SusD; SusC; CE7; GH26_3; GH130; EpiA	Y	1	89.962
	Segatella_copri_H_2383	reference_genome	NCBI (www.ncbi.nlm.nih.gov/datasets/genome/)	Segatella	copri	Prevotella	sp900551275	r220	Prevotella	sp900551275	r226	Y	0	0	Y	0	0
	Segatella_copri_H_2446	reference_genome	NCBI (www.ncbi.nlm.nih.gov/datasets/genome/)	Segatella	copri	Prevotella	sp934202525	r220	Prevotella	sp934202525	r226	Y	0	0	Y	0	0
	Segatella_copri_H_2477	reference_genome	NCBI (www.ncbi.nlm.nih.gov/datasets/genome/)	Segatella	copri	Prevotella	sp934202525	r220	Prevotella	sp934202525	r226	Y	0	0	Y	0	0
	Segatella_copri_H_2489	reference_genome	NCBI (www.ncbi.nlm.nih.gov/datasets/genome/)	Segatella	copri	Prevotella	sp934202525	r220	Prevotella	sp934202525	r226	Y	1	GH26_inact; GH26-GH5_4; unk; unk; unk; SusD; SusC; CE7; GH26_3; GH130; EpiA	Y	1	89.962
	Segatella_copri_H_2497	reference_genome	NCBI (www.ncbi.nlm.nih.gov/datasets/genome/)	Segatella	copri	Prevotella	sp934191715	r220	Prevotella	sp934191715	r226	Y	1	GH26_inact; GH26-GH5_4; unk; unk; unk; SusD; SusC; CE7; GH26_3; GH130; EpiA	Y	1	90.84
	Segatella_copri_H_2632	reference_genome	NCBI (www.ncbi.nlm.nih.gov/datasets/genome/)	Segatella	copri	Prevotella	sp934202525	r220	Prevotella	sp934202525	r226	Y	0	0	Y	0	0
	Segatella_copri_HDC01	reference_genome	NCBI (www.ncbi.nlm.nih.gov/datasets/genome/)	Segatella	copri	Prevotella	copri_B	r220	Prevotella	copri_B	r226	Y	0	0	Y	0	0
	Segatella_copri_HDD04	reference_genome	NCBI (www.ncbi.nlm.nih.gov/datasets/genome/)	Segatella	copri	Prevotella	copri_F	r220	Prevotella	copri_K	r226	Y	1	GH26_inact not detected GH26-GH5_4 SusD; SusC; CE7; GH26_3; GH130; EpiA	Y	1	94.275
	Segatella_copri_HDD05	reference_genome	NCBI (www.ncbi.nlm.nih.gov/datasets/genome/)	Segatella	copri	Prevotella	sp900546535	r220	Prevotella	sp900546535	r226	Y	1	GH26_inact; GH26-GH5_4; unk; unk; unk; SusD; SusC; CE7; GH26_3; GH130; EpiA	Y	1	94.402
	Segatella_copri_HDE04	reference_genome	NCBI (www.ncbi.nlm.nih.gov/datasets/genome/)	Segatella	copri	Prevotella	copri_A	r220	Prevotella	copri_A	r226	Y	0	0	Y	0	0
	Segatella_copri_HDE06	reference_genome	NCBI (www.ncbi.nlm.nih.gov/datasets/genome/)	Segatella	copri	Prevotella	sp900767615	r220	Prevotella	sp900767615	r226	Y	1	GH26_inact; GH26-GH5_4; unk; unk; unk; SusD; SusC; CE7; GH26_3; GH130; EpiA	Y	1	94.402	human	fecal	Europe	Germany
	Segatella_copri_Indica	reference_genome	NCBI (www.ncbi.nlm.nih.gov/datasets/genome/)	Segatella	copri	Prevotella	copri_A	r220	Prevotella	copri_A	r226	Y	0	0	Y	0	0
	Segatella_copri_N_01	reference_genome	NCBI (www.ncbi.nlm.nih.gov/datasets/genome/)	Segatella	copri	Prevotella	copri	r220	Prevotella	copri	r226	Y	0	0	Y	0	0
	Segatella_copri_OM04_1	reference_genome	NCBI (www.ncbi.nlm.nih.gov/datasets/genome/)	Segatella	copri	Prevotella	copri_E	r220	Prevotella	copri_E	r226	Y	1	fragmented scaffolds	Y	0	0
	Segatella_copri_OM06_11	reference_genome	NCBI (www.ncbi.nlm.nih.gov/datasets/genome/)	Segatella	copri	Prevotella	sp015074785	r220	Prevotella	sp015074785	r226	Y	1	GH26_inact; GH26-GH5_4; unk; unk; unk; SusD; SusC; CE7; GH26_3; GH130; EpiA	Y	1	91.741
	Segatella_copri_TF06_40	reference_genome	NCBI (www.ncbi.nlm.nih.gov/datasets/genome/)	Segatella	copri	Prevotella	sp015074785	r220	Prevotella	sp015074785	r226	Y	0	0	Y	0	0
	Segatella_copri_YF2	reference_genome	NCBI (www.ncbi.nlm.nih.gov/datasets/genome/)	Segatella	copri	Prevotella	sp015074785	r220	Prevotella	sp015074785	r226	Y	1	GH26_inact; GH26-GH5_4; unk; unk; unk; SusD; SusC; unk; unk; unk; EpiA; GH130;GH26_3	Y	1	91.105
	Segatella_hominis_HDD12	reference_genome	NCBI (www.ncbi.nlm.nih.gov/datasets/genome/)	Segatella	hominis	Prevotella	sp945863825	r220	Prevotella	sp945863825	r226	Y	0	0	Y	0	0
	Segatella_oris_NCTC13071	reference_genome	NCBI (www.ncbi.nlm.nih.gov/datasets/genome/)	Segatella	oris	Prevotella	oris	r220	Prevotella	oris	r226	Y	0	0	Y	0	0
	Segatella_paludivivens_DSM17968	reference_genome	NCBI (www.ncbi.nlm.nih.gov/datasets/genome/)	Segatella	paludivivens	Prevotella	paludivivens	r220	Prevotella	paludivivens	r226	Y	1	GH26_inact; GH26-GH5_4; unk; unk; unk; SusD; SusC; CE7; GH26_3; GH130; EpiA	Y	1	60.277	Rice roots		Asia	Japan
	Xylanibacter_ruminicola_KHP1	reference_genome	NCBI (www.ncbi.nlm.nih.gov/datasets/genome/)	Xylanibacter	ruminicola	Prevotella	ruminicola	r220	Prevotella	ruminicola	r226	Y	0	0	Y	0	0	cattle	rumen
	Hoylesella_timonensis_DSM_22865	reference_genome	NCBI (www.ncbi.nlm.nih.gov/datasets/genome/)	Hoylesella	timonensis	Prevotella	timonensis	r220	Prevotella	timonensis	r226			0	Y	0	0	human	Abscess	Europe	France
	Prevotella_copri_B_2789STDY5834881	reference_genome	NCBI (www.ncbi.nlm.nih.gov/datasets/genome/)	Prevotella	copri_B	Prevotella	copri_B	r220	Prevotella	copri_B	r226			0	Y	0	0
	Prevotella_corporis_JCM_8529	reference_genome	NCBI (www.ncbi.nlm.nih.gov/datasets/genome/)	Prevotella	corporis	Prevotella	corporis	r220	Prevotella	corporis	r226			0	Y	0	0	human	vaginal	Europe	UK
	Prevotella_dentalis_DSM_3688	reference_genome	NCBI (www.ncbi.nlm.nih.gov/datasets/genome/)	Prevotella	dentalis	Prevotella	seregens	r220	Prevotella	seregens	r226	Y	0	0	Y	0	0	human	oral	Europe	Finland
	Prevotella_dentasini_JCM_15908	reference_genome	NCBI (www.ncbi.nlm.nih.gov/datasets/genome/)	Prevotella	dentasini	Prevotella	dentasini	r220	Prevotella	dentasini	r226			0	Y	0	0	human	oral
	Prevotella_disiens_NCTC11157	reference_genome	NCBI (www.ncbi.nlm.nih.gov/datasets/genome/)	Prevotella	disiens	Prevotella	disiens	r220	Prevotella	disiens	r226			0	Y	0	0	human	oral
	Prevotella_sp900557035_AM34-19LB	reference_genome	NCBI (www.ncbi.nlm.nih.gov/datasets/genome/)	Prevotella	sp900557035	Prevotella	sp900557035	r220	Prevotella	sp900557035	r226			0	Y	0	0	human	fecal	Asia	China
	Prevotella_timonensis_UMB0818	reference_genome	NCBI (www.ncbi.nlm.nih.gov/datasets/genome/)	Prevotella	timonensis	Prevotella	timonensis_A	r220	Prevotella	timonensis_A	r226			0	Y	0	0	human	Abscess
	Prevotella_veroralis_JCM_6290	reference_genome	NCBI (www.ncbi.nlm.nih.gov/datasets/genome/)	Prevotella	veroralis	Prevotella	veroralis	r220	Prevotella	veroralis	r226			0	Y	0	0	human	oral
	Alloprevotella_sp900540885_R103_bin.051_sub.mp	mag	Nandipara (DOI: 10.1016/j.cell.2022.10.011)	Alloprevotella	sp900540885	Alloprevotella	sp900540885	r220	Alloprevotella	sp900540885	r226			0	Y	0	0	human	fecal	Asia	Bangladesh
	Alloprevotella_sp900540885_R161_12.mp	mag	Nandipara (DOI: 10.1016/j.cell.2022.10.011)	Alloprevotella	sp900540885	Alloprevotella	sp900540885	r220	Alloprevotella	sp900540885	r226			0	Y	0	0	human	fecal	Asia	Bangladesh
	Alloprevotella_sp900540885_R179_maxbin_R179_bin.074_sub.mp	mag	Nandipara (DOI: 10.1016/j.cell.2022.10.011)	Alloprevotella	sp900540885	Alloprevotella	sp900540885	r220	Alloprevotella	sp900540885	r226			0	Y	0	0	human	fecal	Asia	Bangladesh
	Alloprevotella_sp900540885_R187_concoct_116.mp	mag	Nandipara (DOI: 10.1016/j.cell.2022.10.011)	Alloprevotella	sp900540885	Alloprevotella	sp900540885	r220	Alloprevotella	sp900540885	r226			0	Y	0	0	human	fecal	Asia	Bangladesh
	Alloprevotella_sp900540885_R221_1291.mp	mag	Nandipara (DOI: 10.1016/j.cell.2022.10.011)	Alloprevotella	sp900540885	Alloprevotella	sp900540885	r220	Alloprevotella	sp900540885	r226			0	Y	0	0	human	fecal	Asia	Bangladesh
	Alloprevotella_sp900540885_R24_concoct_21.mp	mag	Nandipara (DOI: 10.1016/j.cell.2022.10.011)	Alloprevotella	sp900540885	Alloprevotella	sp900540885	r220	Alloprevotella	sp900540885	r226			0	Y	0	0	human	fecal	Asia	Bangladesh
	Alloprevotella_sp900540885_R256_maxbin_R256_bin.060.mp	mag	Nandipara (DOI: 10.1016/j.cell.2022.10.011)	Alloprevotella	sp900540885	Alloprevotella	sp900540885	r220	Alloprevotella	sp900540885	r226			0	Y	0	0	human	fecal	Asia	Bangladesh
	Alloprevotella_sp900540885_R257_concoct_31.mp	mag	Nandipara (DOI: 10.1016/j.cell.2022.10.011)	Alloprevotella	sp900540885	Alloprevotella	sp900540885	r220	Alloprevotella	sp900540885	r226			0	Y	0	0	human	fecal	Asia	Bangladesh
	Alloprevotella_sp900540885_R261_43.mp	mag	Nandipara (DOI: 10.1016/j.cell.2022.10.011)	Alloprevotella	sp900540885	Alloprevotella	sp900540885	r220	Alloprevotella	sp900540885	r226			0	Y	0	0	human	fecal	Asia	Bangladesh
	Alloprevotella_sp900540885_R94_concoct_106_sub.mp	mag	Nandipara (DOI: 10.1016/j.cell.2022.10.011)	Alloprevotella	sp900540885	Alloprevotella	sp900540885	r220	Alloprevotella	sp900540885	r226			0	Y	0	0	human	fecal	Asia	Bangladesh
	Alloprevotella_sp900542795_R158_59.mp	mag	Nandipara (DOI: 10.1016/j.cell.2022.10.011)	Alloprevotella	sp900542795	Alloprevotella	sp900542795	r220	Alloprevotella	sp900542795	r226			0	Y	0	0	human	fecal	Asia	Bangladesh
	Alloprevotella_sp900542795_R296_bin.047.mp	mag	Nandipara (DOI: 10.1016/j.cell.2022.10.011)	Alloprevotella	sp900542795	Alloprevotella	sp900542795	r220	Alloprevotella	sp900542795	r226			0	Y	0	0	human	fecal	Asia	Bangladesh
	Alloprevotella_sp900542795_R49_concoct_25_sub.mp	mag	Nandipara (DOI: 10.1016/j.cell.2022.10.011)	Alloprevotella	sp900542795	Alloprevotella	sp900542795	r220	Alloprevotella	sp900542795	r226			0	Y	0	0	human	fecal	Asia	Bangladesh
	Alloprevotella_sp900543155_R12_concoct_8.mp	mag	Nandipara (DOI: 10.1016/j.cell.2022.10.011)	Alloprevotella	sp900543155	Alloprevotella	sp900543155	r220	Alloprevotella	sp900543155	r226			0	Y	0	0	human	fecal	Asia	Bangladesh
	Alloprevotella_sp900543155_R63_maxbin_R63_bin.057_sub.mp	mag	Nandipara (DOI: 10.1016/j.cell.2022.10.011)	Alloprevotella	sp900543155	Alloprevotella	sp900543155	r220	Alloprevotella	sp900543155	r226			0	Y	0	0	human	fecal	Asia	Bangladesh
	Alloprevotella_timonensis_R102_concoct_9.mp	mag	Nandipara (DOI: 10.1016/j.cell.2022.10.011)	Alloprevotella	timonensis	Alloprevotella	timonensis	r220	Alloprevotella	timonensis	r226			0	Y	0	0	human	fecal	Asia	Bangladesh
	Alloprevotella_timonensis_R105_concoct_99.mp	mag	Nandipara (DOI: 10.1016/j.cell.2022.10.011)	Alloprevotella	timonensis	Alloprevotella	timonensis	r220	Alloprevotella	timonensis	r226			0	Y	0	0	human	fecal	Asia	Bangladesh
	Alloprevotella_timonensis_R106_concoct_43_sub.mp	mag	Nandipara (DOI: 10.1016/j.cell.2022.10.011)	Alloprevotella	timonensis	Alloprevotella	timonensis	r220	Alloprevotella	timonensis	r226			0	Y	0	0	human	fecal	Asia	Bangladesh
	Alloprevotella_timonensis_R120_18.mp	mag	Nandipara (DOI: 10.1016/j.cell.2022.10.011)	Alloprevotella	timonensis	Alloprevotella	timonensis	r220	Alloprevotella	timonensis	r226			0	Y	0	0	human	fecal	Asia	Bangladesh
	Alloprevotella_timonensis_R122_12_sub.mp	mag	Nandipara (DOI: 10.1016/j.cell.2022.10.011)	Alloprevotella	timonensis	Alloprevotella	timonensis	r220	Alloprevotella	timonensis	r226			0	Y	0	0	human	fecal	Asia	Bangladesh
	Alloprevotella_timonensis_R134_concoct_18.mp	mag	Nandipara (DOI: 10.1016/j.cell.2022.10.011)	Alloprevotella	timonensis	Alloprevotella	timonensis	r220	Alloprevotella	timonensis	r226			0	Y	0	0	human	fecal	Asia	Bangladesh
	Alloprevotella_timonensis_R140_concoct_37.mp	mag	Nandipara (DOI: 10.1016/j.cell.2022.10.011)	Alloprevotella	timonensis	Alloprevotella	timonensis	r220	Alloprevotella	timonensis	r226			0	Y	0	0	human	fecal	Asia	Bangladesh
	Alloprevotella_timonensis_R149_concoct_42.mp	mag	Nandipara (DOI: 10.1016/j.cell.2022.10.011)	Alloprevotella	timonensis	Alloprevotella	timonensis	r220	Alloprevotella	timonensis	r226			0	Y	0	0	human	fecal	Asia	Bangladesh
	Alloprevotella_timonensis_R15_concoct_107.mp	mag	Nandipara (DOI: 10.1016/j.cell.2022.10.011)	Alloprevotella	timonensis	Alloprevotella	timonensis	r220	Alloprevotella	timonensis	r226			0	Y	0	0	human	fecal	Asia	Bangladesh
	Alloprevotella_timonensis_R154_concoct_69.mp	mag	Nandipara (DOI: 10.1016/j.cell.2022.10.011)	Alloprevotella	timonensis	Alloprevotella	timonensis	r220	Alloprevotella	timonensis	r226			0	Y	0	0	human	fecal	Asia	Bangladesh
	Alloprevotella_timonensis_R165_maxbin_R165_bin.055_sub.mp	mag	Nandipara (DOI: 10.1016/j.cell.2022.10.011)	Alloprevotella	timonensis	Alloprevotella	timonensis	r220	Alloprevotella	timonensis	r226			0	Y	0	0	human	fecal	Asia	Bangladesh
	Alloprevotella_timonensis_R169_19.mp	mag	Nandipara (DOI: 10.1016/j.cell.2022.10.011)	Alloprevotella	timonensis	Alloprevotella	timonensis	r220	Alloprevotella	timonensis	r226			0	Y	0	0	human	fecal	Asia	Bangladesh
	Alloprevotella_timonensis_R18_concoct_49.mp	mag	Nandipara (DOI: 10.1016/j.cell.2022.10.011)	Alloprevotella	timonensis	Alloprevotella	timonensis	r220	Alloprevotella	timonensis	r226			0	Y	0	0	human	fecal	Asia	Bangladesh
	Alloprevotella_timonensis_R197_maxbin_R197_bin.053_sub.mp	mag	Nandipara (DOI: 10.1016/j.cell.2022.10.011)	Alloprevotella	timonensis	Alloprevotella	timonensis	r220	Alloprevotella	timonensis	r226			0	Y	0	0	human	fecal	Asia	Bangladesh
	Alloprevotella_timonensis_R213_maxbin_R213_bin.035.mp	mag	Nandipara (DOI: 10.1016/j.cell.2022.10.011)	Alloprevotella	timonensis	Alloprevotella	timonensis	r220	Alloprevotella	timonensis	r226			0	Y	0	0	human	fecal	Asia	Bangladesh
	Alloprevotella_timonensis_R215_concoct_5.mp	mag	Nandipara (DOI: 10.1016/j.cell.2022.10.011)	Alloprevotella	timonensis	Alloprevotella	timonensis	r220	Alloprevotella	timonensis	r226			0	Y	0	0	human	fecal	Asia	Bangladesh
	Alloprevotella_timonensis_R217_concoct_92_sub.mp	mag	Nandipara (DOI: 10.1016/j.cell.2022.10.011)	Alloprevotella	timonensis	Alloprevotella	timonensis	r220	Alloprevotella	timonensis	r226			0	Y	0	0	human	fecal	Asia	Bangladesh
	Alloprevotella_timonensis_R219_vamb_501.mp	mag	Nandipara (DOI: 10.1016/j.cell.2022.10.011)	Alloprevotella	timonensis	Alloprevotella	timonensis	r220	Alloprevotella	timonensis	r226			0	Y	0	0	human	fecal	Asia	Bangladesh
	Alloprevotella_timonensis_R239_concoct_70.mp	mag	Nandipara (DOI: 10.1016/j.cell.2022.10.011)	Alloprevotella	timonensis	Alloprevotella	timonensis	r220	Alloprevotella	timonensis	r226			0	Y	0	0	human	fecal	Asia	Bangladesh
	Alloprevotella_timonensis_R24_concoct_120.mp	mag	Nandipara (DOI: 10.1016/j.cell.2022.10.011)	Alloprevotella	timonensis	Alloprevotella	timonensis	r220	Alloprevotella	timonensis	r226			0	Y	0	0	human	fecal	Asia	Bangladesh
	Alloprevotella_timonensis_R252_46.mp	mag	Nandipara (DOI: 10.1016/j.cell.2022.10.011)	Alloprevotella	timonensis	Alloprevotella	timonensis	r220	Alloprevotella	timonensis	r226			0	Y	0	0	human	fecal	Asia	Bangladesh
	Alloprevotella_timonensis_R257_concoct_121_sub.mp	mag	Nandipara (DOI: 10.1016/j.cell.2022.10.011)	Alloprevotella	timonensis	Alloprevotella	timonensis	r220	Alloprevotella	timonensis	r226			0	Y	0	0	human	fecal	Asia	Bangladesh
	Alloprevotella_timonensis_R267_maxbin_R267_bin.042.mp	mag	Nandipara (DOI: 10.1016/j.cell.2022.10.011)	Alloprevotella	timonensis	Alloprevotella	timonensis	r220	Alloprevotella	timonensis	r226			0	Y	0	0	human	fecal	Asia	Bangladesh
	Alloprevotella_timonensis_R277_concoct_35.mp	mag	Nandipara (DOI: 10.1016/j.cell.2022.10.011)	Alloprevotella	timonensis	Alloprevotella	timonensis	r220	Alloprevotella	timonensis	r226			0	Y	0	0	human	fecal	Asia	Bangladesh
	Alloprevotella_timonensis_R286_bin.058_sub.mp	mag	Nandipara (DOI: 10.1016/j.cell.2022.10.011)	Alloprevotella	timonensis	Alloprevotella	timonensis	r220	Alloprevotella	timonensis	r226			0	Y	0	0	human	fecal	Asia	Bangladesh
	Alloprevotella_timonensis_R287_concoct_62.mp	mag	Nandipara (DOI: 10.1016/j.cell.2022.10.011)	Alloprevotella	timonensis	Alloprevotella	timonensis	r220	Alloprevotella	timonensis	r226			0	Y	0	0	human	fecal	Asia	Bangladesh
	Alloprevotella_timonensis_R29_bin.046_sub.mp	mag	Nandipara (DOI: 10.1016/j.cell.2022.10.011)	Alloprevotella	timonensis	Alloprevotella	timonensis	r220	Alloprevotella	timonensis	r226			0	Y	0	0	human	fecal	Asia	Bangladesh
	Alloprevotella_timonensis_R299_118.mp	mag	Nandipara (DOI: 10.1016/j.cell.2022.10.011)	Alloprevotella	timonensis	Alloprevotella	timonensis	r220	Alloprevotella	timonensis	r226			0	Y	0	0	human	fecal	Asia	Bangladesh
	Alloprevotella_timonensis_R32_concoct_126.mp	mag	Nandipara (DOI: 10.1016/j.cell.2022.10.011)	Alloprevotella	timonensis	Alloprevotella	timonensis	r220	Alloprevotella	timonensis	r226			0	Y	0	0	human	fecal	Asia	Bangladesh
	Alloprevotella_timonensis_R38_85.mp	mag	Nandipara (DOI: 10.1016/j.cell.2022.10.011)	Alloprevotella	timonensis	Alloprevotella	timonensis	r220	Alloprevotella	timonensis	r226			0	Y	0	0	human	fecal	Asia	Bangladesh
	Alloprevotella_timonensis_R40_concoct_55_sub.mp	mag	Nandipara (DOI: 10.1016/j.cell.2022.10.011)	Alloprevotella	timonensis	Alloprevotella	timonensis	r220	Alloprevotella	timonensis	r226			0	Y	0	0	human	fecal	Asia	Bangladesh
	Alloprevotella_timonensis_R48_57_sub.mp	mag	Nandipara (DOI: 10.1016/j.cell.2022.10.011)	Alloprevotella	timonensis	Alloprevotella	timonensis	r220	Alloprevotella	timonensis	r226			0	Y	0	0	human	fecal	Asia	Bangladesh
	Alloprevotella_timonensis_R49_concoct_42.mp	mag	Nandipara (DOI: 10.1016/j.cell.2022.10.011)	Alloprevotella	timonensis	Alloprevotella	timonensis	r220	Alloprevotella	timonensis	r226			0	Y	0	0	human	fecal	Asia	Bangladesh
	Alloprevotella_timonensis_R59_vamb_2451.mp	mag	Nandipara (DOI: 10.1016/j.cell.2022.10.011)	Alloprevotella	timonensis	Alloprevotella	timonensis	r220	Alloprevotella	timonensis	r226			0	Y	0	0	human	fecal	Asia	Bangladesh
	Prevotella_buccae_R164_concoct_79_sub.mp	mag	Nandipara (DOI: 10.1016/j.cell.2022.10.011)	Prevotella	buccae	Prevotella	buccae	r220	Prevotella	buccae	r226			0	Y	0	0	human	fecal	Asia	Bangladesh
	Prevotella_buccae_R232_concoct_82.mp	mag	Nandipara (DOI: 10.1016/j.cell.2022.10.011)	Prevotella	buccae	Prevotella	buccae	r220	Prevotella	buccae	r226			0	Y	0	0	human	fecal	Asia	Bangladesh
	Prevotella_buccae_R236_concoct_86.mp	mag	Nandipara (DOI: 10.1016/j.cell.2022.10.011)	Prevotella	buccae	Prevotella	buccae	r220	Prevotella	buccae	r226			0	Y	0	0	human	fecal	Asia	Bangladesh
	Prevotella_copri_A_R112_bin.009_sub.mp	mag	Nandipara (DOI: 10.1016/j.cell.2022.10.011)	Prevotella	copri_A	Prevotella	sp022741625	r220	Prevotella	sp022741625	r226			0	Y	0	0	human	fecal	Asia	Bangladesh
	Prevotella_copri_A_R113_1831.mp	mag	Nandipara (DOI: 10.1016/j.cell.2022.10.011)	Prevotella	copri_A	Prevotella	sp022741625	r220	Prevotella	sp022741625	r226			0	Y	0	0	human	fecal	Asia	Bangladesh
	Prevotella_copri_A_R138_maxbin_R138_bin.001.mp	mag	Nandipara (DOI: 10.1016/j.cell.2022.10.011)	Prevotella	copri_A	Prevotella	sp022741625	r220	Prevotella	sp022741625	r226			0	Y	0	0	human	fecal	Asia	Bangladesh
	Prevotella_copri_A_R186_maxbin_R186_bin.049.mp	mag	Nandipara (DOI: 10.1016/j.cell.2022.10.011)	Prevotella	copri_A	Prevotella	sp022741625	r220	Prevotella	sp022741625	r226			0	Y	0	0	human	fecal	Asia	Bangladesh
	Prevotella_copri_A_R192_vamb_468.mp	mag	Nandipara (DOI: 10.1016/j.cell.2022.10.011)	Prevotella	copri_A	Prevotella	sp022741625	r220	Prevotella	sp022741625	r226			0	Y	0	0	human	fecal	Asia	Bangladesh
	Prevotella_copri_A_R205_concoct_48_sub.mp	mag	Nandipara (DOI: 10.1016/j.cell.2022.10.011)	Prevotella	copri_A	Prevotella	copri_A	r220	Prevotella	copri_A	r226			0	Y	0	0	human	fecal	Asia	Bangladesh
	Prevotella_copri_A_R22_bin.016.mp	mag	Nandipara (DOI: 10.1016/j.cell.2022.10.011)	Prevotella	copri_A	Prevotella	sp022741625	r220	Prevotella	sp022741625	r226			0	Y	0	0	human	fecal	Asia	Bangladesh
	Prevotella_copri_A_R236_maxbin_R236_bin.005.mp	mag	Nandipara (DOI: 10.1016/j.cell.2022.10.011)	Prevotella	copri_A	Prevotella	sp022741625	r220	Prevotella	sp022741625	r226			0	Y	0	0	human	fecal	Asia	Bangladesh
	Prevotella_copri_A_R242_maxbin_R242_bin.013_sub.mp	mag	Nandipara (DOI: 10.1016/j.cell.2022.10.011)	Prevotella	copri_A	Prevotella	sp022741625	r220	Prevotella	sp022741625	r226			0	Y	0	0	human	fecal	Asia	Bangladesh
	Prevotella_copri_A_R27_50_sub.mp	mag	Nandipara (DOI: 10.1016/j.cell.2022.10.011)	Prevotella	copri_A	Prevotella	sp022741625	r220	Prevotella	sp022741625	r226			0	Y	0	0	human	fecal	Asia	Bangladesh
	Prevotella_copri_A_R3_concoct_90.mp	mag	Nandipara (DOI: 10.1016/j.cell.2022.10.011)	Prevotella	copri_A	Prevotella	copri_A	r220	Prevotella	copri_A	r226			0	Y	0	0	human	fecal	Asia	Bangladesh
	Prevotella_copri_A_R93_maxbin_R93_bin.028_sub.mp	mag	Nandipara (DOI: 10.1016/j.cell.2022.10.011)	Prevotella	copri_A	Prevotella	sp022741625	r220	Prevotella	sp022741625	r226			0	Y	0	0	human	fecal	Asia	Bangladesh
	Prevotella_copri_R62_vamb_583.mp	mag	Nandipara (DOI: 10.1016/j.cell.2022.10.011)	Prevotella	copri	Prevotella	copri_B	r220	Prevotella	copri_B	r226			0	Y	0	0	human	fecal	Asia	Bangladesh
	Prevotella_hominis_R186_maxbin_R186_bin.027.mp	mag	Nandipara (DOI: 10.1016/j.cell.2022.10.011)	Prevotella	hominis	Prevotella	hominis	r220	Prevotella	hominis	r226			0	Y	0	0	human	fecal	Asia	Bangladesh
	Prevotella_hominis_R211_maxbin_R211_bin.041.mp	mag	Nandipara (DOI: 10.1016/j.cell.2022.10.011)	Prevotella	hominis	Prevotella	hominis	r220	Prevotella	hominis	r226			0	Y	0	0	human	fecal	Asia	Bangladesh
	Prevotella_sp_R109_0.mp	mag	Nandipara (DOI: 10.1016/j.cell.2022.10.011)	Prevotella	sp	Alloprevotella	sp934255485	r220	Alloprevotella	sp934255485	r226			0	Y	0	0	human	fecal	Asia	Bangladesh
	Prevotella_sp_R119_maxbin_R119_bin.019_sub.mp	mag	Nandipara (DOI: 10.1016/j.cell.2022.10.011)	Prevotella	sp	Prevotella	sp934191715	r220	Prevotella	sp934191715	r226			0	Y	0	0	human	fecal	Asia	Bangladesh
	Prevotella_sp000434975_R110_bin.016.mp	mag	Nandipara (DOI: 10.1016/j.cell.2022.10.011)	Prevotella	sp000434975	Prevotella	sp000434975	r220	Prevotella	sp000434975	r226			0	Y	0	0	human	fecal	Asia	Bangladesh
	Prevotella_sp000434975_R146_concoct_12.mp	mag	Nandipara (DOI: 10.1016/j.cell.2022.10.011)	Prevotella	sp000434975	Prevotella	sp000434975	r220	Prevotella	sp000434975	r226			0	Y	0	0	human	fecal	Asia	Bangladesh
	Prevotella_sp000434975_R150_20.mp	mag	Nandipara (DOI: 10.1016/j.cell.2022.10.011)	Prevotella	sp000434975	Prevotella	sp000434975	r220	Prevotella	sp000434975	r226			0	Y	0	0	human	fecal	Asia	Bangladesh
	Prevotella_sp000434975_R164_concoct_4.mp	mag	Nandipara (DOI: 10.1016/j.cell.2022.10.011)	Prevotella	sp000434975	Prevotella	sp000434975	r220	Prevotella	sp000434975	r226			0	Y	0	0	human	fecal	Asia	Bangladesh
	Prevotella_sp000434975_R174_bin.033_sub.mp	mag	Nandipara (DOI: 10.1016/j.cell.2022.10.011)	Prevotella	sp000434975	Prevotella	sp000434975	r220	Prevotella	sp000434975	r226			0	Y	0	0	human	fecal	Asia	Bangladesh
	Prevotella_sp000434975_R182_concoct_4.mp	mag	Nandipara (DOI: 10.1016/j.cell.2022.10.011)	Prevotella	sp000434975	Prevotella	sp000434975	r220	Prevotella	sp000434975	r226			0	Y	0	0	human	fecal	Asia	Bangladesh
	Prevotella_sp000434975_R190_concoct_6.mp	mag	Nandipara (DOI: 10.1016/j.cell.2022.10.011)	Prevotella	sp000434975	Prevotella	sp000434975	r220	Prevotella	sp000434975	r226			0	Y	0	0	human	fecal	Asia	Bangladesh
	Prevotella_sp000434975_R197_maxbin_R197_bin.047.mp	mag	Nandipara (DOI: 10.1016/j.cell.2022.10.011)	Prevotella	sp000434975	Prevotella	sp000434975	r220	Prevotella	sp000434975	r226			0	Y	0	0	human	fecal	Asia	Bangladesh
	Prevotella_sp000434975_R20_vamb_327_sub.mp	mag	Nandipara (DOI: 10.1016/j.cell.2022.10.011)	Prevotella	sp000434975	Prevotella	sp000434975	r220	Prevotella	sp000434975	r226			0	Y	0	0	human	fecal	Asia	Bangladesh
	Prevotella_sp000434975_R219_concoct_101.mp	mag	Nandipara (DOI: 10.1016/j.cell.2022.10.011)	Prevotella	sp000434975	Prevotella	sp000434975	r220	Prevotella	sp000434975	r226			0	Y	0	0	human	fecal	Asia	Bangladesh
	Prevotella_sp000434975_R236_vamb_139.mp	mag	Nandipara (DOI: 10.1016/j.cell.2022.10.011)	Prevotella	sp000434975	Prevotella	sp000434975	r220	Prevotella	sp000434975	r226			0	Y	0	0	human	fecal	Asia	Bangladesh
	Prevotella_sp000434975_R240_maxbin_R240_bin.067_sub.mp	mag	Nandipara (DOI: 10.1016/j.cell.2022.10.011)	Prevotella	sp000434975	Prevotella	sp000434975	r220	Prevotella	sp000434975	r226			0	Y	0	0	human	fecal	Asia	Bangladesh
	Prevotella_sp000434975_R252_120_sub.mp	mag	Nandipara (DOI: 10.1016/j.cell.2022.10.011)	Prevotella	sp000434975	Prevotella	sp000434975	r220	Prevotella	sp000434975	r226			0	Y	0	0	human	fecal	Asia	Bangladesh
	Prevotella_sp000434975_R258_maxbin_R258_bin.063.mp	mag	Nandipara (DOI: 10.1016/j.cell.2022.10.011)	Prevotella	sp000434975	Prevotella	sp000434975	r220	Prevotella	sp000434975	r226			0	Y	0	0	human	fecal	Asia	Bangladesh
	Prevotella_sp000434975_R271_concoct_92.mp	mag	Nandipara (DOI: 10.1016/j.cell.2022.10.011)	Prevotella	sp000434975	Prevotella	sp000434975	r220	Prevotella	sp000434975	r226			0	Y	0	0	human	fecal	Asia	Bangladesh
	Prevotella_sp000434975_R43_vamb_62.mp	mag	Nandipara (DOI: 10.1016/j.cell.2022.10.011)	Prevotella	sp000434975	Prevotella	sp000434975	r220	Prevotella	sp000434975	r226			0	Y	0	0	human	fecal	Asia	Bangladesh
	Prevotella_sp000434975_R73_599.mp	mag	Nandipara (DOI: 10.1016/j.cell.2022.10.011)	Prevotella	sp000434975	Prevotella	sp000434975	r220	Prevotella	sp000434975	r226			0	Y	0	0	human	fecal	Asia	Bangladesh
	Prevotella_sp000434975_R84_concoct_25.mp	mag	Nandipara (DOI: 10.1016/j.cell.2022.10.011)	Prevotella	sp000434975	Prevotella	sp000434975	r220	Prevotella	sp000434975	r226			0	Y	0	0	human	fecal	Asia	Bangladesh
	Prevotella_sp000434975_R89_118_sub.mp	mag	Nandipara (DOI: 10.1016/j.cell.2022.10.011)	Prevotella	sp000434975	Prevotella	sp000434975	r220	Prevotella	sp000434975	r226			0	Y	0	0	human	fecal	Asia	Bangladesh
	Prevotella_sp000436035_R208_maxbin_R208_bin.055_sub.mp	mag	Nandipara (DOI: 10.1016/j.cell.2022.10.011)	Prevotella	sp000436035	Prevotella	sp000436035	r220	Prevotella	sp000436035	r226			0	Y	1	83.397	human	fecal	Asia	Bangladesh
	Prevotella_sp000436035_R217_maxbin_R217_bin.019_sub.mp	mag	Nandipara (DOI: 10.1016/j.cell.2022.10.011)	Prevotella	sp000436035	Prevotella	sp000436035	r220	Prevotella	sp000436035	r226			0	Y	0	0	human	fecal	Asia	Bangladesh
	Prevotella_sp000436035_R26_maxbin_R26_bin.090_sub.mp	mag	Nandipara (DOI: 10.1016/j.cell.2022.10.011)	Prevotella	sp000436035	Prevotella	sp000436035	r220	Prevotella	sp000436035	r226			0	Y	0	0	human	fecal	Asia	Bangladesh
	Prevotella_sp000436915_R26_maxbin_R26_bin.056_sub.mp	mag	Nandipara (DOI: 10.1016/j.cell.2022.10.011)	Prevotella	sp000436915	Prevotella	sp000436915	r220	Prevotella	sp000436915	r226			0	Y	0	0	human	fecal	Asia	Bangladesh
	Prevotella_sp002265625_R101_32_sub.mp	mag	Nandipara (DOI: 10.1016/j.cell.2022.10.011)	Prevotella	sp002265625	Prevotella	sp002265625	r220	Prevotella	sp002265625	r226			0	Y	0	0	human	fecal	Asia	Bangladesh
	Prevotella_sp002265625_R110_bin.036.mp	mag	Nandipara (DOI: 10.1016/j.cell.2022.10.011)	Prevotella	sp002265625	Prevotella	sp002265625	r220	Prevotella	sp002265625	r226			0	Y	0	0	human	fecal	Asia	Bangladesh
	Prevotella_sp002265625_R120_12_sub.mp	mag	Nandipara (DOI: 10.1016/j.cell.2022.10.011)	Prevotella	sp002265625	Prevotella	sp002265625	r220	Prevotella	sp002265625	r226			0	Y	0	0	human	fecal	Asia	Bangladesh
	Prevotella_sp002265625_R132_23.mp	mag	Nandipara (DOI: 10.1016/j.cell.2022.10.011)	Prevotella	sp002265625	Prevotella	sp002265625	r220	Prevotella	sp002265625	r226			0	Y	0	0	human	fecal	Asia	Bangladesh
	Prevotella_sp002265625_R15_maxbin_R15_bin.040.mp	mag	Nandipara (DOI: 10.1016/j.cell.2022.10.011)	Prevotella	sp002265625	Prevotella	sp002265625	r220	Prevotella	sp002265625	r226			0	Y	0	0	human	fecal	Asia	Bangladesh
	Prevotella_sp002265625_R165_vamb_1553.mp	mag	Nandipara (DOI: 10.1016/j.cell.2022.10.011)	Prevotella	sp002265625	Prevotella	sp002265625	r220	Prevotella	sp002265625	r226			0	Y	0	0	human	fecal	Asia	Bangladesh
	Prevotella_sp002265625_R168_concoct_48_sub.mp	mag	Nandipara (DOI: 10.1016/j.cell.2022.10.011)	Prevotella	sp002265625	Prevotella	sp002265625	r220	Prevotella	sp002265625	r226			0	Y	0	0	human	fecal	Asia	Bangladesh
	Prevotella_sp002265625_R17_894.mp	mag	Nandipara (DOI: 10.1016/j.cell.2022.10.011)	Prevotella	sp002265625	Prevotella	sp002265625	r220	Prevotella	sp002265625	r226			0	Y	0	0	human	fecal	Asia	Bangladesh
	Prevotella_sp002265625_R171_concoct_63.mp	mag	Nandipara (DOI: 10.1016/j.cell.2022.10.011)	Prevotella	sp002265625	Prevotella	sp002265625	r220	Prevotella	sp002265625	r226			0	Y	0	0	human	fecal	Asia	Bangladesh
	Prevotella_sp002265625_R174_108.mp	mag	Nandipara (DOI: 10.1016/j.cell.2022.10.011)	Prevotella	sp002265625	Prevotella	sp002265625	r220	Prevotella	sp002265625	r226			0	Y	0	0	human	fecal	Asia	Bangladesh
	Prevotella_sp002265625_R190_concoct_5.mp	mag	Nandipara (DOI: 10.1016/j.cell.2022.10.011)	Prevotella	sp002265625	Prevotella	sp002265625	r220	Prevotella	sp002265625	r226			0	Y	0	0	human	fecal	Asia	Bangladesh
	Prevotella_sp002265625_R196_maxbin_R196_bin.029_sub.mp	mag	Nandipara (DOI: 10.1016/j.cell.2022.10.011)	Prevotella	sp002265625	Prevotella	sp002265625	r220	Prevotella	sp002265625	r226			0	Y	0	0	human	fecal	Asia	Bangladesh
	Prevotella_sp002265625_R197_maxbin_R197_bin.081_sub.mp	mag	Nandipara (DOI: 10.1016/j.cell.2022.10.011)	Prevotella	sp002265625	Prevotella	sp002265625	r220	Prevotella	sp002265625	r226			0	Y	0	0	human	fecal	Asia	Bangladesh
	Prevotella_sp002265625_R209_bin.056.mp	mag	Nandipara (DOI: 10.1016/j.cell.2022.10.011)	Prevotella	sp002265625	Prevotella	sp002265625	r220	Prevotella	sp002265625	r226			0	Y	0	0	human	fecal	Asia	Bangladesh
	Prevotella_sp002265625_R218_concoct_100.mp	mag	Nandipara (DOI: 10.1016/j.cell.2022.10.011)	Prevotella	sp002265625	Prevotella	sp002265625	r220	Prevotella	sp002265625	r226			0	Y	0	0	human	fecal	Asia	Bangladesh
	Prevotella_sp002265625_R239_vamb_23.mp	mag	Nandipara (DOI: 10.1016/j.cell.2022.10.011)	Prevotella	sp002265625	Prevotella	sp002265625	r220	Prevotella	sp002265625	r226			0	Y	0	0	human	fecal	Asia	Bangladesh
	Prevotella_sp002265625_R240_maxbin_R240_bin.073_sub.mp	mag	Nandipara (DOI: 10.1016/j.cell.2022.10.011)	Prevotella	sp002265625	Prevotella	sp002265625	r220	Prevotella	sp002265625	r226			0	Y	0	0	human	fecal	Asia	Bangladesh
	Prevotella_sp002265625_R244_15.mp	mag	Nandipara (DOI: 10.1016/j.cell.2022.10.011)	Prevotella	sp002265625	Prevotella	sp002265625	r220	Prevotella	sp002265625	r226			0	Y	0	0	human	fecal	Asia	Bangladesh
	Prevotella_sp002265625_R247_bin.009.mp	mag	Nandipara (DOI: 10.1016/j.cell.2022.10.011)	Prevotella	sp002265625	Prevotella	sp002265625	r220	Prevotella	sp002265625	r226			0	Y	0	0	human	fecal	Asia	Bangladesh
	Prevotella_sp002265625_R256_maxbin_R256_bin.066.mp	mag	Nandipara (DOI: 10.1016/j.cell.2022.10.011)	Prevotella	sp002265625	Prevotella	sp002265625	r220	Prevotella	sp002265625	r226			0	Y	0	0	human	fecal	Asia	Bangladesh
	Prevotella_sp002265625_R257_vamb_906.mp	mag	Nandipara (DOI: 10.1016/j.cell.2022.10.011)	Prevotella	sp002265625	Prevotella	sp002265625	r220	Prevotella	sp002265625	r226			0	Y	0	0	human	fecal	Asia	Bangladesh
	Prevotella_sp002265625_R276_vamb_592.mp	mag	Nandipara (DOI: 10.1016/j.cell.2022.10.011)	Prevotella	sp002265625	Prevotella	sp002265625	r220	Prevotella	sp002265625	r226			0	Y	0	0	human	fecal	Asia	Bangladesh
	Prevotella_sp002265625_R287_maxbin_R287_bin.011.mp	mag	Nandipara (DOI: 10.1016/j.cell.2022.10.011)	Prevotella	sp002265625	Prevotella	sp002265625	r220	Prevotella	sp002265625	r226			0	Y	0	0	human	fecal	Asia	Bangladesh
	Prevotella_sp002265625_R292_maxbin_R292_bin.058.mp	mag	Nandipara (DOI: 10.1016/j.cell.2022.10.011)	Prevotella	sp002265625	Prevotella	sp002265625	r220	Prevotella	sp002265625	r226			0	Y	0	0	human	fecal	Asia	Bangladesh
	Prevotella_sp002265625_R293_maxbin_R293_bin.052.mp	mag	Nandipara (DOI: 10.1016/j.cell.2022.10.011)	Prevotella	sp002265625	Prevotella	sp002265625	r220	Prevotella	sp002265625	r226			0	Y	0	0	human	fecal	Asia	Bangladesh
	Prevotella_sp002265625_R35_125.mp	mag	Nandipara (DOI: 10.1016/j.cell.2022.10.011)	Prevotella	sp002265625	Prevotella	sp002265625	r220	Prevotella	sp002265625	r226			0	Y	0	0	human	fecal	Asia	Bangladesh
	Prevotella_sp002265625_R42_bin.060.mp	mag	Nandipara (DOI: 10.1016/j.cell.2022.10.011)	Prevotella	sp002265625	Prevotella	sp002265625	r220	Prevotella	sp002265625	r226			0	Y	0	0	human	fecal	Asia	Bangladesh
	Prevotella_sp002265625_R49_maxbin_R49_bin.013_sub.mp	mag	Nandipara (DOI: 10.1016/j.cell.2022.10.011)	Prevotella	sp002265625	Prevotella	sp002265625	r220	Prevotella	sp002265625	r226			0	Y	0	0	human	fecal	Asia	Bangladesh
	Prevotella_sp002265625_R5_concoct_102.mp	mag	Nandipara (DOI: 10.1016/j.cell.2022.10.011)	Prevotella	sp002265625	Prevotella	sp002265625	r220	Prevotella	sp002265625	r226			0	Y	0	0	human	fecal	Asia	Bangladesh
	Prevotella_sp002265625_R50_50.mp	mag	Nandipara (DOI: 10.1016/j.cell.2022.10.011)	Prevotella	sp002265625	Prevotella	sp002265625	r220	Prevotella	sp002265625	r226			0	Y	0	0	human	fecal	Asia	Bangladesh
	Prevotella_sp002299635_R22_99.mp	mag	Nandipara (DOI: 10.1016/j.cell.2022.10.011)	Prevotella	sp002299635	Prevotella	sp002299635	r220	Prevotella	sp002299635	r226			0	Y	0	0	human	fecal	Asia	Bangladesh
	Prevotella_sp003447235_R110_569.mp	mag	Nandipara (DOI: 10.1016/j.cell.2022.10.011)	Prevotella	sp003447235	Prevotella	sp003447235	r220	Prevotella	sp003447235	r226			0	Y	0	0	human	fecal	Asia	Bangladesh
	Prevotella_sp003447235_R139_vamb_900.mp	mag	Nandipara (DOI: 10.1016/j.cell.2022.10.011)	Prevotella	sp003447235	Prevotella	sp003447235	r220	Prevotella	sp003447235	r226			0	Y	0	0	human	fecal	Asia	Bangladesh
	Prevotella_sp003447235_R146_concoct_85.mp	mag	Nandipara (DOI: 10.1016/j.cell.2022.10.011)	Prevotella	sp003447235	Prevotella	sp003447235	r220	Prevotella	sp003447235	r226			0	Y	0	0	human	fecal	Asia	Bangladesh
	Prevotella_sp003447235_R198_42.mp	mag	Nandipara (DOI: 10.1016/j.cell.2022.10.011)	Prevotella	sp003447235	Prevotella	sp003447235	r220	Prevotella	sp003447235	r226			0	Y	0	0	human	fecal	Asia	Bangladesh
	Prevotella_sp003447235_R20_concoct_41.mp	mag	Nandipara (DOI: 10.1016/j.cell.2022.10.011)	Prevotella	sp003447235	Prevotella	sp003447235	r220	Prevotella	sp003447235	r226			0	Y	0	0	human	fecal	Asia	Bangladesh
	Prevotella_sp003447235_R208_concoct_15_sub.mp	mag	Nandipara (DOI: 10.1016/j.cell.2022.10.011)	Prevotella	sp003447235	Prevotella	sp003447235	r220	Prevotella	sp003447235	r226			0	Y	0	0	human	fecal	Asia	Bangladesh
	Prevotella_sp003447235_R227_vamb_576.mp	mag	Nandipara (DOI: 10.1016/j.cell.2022.10.011)	Prevotella	sp003447235	Prevotella	sp003447235	r220	Prevotella	sp003447235	r226			0	Y	0	0	human	fecal	Asia	Bangladesh
	Prevotella_sp003447235_R268_concoct_53_sub.mp	mag	Nandipara (DOI: 10.1016/j.cell.2022.10.011)	Prevotella	sp003447235	Prevotella	sp003447235	r220	Prevotella	sp003447235	r226			0	Y	0	0	human	fecal	Asia	Bangladesh
	Prevotella_sp003447235_R284_concoct_58.mp	mag	Nandipara (DOI: 10.1016/j.cell.2022.10.011)	Prevotella	sp003447235	Prevotella	sp003447235	r220	Prevotella	sp003447235	r226			0	Y	0	0	human	fecal	Asia	Bangladesh
	Prevotella_sp003447235_R293_concoct_32.mp	mag	Nandipara (DOI: 10.1016/j.cell.2022.10.011)	Prevotella	sp003447235	Prevotella	sp003447235	r220	Prevotella	sp003447235	r226			0	Y	0	0	human	fecal	Asia	Bangladesh
	Prevotella_sp003447235_R48_72_sub.mp	mag	Nandipara (DOI: 10.1016/j.cell.2022.10.011)	Prevotella	sp003447235	Prevotella	sp003447235	r220	Prevotella	sp003447235	r226			0	Y	0	0	human	fecal	Asia	Bangladesh
	Prevotella_sp003447235_R61_vamb_1406.mp	mag	Nandipara (DOI: 10.1016/j.cell.2022.10.011)	Prevotella	sp003447235	Prevotella	sp003447235	r220	Prevotella	sp003447235	r226			0	Y	0	0	human	fecal	Asia	Bangladesh
	Prevotella_sp015074785_R174_bin.006_sub.mp	mag	Nandipara (DOI: 10.1016/j.cell.2022.10.011)	Prevotella	sp015074785	Prevotella	sp934191715	r220	Prevotella	sp934191715	r226			0	Y	0	0	human	fecal	Asia	Bangladesh
	Prevotella_sp015074785_R21_vamb_234.mp	mag	Nandipara (DOI: 10.1016/j.cell.2022.10.011)	Prevotella	sp015074785	Prevotella	sp015074785	r220	Prevotella	sp015074785	r226			0	Y	1	95.674	human	fecal	Asia	Bangladesh
	Prevotella_sp015074785_R222_bin.027_sub.mp	mag	Nandipara (DOI: 10.1016/j.cell.2022.10.011)	Prevotella	sp015074785	Prevotella	sp934191715	r220	Prevotella	sp934191715	r226			0	Y	1	94.148	human	fecal	Asia	Bangladesh
	Prevotella_sp015074785_R236_maxbin_R236_bin.008_sub.mp	mag	Nandipara (DOI: 10.1016/j.cell.2022.10.011)	Prevotella	sp015074785	Prevotella	copri_C	r220	Prevotella	copri_C	r226			0	Y	1	96.947	human	fecal	Asia	Bangladesh
	Prevotella_sp015074785_R252_bin.013.mp	mag	Nandipara (DOI: 10.1016/j.cell.2022.10.011)	Prevotella	sp015074785	Prevotella	sp934191715	r220	Prevotella	sp934191715	r226			0	Y	0	0	human	fecal	Asia	Bangladesh
	Prevotella_sp015074785_R283_vamb_1008.mp	mag	Nandipara (DOI: 10.1016/j.cell.2022.10.011)	Prevotella	sp015074785	Prevotella	sp934191715	r220	Prevotella	sp934191715	r226			0	Y	1	95.293	human	fecal	Asia	Bangladesh
	Prevotella_sp015074785_R294_904.mp	mag	Nandipara (DOI: 10.1016/j.cell.2022.10.011)	Prevotella	sp015074785	Prevotella	sp015074785	r220	Prevotella	sp015074785	r226			0	Y	1	96.438	human	fecal	Asia	Bangladesh
	Prevotella_sp015074785_R45_maxbin_R45_bin.073.mp	mag	Nandipara (DOI: 10.1016/j.cell.2022.10.011)	Prevotella	sp015074785	Prevotella	sp934191715	r220	Prevotella	sp934191715	r226			0	Y	0	0	human	fecal	Asia	Bangladesh
	Prevotella_sp015074785_R54_maxbin_R54_bin.047.mp	mag	Nandipara (DOI: 10.1016/j.cell.2022.10.011)	Prevotella	sp015074785	Prevotella	sp934191715	r220	Prevotella	sp934191715	r226			0	Y	0	0	human	fecal	Asia	Bangladesh
	Prevotella_sp015074785_R74_bin.037_sub.mp	mag	Nandipara (DOI: 10.1016/j.cell.2022.10.011)	Prevotella	sp015074785	Prevotella	sp934191715	r220	Prevotella	sp934191715	r226			0	Y	0	0	human	fecal	Asia	Bangladesh
	Prevotella_sp015074785_R88_maxbin_R88_bin.050.mp	mag	Nandipara (DOI: 10.1016/j.cell.2022.10.011)	Prevotella	sp015074785	Prevotella	sp934191715	r220	Prevotella	sp934191715	r226			0	Y	0	0	human	fecal	Asia	Bangladesh
	Prevotella_sp015074785_R93_vamb_2254.mp	mag	Nandipara (DOI: 10.1016/j.cell.2022.10.011)	Prevotella	sp015074785	Prevotella	sp934191715	r220	Prevotella	sp934191715	r226			0	Y	1	94.148	human	fecal	Asia	Bangladesh
	Prevotella_sp900290275_R110_166_sub.mp	mag	Nandipara (DOI: 10.1016/j.cell.2022.10.011)	Prevotella	sp900290275	Prevotella	merdae	r220	Prevotella	merdae	r226			0	Y	0	0	human	fecal	Asia	Bangladesh
	Prevotella_sp900290275_R126_bin.056.mp	mag	Nandipara (DOI: 10.1016/j.cell.2022.10.011)	Prevotella	sp900290275	Prevotella	merdae	r220	Prevotella	merdae	r226			0	Y	0	0	human	fecal	Asia	Bangladesh
	Prevotella_sp900290275_R127_maxbin_R127_bin.054.mp	mag	Nandipara (DOI: 10.1016/j.cell.2022.10.011)	Prevotella	sp900290275	Prevotella	merdae	r220	Prevotella	merdae	r226			0	Y	0	0	human	fecal	Asia	Bangladesh
	Prevotella_sp900290275_R139_maxbin_R139_bin.062_sub.mp	mag	Nandipara (DOI: 10.1016/j.cell.2022.10.011)	Prevotella	sp900290275	Prevotella	merdae	r220	Prevotella	merdae	r226			0	Y	0	0	human	fecal	Asia	Bangladesh
	Prevotella_sp900290275_R15_concoct_93.mp	mag	Nandipara (DOI: 10.1016/j.cell.2022.10.011)	Prevotella	sp900290275	Prevotella	merdae	r220	Prevotella	merdae	r226			0	Y	0	0	human	fecal	Asia	Bangladesh
	Prevotella_sp900290275_R165_maxbin_R165_bin.057_sub.mp	mag	Nandipara (DOI: 10.1016/j.cell.2022.10.011)	Prevotella	sp900290275	Prevotella	merdae	r220	Prevotella	merdae	r226			0	Y	0	0	human	fecal	Asia	Bangladesh
	Prevotella_sp900290275_R186_concoct_71.mp	mag	Nandipara (DOI: 10.1016/j.cell.2022.10.011)	Prevotella	sp900290275	Prevotella	merdae	r220	Prevotella	merdae	r226			0	Y	0	0	human	fecal	Asia	Bangladesh
	Prevotella_sp900290275_R197_maxbin_R197_bin.045_sub.mp	mag	Nandipara (DOI: 10.1016/j.cell.2022.10.011)	Prevotella	sp900290275	Prevotella	merdae	r220	Prevotella	merdae	r226			0	Y	0	0	human	fecal	Asia	Bangladesh
	Prevotella_sp900290275_R222_bin.060_sub.mp	mag	Nandipara (DOI: 10.1016/j.cell.2022.10.011)	Prevotella	sp900290275	Prevotella	merdae	r220	Prevotella	merdae	r226			0	Y	0	0	human	fecal	Asia	Bangladesh
	Prevotella_sp900290275_R252_14.mp	mag	Nandipara (DOI: 10.1016/j.cell.2022.10.011)	Prevotella	sp900290275	Prevotella	merdae	r220	Prevotella	merdae	r226			0	Y	0	0	human	fecal	Asia	Bangladesh
	Prevotella_sp900290275_R269_bin.020.mp	mag	Nandipara (DOI: 10.1016/j.cell.2022.10.011)	Prevotella	sp900290275	Prevotella	merdae	r220	Prevotella	merdae	r226			0	Y	0	0	human	fecal	Asia	Bangladesh
	Prevotella_sp900290275_R277_maxbin_R277_bin.031_sub.mp	mag	Nandipara (DOI: 10.1016/j.cell.2022.10.011)	Prevotella	sp900290275	Prevotella	merdae	r220	Prevotella	merdae	r226			0	Y	0	0	human	fecal	Asia	Bangladesh
	Prevotella_sp900290275_R286_bin.051.mp	mag	Nandipara (DOI: 10.1016/j.cell.2022.10.011)	Prevotella	sp900290275	Prevotella	merdae	r220	Prevotella	merdae	r226			0	Y	0	0	human	fecal	Asia	Bangladesh
	Prevotella_sp900290275_R56_maxbin_R56_bin.028_sub.mp	mag	Nandipara (DOI: 10.1016/j.cell.2022.10.011)	Prevotella	sp900290275	Prevotella	merdae	r220	Prevotella	merdae	r226			0	Y	0	0	human	fecal	Asia	Bangladesh
	Prevotella_sp900290275_R69_concoct_78.mp	mag	Nandipara (DOI: 10.1016/j.cell.2022.10.011)	Prevotella	sp900290275	Prevotella	merdae	r220	Prevotella	merdae	r226			0	Y	0	0	human	fecal	Asia	Bangladesh
	Prevotella_sp900313215_R109_95.mp	mag	Nandipara (DOI: 10.1016/j.cell.2022.10.011)	Prevotella	sp900313215	Prevotella	sp900313215	r220	Prevotella	sp900313215	r226			0	Y	0	0	human	fecal	Asia	Bangladesh
	Prevotella_sp900313215_R186_maxbin_R186_bin.031_sub.mp	mag	Nandipara (DOI: 10.1016/j.cell.2022.10.011)	Prevotella	sp900313215	Prevotella	sp900313215	r220	Prevotella	sp900313215	r226			0	Y	0	0	human	fecal	Asia	Bangladesh
	Prevotella_sp900313215_R204_bin.054.mp	mag	Nandipara (DOI: 10.1016/j.cell.2022.10.011)	Prevotella	sp900313215	Prevotella	sp900313215	r220	Prevotella	sp900313215	r226			0	Y	0	0	human	fecal	Asia	Bangladesh
	Prevotella_sp900543975_R100_concoct_5.mp	mag	Nandipara (DOI: 10.1016/j.cell.2022.10.011)	Prevotella	sp900543975	Prevotella	sp900543975	r220	Prevotella	sp900543975	r226			0	Y	0	0	human	fecal	Asia	Bangladesh
	Prevotella_sp900543975_R110_44.mp	mag	Nandipara (DOI: 10.1016/j.cell.2022.10.011)	Prevotella	sp900543975	Prevotella	sp900543975	r220	Prevotella	sp900543975	r226			0	Y	0	0	human	fecal	Asia	Bangladesh
	Prevotella_sp900543975_R14_concoct_75_sub.mp	mag	Nandipara (DOI: 10.1016/j.cell.2022.10.011)	Prevotella	sp900543975	Prevotella	sp900543975	r220	Prevotella	sp900543975	r226			0	Y	0	0	human	fecal	Asia	Bangladesh
	Prevotella_sp900543975_R149_vamb_718.mp	mag	Nandipara (DOI: 10.1016/j.cell.2022.10.011)	Prevotella	sp900543975	Prevotella	sp900543975	r220	Prevotella	sp900543975	r226			0	Y	0	0	human	fecal	Asia	Bangladesh
	Prevotella_sp900543975_R167_concoct_71.mp	mag	Nandipara (DOI: 10.1016/j.cell.2022.10.011)	Prevotella	sp900543975	Prevotella	sp900543975	r220	Prevotella	sp900543975	r226			0	Y	0	0	human	fecal	Asia	Bangladesh
	Prevotella_sp900543975_R168_maxbin_R168_bin.066_sub.mp	mag	Nandipara (DOI: 10.1016/j.cell.2022.10.011)	Prevotella	sp900543975	Prevotella	sp900543975	r220	Prevotella	sp900543975	r226			0	Y	0	0	human	fecal	Asia	Bangladesh
	Prevotella_sp900543975_R213_concoct_87.mp	mag	Nandipara (DOI: 10.1016/j.cell.2022.10.011)	Prevotella	sp900543975	Prevotella	sp900543975	r220	Prevotella	sp900543975	r226			0	Y	0	0	human	fecal	Asia	Bangladesh
	Prevotella_sp900543975_R227_concoct_124.mp	mag	Nandipara (DOI: 10.1016/j.cell.2022.10.011)	Prevotella	sp900543975	Prevotella	sp900543975	r220	Prevotella	sp900543975	r226			0	Y	0	0	human	fecal	Asia	Bangladesh
	Prevotella_sp900543975_R262_vamb_663.mp	mag	Nandipara (DOI: 10.1016/j.cell.2022.10.011)	Prevotella	sp900543975	Prevotella	sp900543975	r220	Prevotella	sp900543975	r226			0	Y	0	0	human	fecal	Asia	Bangladesh
	Prevotella_sp900543975_R271_vamb_333.mp	mag	Nandipara (DOI: 10.1016/j.cell.2022.10.011)	Prevotella	sp900543975	Prevotella	sp900543975	r220	Prevotella	sp900543975	r226			0	Y	0	0	human	fecal	Asia	Bangladesh
	Prevotella_sp900543975_R289_112.mp	mag	Nandipara (DOI: 10.1016/j.cell.2022.10.011)	Prevotella	sp900543975	Prevotella	sp900543975	r220	Prevotella	sp900543975	r226			0	Y	0	0	human	fecal	Asia	Bangladesh
	Prevotella_sp900543975_R42_20.mp	mag	Nandipara (DOI: 10.1016/j.cell.2022.10.011)	Prevotella	sp900543975	Prevotella	sp900543975	r220	Prevotella	sp900543975	r226			0	Y	0	0	human	fecal	Asia	Bangladesh
	Prevotella_sp900543975_R56_maxbin_R56_bin.125.mp	mag	Nandipara (DOI: 10.1016/j.cell.2022.10.011)	Prevotella	sp900543975	Prevotella	sp900543975	r220	Prevotella	sp900543975	r226			0	Y	0	0	human	fecal	Asia	Bangladesh
	Prevotella_sp900543975_R60_concoct_68.mp	mag	Nandipara (DOI: 10.1016/j.cell.2022.10.011)	Prevotella	sp900543975	Prevotella	sp900543975	r220	Prevotella	sp900543975	r226			0	Y	0	0	human	fecal	Asia	Bangladesh
	Prevotella_sp900543975_R64_maxbin_R64_bin.015.mp	mag	Nandipara (DOI: 10.1016/j.cell.2022.10.011)	Prevotella	sp900543975	Prevotella	sp900543975	r220	Prevotella	sp900543975	r226			0	Y	0	0	human	fecal	Asia	Bangladesh
	Prevotella_sp900546575_R17_bin.072_sub.mp	mag	Nandipara (DOI: 10.1016/j.cell.2022.10.011)	Prevotella	sp900546575	Prevotella	sp900546575	r220	Prevotella	sp900546575	r226			0	Y	0	0	human	fecal	Asia	Bangladesh
	Prevotella_sp900546575_R202_concoct_128.mp	mag	Nandipara (DOI: 10.1016/j.cell.2022.10.011)	Prevotella	sp900546575	Prevotella	sp900546575	r220	Prevotella	sp900546575	r226			0	Y	0	0	human	fecal	Asia	Bangladesh
	Prevotella_sp900546575_R242_concoct_0.mp	mag	Nandipara (DOI: 10.1016/j.cell.2022.10.011)	Prevotella	sp900546575	Prevotella	sp022735715	r220	Prevotella	sp022735715	r226			0	Y	0	0	human	fecal	Asia	Bangladesh
	Prevotella_sp900546575_R277_maxbin_R277_bin.035_sub.mp	mag	Nandipara (DOI: 10.1016/j.cell.2022.10.011)	Prevotella	sp900546575	Prevotella	sp900546575	r220	Prevotella	sp900546575	r226			0	Y	0	0	human	fecal	Asia	Bangladesh
	Prevotella_sp900546575_R89_bin.053_sub.mp	mag	Nandipara (DOI: 10.1016/j.cell.2022.10.011)	Prevotella	sp900546575	Prevotella	sp900546575	r220	Prevotella	sp900546575	r226			0	Y	0	0	human	fecal	Asia	Bangladesh
	Prevotella_sp900548745_R133_126.mp	mag	Nandipara (DOI: 10.1016/j.cell.2022.10.011)	Prevotella	sp900548745	Prevotella	sp900548745	r220	Prevotella	sp900548745	r226			0	Y	0	0	human	fecal	Asia	Bangladesh
	Prevotella_sp900551275_R204_bin.045_sub.mp	mag	Nandipara (DOI: 10.1016/j.cell.2022.10.011)	Prevotella	sp900551275	Prevotella	sp900551275	r220	Prevotella	sp900551275	r226			0	Y	0	0	human	fecal	Asia	Bangladesh
	Prevotella_sp900553155_R12_maxbin_R12_bin.066.mp	mag	Nandipara (DOI: 10.1016/j.cell.2022.10.011)	Prevotella	sp900553155	Prevotella	sp900553155	r220	Prevotella	sp900553155	r226			0	Y	0	0	human	fecal	Asia	Bangladesh
	Prevotella_sp900557255_R145_vamb_845.mp	mag	Nandipara (DOI: 10.1016/j.cell.2022.10.011)	Prevotella	sp900557255	Prevotella	sp934191715	r220	Prevotella	sp934191715	r226			0	Y	0	0	human	fecal	Asia	Bangladesh
	Prevotella_sp900767615_R297_maxbin_R297_bin.003.mp	mag	Nandipara (DOI: 10.1016/j.cell.2022.10.011)	Prevotella	sp900767615	Prevotella	sp022732315	r220	Prevotella	copri_M	r226			0	Y	1	94.402	human	fecal	Asia	Bangladesh
	Prevotella_stercorea_R120_bin.052_sub.mp	mag	Nandipara (DOI: 10.1016/j.cell.2022.10.011)	Prevotella	stercorea	Prevotella	stercorea	r220	Prevotella	stercorea	r226			0	Y	0	0	human	fecal	Asia	Bangladesh
	Prevotella_stercorea_R149_concoct_33.mp	mag	Nandipara (DOI: 10.1016/j.cell.2022.10.011)	Prevotella	stercorea	Prevotella	stercorea	r220	Prevotella	stercorea	r226			0	Y	0	0	human	fecal	Asia	Bangladesh
	Prevotella_stercorea_R18_maxbin_R18_bin.076_sub.mp	mag	Nandipara (DOI: 10.1016/j.cell.2022.10.011)	Prevotella	stercorea	Prevotella	stercorea	r220	Prevotella	stercorea	r226			0	Y	0	0	human	fecal	Asia	Bangladesh
	Prevotella_stercorea_R213_maxbin_R213_bin.030_sub.mp	mag	Nandipara (DOI: 10.1016/j.cell.2022.10.011)	Prevotella	stercorea	Prevotella	stercorea	r220	Prevotella	stercorea	r226			0	Y	0	0	human	fecal	Asia	Bangladesh
	Prevotella_stercorea_R247_bin.069_sub.mp	mag	Nandipara (DOI: 10.1016/j.cell.2022.10.011)	Prevotella	stercorea	Prevotella	stercorea	r220	Prevotella	stercorea	r226			0	Y	0	0	human	fecal	Asia	Bangladesh
	Prevotella_stercorea_R3_vamb_727.mp	mag	Nandipara (DOI: 10.1016/j.cell.2022.10.011)	Prevotella	stercorea	Prevotella	stercorea	r220	Prevotella	stercorea	r226			0	Y	0	0	human	fecal	Asia	Bangladesh
	Prevotella_stercorea_R56_concoct_26_sub.mp	mag	Nandipara (DOI: 10.1016/j.cell.2022.10.011)	Prevotella	stercorea	Prevotella	stercorea	r220	Prevotella	stercorea	r226			0	Y	0	0	human	fecal	Asia	Bangladesh
	Prevotella_copri_1321107G_H6_bc2002	isolate	Bangladesh Healthy Reference (DOI: doi.org/10.1038/nature13421)	Prevotella	copri	Prevotella	sp900767615	r220	Prevotella	sp900767615	r226			0	Y	1	94.656	human	fecal	Asia	Bangladesh
	Prevotella_copri_1325107G_A5_bc2003	isolate	Bangladesh Healthy Reference (DOI: doi.org/10.1038/nature13421)	Prevotella	copri	Prevotella	sp934191715	r220	Prevotella	sp934191715	r226			0	Y	0	0	human	fecal	Asia	Bangladesh
	Prevotella_copri_1325107G_A6_bc2008	isolate	Bangladesh Healthy Reference (DOI: doi.org/10.1038/nature13421)	Prevotella	copri	Prevotella	sp934191715	r220	Prevotella	sp934191715	r226			0	Y	0	0	human	fecal	Asia	Bangladesh
	Prevotella_copri_1326107G_1	isolate	Bangladesh Healthy Reference (DOI: doi.org/10.1038/nature13421)	Prevotella	copri	Prevotella	sp934191715	r220	Prevotella	sp934191715	r226	Y	0	0	Y	0	0	human	fecal	Asia	Bangladesh
	Prevotella_copri_1326107G_2	isolate	Bangladesh Healthy Reference (DOI: doi.org/10.1038/nature13421)	Prevotella	copri	Prevotella	sp934191715	r220	Prevotella	sp934191715	r226	Y	0	0	Y	0	0	human	fecal	Asia	Bangladesh
	Prevotella_copri_1326107G_2A2	isolate	Bangladesh Healthy Reference (DOI: doi.org/10.1038/nature13421)	Prevotella	copri	Prevotella	sp934191715	r220	Prevotella	sp934191715	r226	Y	0	0	Y	0	0	human	fecal	Asia	Bangladesh
	Prevotella_copri_1326107G_2B2	isolate	Bangladesh Healthy Reference (DOI: doi.org/10.1038/nature13421)	Prevotella	copri	Prevotella	sp934191715	r220	Prevotella	sp934191715	r226	Y	0	0	Y	0	0	human	fecal	Asia	Bangladesh
	Prevotella_copri_1326107G_2C2	isolate	Bangladesh Healthy Reference (DOI: doi.org/10.1038/nature13421)	Prevotella	copri	Prevotella	sp934191715	r220	Prevotella	sp934191715	r226	Y	0	0	Y	0	0	human	fecal	Asia	Bangladesh
	Prevotella_copri_1326107G_2C6	isolate	Bangladesh Healthy Reference (DOI: doi.org/10.1038/nature13421)	Prevotella	copri	Prevotella	sp934191715	r220	Prevotella	sp934191715	r226	Y	1	GH26_inact; GH26-GH5_4; unk; unk; unk; unk; unk; unk; SusD; SusC; CE7; GH26_3; GH130; EpiA	Y	1	91.741	human	fecal	Asia	Bangladesh
	Prevotella_copri_1326107G_2E5	isolate	Bangladesh Healthy Reference (DOI: doi.org/10.1038/nature13421)	Prevotella	copri	Prevotella	sp934191715	r220	Prevotella	sp934191715	r226	Y	0	0	Y	0	0	human	fecal	Asia	Bangladesh
	Prevotella_copri_1326107G_2E6	isolate	Bangladesh Healthy Reference (DOI: doi.org/10.1038/nature13421)	Prevotella	copri	Prevotella	sp934191715	r220	Prevotella	sp934191715	r226	Y	0	0	Y	0	0	human	fecal	Asia	Bangladesh
	Prevotella_copri_1326107G_2H11	isolate	Bangladesh Healthy Reference (DOI: doi.org/10.1038/nature13421)	Prevotella	copri	Prevotella	sp934191715	r220	Prevotella	sp934191715	r226	Y	1	GH26_inact; GH26-GH5_4; unk; unk; unk; unk; unk; unk; SusD; SusC; CE7; GH26_3; GH130; EpiA	Y	1	91.741	human	fecal	Asia	Bangladesh
	Prevotella_copri_1326107G_2H3	isolate	Bangladesh Healthy Reference (DOI: doi.org/10.1038/nature13421)	Prevotella	copri	Prevotella	sp934191715	r220	Prevotella	sp934191715	r226	Y	0	0	Y	0	0	human	fecal	Asia	Bangladesh
	Prevotella_copri_1326107G_3	isolate	Bangladesh Healthy Reference (DOI: doi.org/10.1038/nature13421)	Prevotella	copri	Prevotella	sp934191715	r220	Prevotella	sp934191715	r226			0	Y	0	0	human	fecal	Asia	Bangladesh
	Prevotella_copri_1326107G_4	isolate	Bangladesh Healthy Reference (DOI: doi.org/10.1038/nature13421)	Prevotella	copri	Prevotella	sp934191715	r220	Prevotella	sp934191715	r226	Y	0	0	Y	0	0	human	fecal	Asia	Bangladesh
	Prevotella_copri_1326107G_5	isolate	Bangladesh Healthy Reference (DOI: doi.org/10.1038/nature13421)	Prevotella	copri	Prevotella	sp934191715	r220	Prevotella	sp934191715	r226	Y	0	0	Y	0	0	human	fecal	Asia	Bangladesh
	Prevotella_copri_1326107G_6	isolate	Bangladesh Healthy Reference (DOI: doi.org/10.1038/nature13421)	Prevotella	copri	Prevotella	sp934191715	r220	Prevotella	sp934191715	r226	Y	0	0	Y	0	0	human	fecal	Asia	Bangladesh
	Prevotella_copri_1326107G_7	isolate	Bangladesh Healthy Reference (DOI: doi.org/10.1038/nature13421)	Prevotella	copri	Prevotella	sp934191715	r220	Prevotella	sp934191715	r226	Y	0	0	Y	0	0	human	fecal	Asia	Bangladesh
	Prevotella_copri_1326107G_8	isolate	Bangladesh Healthy Reference (DOI: doi.org/10.1038/nature13421)	Prevotella	copri	Prevotella	sp934191715	r220	Prevotella	sp934191715	r226	Y	0	0	Y	0	0	human	fecal	Asia	Bangladesh
	Prevotella_copri_1326107G_9	isolate	Bangladesh Healthy Reference (DOI: doi.org/10.1038/nature13421)	Prevotella	copri	Prevotella	sp934191715	r220	Prevotella	sp934191715	r226	Y	0	0	Y	0	0	human	fecal	Asia	Bangladesh
	Prevotella_copri_1343107G_A4_bc2007	isolate	Bangladesh Healthy Reference (DOI: doi.org/10.1038/nature13421)	Prevotella	copri	Prevotella	sp934191715	r220	Prevotella	sp934191715	r226			0	Y	0	0	human	fecal	Asia	Bangladesh
	Prevotella_copri_1343107G_B3_bc2006	isolate	Bangladesh Healthy Reference (DOI: doi.org/10.1038/nature13421)	Prevotella	copri	Prevotella	sp022741625	r220	Prevotella	sp022741625	r226			0	Y	0	0	human	fecal	Asia	Bangladesh
	Prevotella_copri_1367107G_2_1_JG_v051022	isolate	Bangladesh Healthy Reference (DOI: doi.org/10.1038/nature13421)	Prevotella	copri	Prevotella	sp934191715	r220	Prevotella	sp934191715	r226	Y	1	GH26_inact; GH26-GH5_4; unk; unk; unk; unk; unk; unk; SusD; SusC; CE7; GH26_3; GH130; EpiA	Y	1	91.741	human	fecal	Asia	Bangladesh
	Prevotella_copri_1367107G_47_1	isolate	Bangladesh Healthy Reference (DOI: doi.org/10.1038/nature13421)	Prevotella	copri	Prevotella	sp934191715	r220	Prevotella	sp934191715	r226	Y	1	GH26_inact; GH26-GH5_4; unk; unk; unk; unk; unk; unk; SusD; SusC; CE7; GH26_3; GH130; EpiA	Y	1	91.741	human	fecal	Asia	Bangladesh
	Prevotella_copri_1367107G_47_2	isolate	Bangladesh Healthy Reference (DOI: doi.org/10.1038/nature13421)	Prevotella	copri	Prevotella	sp934191715	r220	Prevotella	sp934191715	r226	Y	0	0	Y	0	0	human	fecal	Asia	Bangladesh
	Prevotella_copri_1367107G_93_1_JG_bc1008	isolate	Bangladesh Healthy Reference (DOI: doi.org/10.1038/nature13421)	Prevotella	copri	Prevotella	sp934191715	r220	Prevotella	sp934191715	r226	Y	0	0	Y	0	0	human	fecal	Asia	Bangladesh
	Prevotella_copri_Bg1321107G_E6	isolate	Bangladesh Healthy Reference (DOI: doi.org/10.1038/nature13421)	Prevotella	copri	Prevotella	sp934191715	r220	Prevotella	sp934191715	r226			0	Y	1	95.42	human	fecal	Asia	Bangladesh
	Prevotella_copri_Bg1321107G_F6	isolate	Bangladesh Healthy Reference (DOI: doi.org/10.1038/nature13421)	Prevotella	copri	Prevotella	sp900767615	r220	Prevotella	sp900767615	r226			0	Y	1	94.656	human	fecal	Asia	Bangladesh
	Prevotella_copri_Bg1325107G_A5	isolate	Bangladesh Healthy Reference (DOI: doi.org/10.1038/nature13421)	Prevotella	copri	Prevotella	sp934191715	r220	Prevotella	sp934191715	r226			0	Y	0	0	human	fecal	Asia	Bangladesh
	Prevotella_copri_Bg1325107G_B5	isolate	Bangladesh Healthy Reference (DOI: doi.org/10.1038/nature13421)	Prevotella	copri	Prevotella	sp934191715	r220	Prevotella	sp934191715	r226			0	Y	0	0	human	fecal	Asia	Bangladesh
	Prevotella_copri_Bg1325107G_F5	isolate	Bangladesh Healthy Reference (DOI: doi.org/10.1038/nature13421)	Prevotella	copri	Prevotella	sp934191715	r220	Prevotella	sp934191715	r226			0	Y	1	95.42	human	fecal	Asia	Bangladesh
	Prevotella_copri_Bg1343107G_A4	isolate	Bangladesh Healthy Reference (DOI: doi.org/10.1038/nature13421)	Prevotella	copri	Prevotella	sp934191715	r220	Prevotella	sp934191715	r226			0	Y	0	0	human	fecal	Asia	Bangladesh
	Prevotella_copri_Bg1343107G_B3	isolate	Bangladesh Healthy Reference (DOI: doi.org/10.1038/nature13421)	Prevotella	copri	Prevotella	sp934191715	r220	Prevotella	sp934191715	r226			0	Y	0	0	human	fecal	Asia	Bangladesh
	Prevotella_sp015074785_Bgsng8234_bin.047	mag	Bangladesh Healthy Reference (DOI: doi.org/10.1038/nature13421)	Prevotella	sp015074785	Prevotella	sp934191715	r220	Prevotella	sp934191715	r226	Y	0	0	Y	0	0	human	fecal	Asia	Bangladesh
	Prevotella_sp900290275_7090_bin.088	mag	Bangladesh Healthy Reference (DOI: doi.org/10.1038/nature13421)	Prevotella	sp900290275	Prevotella	merdae	r220	Prevotella	merdae	r226			0	Y	0	0	human	fecal	Asia	Bangladesh
	Prevotella_sp900290275_maxbin_NZ_7071_bin.103	mag	Bangladesh Healthy Reference (DOI: doi.org/10.1038/nature13421)	Prevotella	sp900290275	Prevotella	merdae	r220	Prevotella	merdae	r226			0	Y	0	0	human	fecal	Asia	Bangladesh
	Prevotella_sp900546575_maxbin_NZ_7071_bin.059	mag	Bangladesh Healthy Reference (DOI: doi.org/10.1038/nature13421)	Prevotella	sp900546575	Prevotella	sp022735715	r220	Prevotella	sp022735715	r226			0	Y	0	0	human	fecal	Asia	Bangladesh
	Prevotella_bivia_P39C7771104_E1_JG_bc1009	isolate	Primary MAM (DOI: 10.1038/s41586-023-06838-3)	Prevotella	bivia	Prevotella	bivia	r220	Prevotella	bivia	r226	Y	0	0	Y	0	0	human	fecal	Asia	Bangladesh
	Prevotella_bivia_P39C7771104_G1_JG_bc1010	isolate	Primary MAM (DOI: 10.1038/s41586-023-06838-3)	Prevotella	bivia	Prevotella	bivia	r220	Prevotella	bivia	r226	Y	0	0	Y	0	0	human	fecal	Asia	Bangladesh
	Prevotella_copri_P01C7771108_D5_1_JG_v061022	isolate	Primary MAM (DOI: 10.1038/s41586-023-06838-3)	Prevotella	copri	Prevotella	copri_C	r220	Prevotella	copri_C	r226	Y	1	GH26_inact; GH26-GH5_4; unk; unk; unk; SusD; SusC; CE7; GH26_3; GH130; EpiA	Y	1	92.884	human	fecal	Asia	Bangladesh
	Prevotella_copri_P01C7771108_D5_2_JG_bc1016	isolate	Primary MAM (DOI: 10.1038/s41586-023-06838-3)	Prevotella	copri	Prevotella	copri_C	r220	Prevotella	copri_C	r226	Y	1	GH26_inact; GH26-GH5_4; unk; unk; unk; SusD; SusC; CE7; GH26_3; GH130; EpiA	Y	1	92.884	human	fecal	Asia	Bangladesh
	Prevotella_copri_P01C7771108_D5.3_JG_bc2016	isolate	Primary MAM (DOI: 10.1038/s41586-023-06838-3)	Prevotella	copri	Prevotella	copri_C	r220	Prevotella	copri_C	r226			0	Y	1	92.884	human	fecal	Asia	Bangladesh
	Prevotella_copri_P01C7771108_D5.4_JG_bc2015	isolate	Primary MAM (DOI: 10.1038/s41586-023-06838-3)	Prevotella	copri	Prevotella	copri_C	r220	Prevotella	copri_C	r226			0	Y	1	92.884	human	fecal	Asia	Bangladesh
	Prevotella_copri_P01C7771108_D5.5_JG_bc2014	isolate	Primary MAM (DOI: 10.1038/s41586-023-06838-3)	Prevotella	copri	Prevotella	copri_C	r220	Prevotella	copri_C	r226			0	Y	1	92.884	human	fecal	Asia	Bangladesh
	Prevotella_copri_P01C7771108_F5_2_JG_bc1003	isolate	Primary MAM (DOI: 10.1038/s41586-023-06838-3)	Prevotella	copri	Prevotella	copri_C	r220	Prevotella	copri_C	r226	Y	1	GH26_inact; GH26-GH5_4; unk; unk; unk; SusD; SusC; CE7; GH26_3; GH130; EpiA	Y	1	92.884	human	fecal	Asia	Bangladesh
	Prevotella_copri_P01C7771108_F5.1_JG_bc2010	isolate	Primary MAM (DOI: 10.1038/s41586-023-06838-3)	Prevotella	copri	Prevotella	copri_C	r220	Prevotella	copri_C	r226			0	Y	1	92.884	human	fecal	Asia	Bangladesh
	Prevotella_copri_P23C6661107_1A4_1	isolate	Primary MAM (DOI: 10.1038/s41586-023-06838-3)	Prevotella	copri	Prevotella	sp022732315	r220	Prevotella	copri_M	r226	Y	1	also GH26_inact (not in PULDB)	Y	1	95.038	human	fecal	Asia	Bangladesh
	Prevotella_copri_P23C6661107_1A4_2	isolate	Primary MAM (DOI: 10.1038/s41586-023-06838-3)	Prevotella	copri	Prevotella	sp022732315	r220	Prevotella	copri_M	r226			0	Y	1	95.038	human	fecal	Asia	Bangladesh
	Prevotella_copri_P23C6661107_1A8_2	isolate	Primary MAM (DOI: 10.1038/s41586-023-06838-3)	Prevotella	copri	Prevotella	sp022732315	r220	Prevotella	copri_M	r226	Y	1	GH26_inact; GH26-GH5_4; unk; unk; unk; SusD; SusC; CE7; GH26_3; GH130; EpiA	Y	1	95.038	human	fecal	Asia	Bangladesh
	Prevotella_copri_P23C6661107_1F3	isolate	Primary MAM (DOI: 10.1038/s41586-023-06838-3)	Prevotella	copri	Prevotella	sp022732315	r220	Prevotella	copri_M	r226	Y	1	GH26_inact; GH26-GH5_4; unk; unk; unk; SusD; SusC; CE7; GH26_3; GH130; EpiA	Y	1	94.275	human	fecal	Asia	Bangladesh
	Prevotella_copri_P23C6661107_1F5	isolate	Primary MAM (DOI: 10.1038/s41586-023-06838-3)	Prevotella	copri	Prevotella	sp934191715	r220	Prevotella	sp934191715	r226	Y	1	GH26_inact; GH26-GH5_4; unk; unk; unk; SusD; SusC; CE7; GH26_3; GH130; EpiA	Y	1	91.868	human	fecal	Asia	Bangladesh
	Prevotella_copri_P23C6661107_2A2	isolate	Primary MAM (DOI: 10.1038/s41586-023-06838-3)	Prevotella	copri	Prevotella	sp934191715	r220	Prevotella	sp934191715	r226	Y	1	also GH26_inact (not in PULDB)	Y	1	91.868	human	fecal	Asia	Bangladesh
	Prevotella_copri_P23C6661107_2C1	isolate	Primary MAM (DOI: 10.1038/s41586-023-06838-3)	Prevotella	copri	Prevotella	sp934191715	r220	Prevotella	sp934191715	r226			0	Y	0	0	human	fecal	Asia	Bangladesh
	Prevotella_copri_P23C6661107_2D1_bc2021	isolate	Primary MAM (DOI: 10.1038/s41586-023-06838-3)	Prevotella	copri	Prevotella	sp934191715	r220	Prevotella	sp934191715	r226			0	Y	1	91.868	human	fecal	Asia	Bangladesh
	Prevotella_copri_P23C6661107_2D11_bc2023	isolate	Primary MAM (DOI: 10.1038/s41586-023-06838-3)	Prevotella	copri	Prevotella	sp934191715	r220	Prevotella	sp934191715	r226			0	Y	1	91.868	human	fecal	Asia	Bangladesh
	Prevotella_copri_P23C6661107_2D7	isolate	Primary MAM (DOI: 10.1038/s41586-023-06838-3)	Prevotella	copri	Prevotella	sp934191715	r220	Prevotella	sp934191715	r226	Y	1	GH26_inact; GH26-GH5_4; unk; unk; unk; SusD; SusC; CE7; GH26_3; GH130; EpiA	Y	1	91.868	human	fecal	Asia	Bangladesh
	Prevotella_copri_P23C6661107_2D8_bc2022	isolate	Primary MAM (DOI: 10.1038/s41586-023-06838-3)	Prevotella	copri	Prevotella	sp934191715	r220	Prevotella	sp934191715	r226			0	Y	1	91.868	human	fecal	Asia	Bangladesh
	Prevotella_copri_P43C7771105_G2_1_JG_v061022	isolate	Primary MAM (DOI: 10.1038/s41586-023-06838-3)	Prevotella	copri	Prevotella	sp022741625	r220	Prevotella	sp022741625	r226	Y	0	0	Y	0	0	human	fecal	Asia	Bangladesh
	Prevotella_copri_P43C7771105_G5_1_JG_bc1001	isolate	Primary MAM (DOI: 10.1038/s41586-023-06838-3)	Prevotella	copri	Prevotella	sp022741625	r220	Prevotella	sp022741625	r226	Y	0	0	Y	0	0	human	fecal	Asia	Bangladesh
	Prevotella_copri_A_P12C5551101Cat_cluster_11.mod2	mag	Primary MAM (DOI: 10.1038/s41586-023-06838-3)	Prevotella	copri_A	Prevotella	sp022741625	r220	Prevotella	sp022741625	r226	Y	0	0	Y	0	0	human	fecal	Asia	Bangladesh
	Prevotella_copri_A_P30C777_bin.038.mod2	mag	Primary MAM (DOI: 10.1038/s41586-023-06838-3)	Prevotella	copri_A	Prevotella	sp022741625	r220	Prevotella	sp022741625	r226	Y	0	0	Y	0	0	human	fecal	Asia	Bangladesh
	Prevotella_copri_P06C888_maxbin.023.mod2	mag	Primary MAM (DOI: 10.1038/s41586-023-06838-3)	Prevotella	copri	Prevotella	copri_C	r220	Prevotella	copri_N	r226	Y	1	GH26_inact; GH26-GH5_4; unk; unk; unk; SusD; SusC; CE7; GH26_3; GH130; EpiA	Y	1	100	human	fecal	Asia	Bangladesh
	Prevotella_copri_P11C888_bin.008.mod2	mag	Primary MAM (DOI: 10.1038/s41586-023-06838-3)	Prevotella	copri	Prevotella	sp015074785	r220	Prevotella	sp015074785	r226	Y	1	GH26_inact; GH26-GH5_4; unk; unk; unk; SusD; SusC; CE7; GH26_3; GH130; EpiA	Y	1	96.947	human	fecal	Asia	Bangladesh
	Prevotella_copri_P19C777_bin.012.mod2	mag	Primary MAM (DOI: 10.1038/s41586-023-06838-3)	Prevotella	copri	Prevotella	sp015074785	r220	Prevotella	copri_N	r226	Y	1	GH26_inact; GH26-GH5_4; unk; unk; unk; SusD; SusC; CE7; GH26_3; GH130; EpiA	Y	1	95.802	human	fecal	Asia	Bangladesh
	Prevotella_multisaccharivorax_P01C777_maxbin.110.mod2	mag	Primary MAM (DOI: 10.1038/s41586-023-06838-3)	Prevotella	multisaccharivorax	Prevotella	multisaccharivorax	r220	Prevotella	multisaccharivorax	r226			0	Y	0	0	human	fecal	Asia	Bangladesh
	Prevotella_sp_P50C777_maxbin.010.mod2	mag	Primary MAM (DOI: 10.1038/s41586-023-06838-3)	Prevotella	sp	Prevotella	sp934230115	r220	Prevotella	sp934230115	r226			0	Y	0	0	human	fecal	Asia	Bangladesh
	Prevotella_sp000434515_P58C777_maxbin.012.mod2	mag	Primary MAM (DOI: 10.1038/s41586-023-06838-3)	Prevotella	sp000434515	Prevotella	hominis	r220	Prevotella	hominis	r226	Y	0	0	Y	0	0	human	fecal	Asia	Bangladesh
	Prevotella_sp000436035_P17C777_maxbin.002.mod2	mag	Primary MAM (DOI: 10.1038/s41586-023-06838-3)	Prevotella	sp000436035	Prevotella	sp000436035	r220	Prevotella	sp000436035	r226	Y	1	GH26_inact; GH26-GH5_4; unk; unk; unk; SusD; SusC; CE7; GH26_3; GH130; EpiA	Y	1	84.117	human	fecal	Asia	Bangladesh
	Prevotella_sp000436035_P24C666_maxbin.028.mod2	mag	Primary MAM (DOI: 10.1038/s41586-023-06838-3)	Prevotella	sp000436035	Prevotella	sp000436035	r220	Prevotella	sp000436035	r226	Y	1	GH26_inact; GH26-GH5_4; unk; unk; unk; SusD; SusC; CE7; GH26_3; GH130; EpiA	Y	1	84.03	human	fecal	Asia	Bangladesh
	Prevotella_sp000436915_P17C666_metabat.020.mod2	mag	Primary MAM (DOI: 10.1038/s41586-023-06838-3)	Prevotella	sp000436915	Prevotella	sp000436915	r220	Prevotella	sp000436915	r226			0	Y	0	0	human	fecal	Asia	Bangladesh
	Prevotella_sp000436915_P19C888_maxbin.029.mod2	mag	Primary MAM (DOI: 10.1038/s41586-023-06838-3)	Prevotella	sp000436915	Prevotella	sp000436915	r220	Prevotella	sp000436915	r226			0	Y	0	0	human	fecal	Asia	Bangladesh
	Prevotella_sp000436915_P24C777_maxbin.022.mod2	mag	Primary MAM (DOI: 10.1038/s41586-023-06838-3)	Prevotella	sp000436915	Prevotella	sp000436915	r220	Prevotella	sp000436915	r226			0	Y	0	0	human	fecal	Asia	Bangladesh
	Prevotella_sp000436915_P42C7771101_cluster_29.mod2	mag	Primary MAM (DOI: 10.1038/s41586-023-06838-3)	Prevotella	sp000436915	Prevotella	sp000436915	r220	Prevotella	sp000436915	r226			0	Y	0	0	human	fecal	Asia	Bangladesh
	Prevotella_sp002265625_P02C666_cluster_9.mod2	mag	Primary MAM (DOI: 10.1038/s41586-023-06838-3)	Prevotella	sp002265625	Prevotella	sp002265625	r220	Prevotella	sp002265625	r226			0	Y	0	0	human	fecal	Asia	Bangladesh
	Prevotella_sp002265625_P02C777_maxbin.119.mod2	mag	Primary MAM (DOI: 10.1038/s41586-023-06838-3)	Prevotella	sp002265625	Prevotella	sp002265625	r220	Prevotella	sp002265625	r226			0	Y	0	0	human	fecal	Asia	Bangladesh
	Prevotella_sp002265625_P03C666_maxbin.012.mod2	mag	Primary MAM (DOI: 10.1038/s41586-023-06838-3)	Prevotella	sp002265625	Prevotella	sp002265625	r220	Prevotella	sp002265625	r226			0	Y	0	0	human	fecal	Asia	Bangladesh
	Prevotella_sp002265625_P05C666_maxbin.034.mod2	mag	Primary MAM (DOI: 10.1038/s41586-023-06838-3)	Prevotella	sp002265625	Prevotella	sp002265625	r220	Prevotella	sp002265625	r226			0	Y	0	0	human	fecal	Asia	Bangladesh
	Prevotella_sp002265625_P13C777_maxbin.008.mod2	mag	Primary MAM (DOI: 10.1038/s41586-023-06838-3)	Prevotella	sp002265625	Prevotella	sp002265625	r220	Prevotella	sp002265625	r226			0	Y	0	0	human	fecal	Asia	Bangladesh
	Prevotella_sp002265625_P14C777_maxbin.064.mod2	mag	Primary MAM (DOI: 10.1038/s41586-023-06838-3)	Prevotella	sp002265625	Prevotella	sp002265625	r220	Prevotella	sp002265625	r226			0	Y	0	0	human	fecal	Asia	Bangladesh
	Prevotella_sp002265625_P18C555_maxbin.071.mod2	mag	Primary MAM (DOI: 10.1038/s41586-023-06838-3)	Prevotella	sp002265625	Prevotella	sp002265625	r220	Prevotella	sp002265625	r226			0	Y	0	0	human	fecal	Asia	Bangladesh
	Prevotella_sp002265625_P27C777_maxbin.022.mod2	mag	Primary MAM (DOI: 10.1038/s41586-023-06838-3)	Prevotella	sp002265625	Prevotella	sp002265625	r220	Prevotella	sp002265625	r226			0	Y	0	0	human	fecal	Asia	Bangladesh
	Prevotella_sp002265625_P32C777_maxbin.017.mod2	mag	Primary MAM (DOI: 10.1038/s41586-023-06838-3)	Prevotella	sp002265625	Prevotella	sp002265625	r220	Prevotella	sp002265625	r226			0	Y	0	0	human	fecal	Asia	Bangladesh
	Prevotella_sp002265625_P40C777_maxbin.005.mod2	mag	Primary MAM (DOI: 10.1038/s41586-023-06838-3)	Prevotella	sp002265625	Prevotella	sp002265625	r220	Prevotella	sp002265625	r226			0	Y	0	0	human	fecal	Asia	Bangladesh
	Prevotella_sp002265625_P43C777_maxbin.026.mod2	mag	Primary MAM (DOI: 10.1038/s41586-023-06838-3)	Prevotella	sp002265625	Prevotella	sp002265625	r220	Prevotella	sp002265625	r226			0	Y	0	0	human	fecal	Asia	Bangladesh
	Prevotella_sp002265625_P58C777_maxbin.051.mod2	mag	Primary MAM (DOI: 10.1038/s41586-023-06838-3)	Prevotella	sp002265625	Prevotella	sp002265625	r220	Prevotella	sp002265625	r226			0	Y	0	0	human	fecal	Asia	Bangladesh
	Prevotella_sp003447235_P08C555_maxbin.063.mod2	mag	Primary MAM (DOI: 10.1038/s41586-023-06838-3)	Prevotella	sp003447235	Prevotella	sp003447235	r220	Prevotella	sp003447235	r226			0	Y	0	0	human	fecal	Asia	Bangladesh
	Prevotella_sp003447235_P23C666_metabat.077.mod2	mag	Primary MAM (DOI: 10.1038/s41586-023-06838-3)	Prevotella	sp003447235	Prevotella	sp003447235	r220	Prevotella	sp003447235	r226			0	Y	0	0	human	fecal	Asia	Bangladesh
	Prevotella_sp003447235_P24C666_maxbin.068.mod2	mag	Primary MAM (DOI: 10.1038/s41586-023-06838-3)	Prevotella	sp003447235	Prevotella	sp003447235	r220	Prevotella	sp003447235	r226			0	Y	0	0	human	fecal	Asia	Bangladesh
	Prevotella_sp003447235_P27C6661107_cluster_4.mod2	mag	Primary MAM (DOI: 10.1038/s41586-023-06838-3)	Prevotella	sp003447235	Prevotella	sp003447235	r220	Prevotella	sp003447235	r226			0	Y	0	0	human	fecal	Asia	Bangladesh
	Prevotella_sp900290275_P02C666_bin.055.mod2	mag	Primary MAM (DOI: 10.1038/s41586-023-06838-3)	Prevotella	sp900290275	Prevotella	merdae	r220	Prevotella	merdae	r226			0	Y	0	0	human	fecal	Asia	Bangladesh
	Prevotella_sp900290275_P02C888_bin.027.mod2	mag	Primary MAM (DOI: 10.1038/s41586-023-06838-3)	Prevotella	sp900290275	Prevotella	merdae	r220	Prevotella	merdae	r226			0	Y	0	0	human	fecal	Asia	Bangladesh
	Prevotella_sp900290275_P19C888_maxbin.013.mod2	mag	Primary MAM (DOI: 10.1038/s41586-023-06838-3)	Prevotella	sp900290275	Prevotella	merdae	r220	Prevotella	merdae	r226			0	Y	0	0	human	fecal	Asia	Bangladesh
	Prevotella_sp900290275_P21C666_maxbin.021.mod2	mag	Primary MAM (DOI: 10.1038/s41586-023-06838-3)	Prevotella	sp900290275	Prevotella	merdae	r220	Prevotella	merdae	r226			0	Y	0	0	human	fecal	Asia	Bangladesh
	Prevotella_sp900290275_P25C666_maxbin.027.mod2	mag	Primary MAM (DOI: 10.1038/s41586-023-06838-3)	Prevotella	sp900290275	Prevotella	merdae	r220	Prevotella	merdae	r226			0	Y	0	0	human	fecal	Asia	Bangladesh
	Prevotella_sp900290275_P33C777_bin.005.mod2	mag	Primary MAM (DOI: 10.1038/s41586-023-06838-3)	Prevotella	sp900290275	Prevotella	merdae	r220	Prevotella	merdae	r226			0	Y	0	0	human	fecal	Asia	Bangladesh
	Prevotella_sp900290275_P42C777_maxbin.078.mod2	mag	Primary MAM (DOI: 10.1038/s41586-023-06838-3)	Prevotella	sp900290275	Prevotella	merdae	r220	Prevotella	merdae	r226			0	Y	0	0	human	fecal	Asia	Bangladesh
	Prevotella_sp900290275_P52C777_bin.063.mod2	mag	Primary MAM (DOI: 10.1038/s41586-023-06838-3)	Prevotella	sp900290275	Prevotella	merdae	r220	Prevotella	merdae	r226			0	Y	0	0	human	fecal	Asia	Bangladesh
	Prevotella_sp900290275_P55C777_maxbin.024.mod2	mag	Primary MAM (DOI: 10.1038/s41586-023-06838-3)	Prevotella	sp900290275	Prevotella	merdae	r220	Prevotella	merdae	r226			0	Y	0	0	human	fecal	Asia	Bangladesh
	Prevotella_sp900546575_P08C888_maxbin.037.mod2	mag	Primary MAM (DOI: 10.1038/s41586-023-06838-3)	Prevotella	sp900546575	Prevotella	sp900546575	r220	Prevotella	sp900546575	r226			0	Y	0	0	human	fecal	Asia	Bangladesh
	Prevotella_sp900546575_P17C666_maxbin.010.mod2	mag	Primary MAM (DOI: 10.1038/s41586-023-06838-3)	Prevotella	sp900546575	Prevotella	sp900546575	r220	Prevotella	sp900546575	r226			0	Y	0	0	human	fecal	Asia	Bangladesh
	Prevotella_sp900546575_P20C666_bin.063_sub.mod2	mag	Primary MAM (DOI: 10.1038/s41586-023-06838-3)	Prevotella	sp900546575	Prevotella	sp900546575	r220	Prevotella	sp900546575	r226			0	Y	0	0	human	fecal	Asia	Bangladesh
	Prevotella_sp900546575_P50C777_maxbin.019.mod2	mag	Primary MAM (DOI: 10.1038/s41586-023-06838-3)	Prevotella	sp900546575	Prevotella	sp900546575	r220	Prevotella	sp900546575	r226			0	Y	0	0	human	fecal	Asia	Bangladesh
	Prevotella_sp900548745_P02C777_metabat.125.mod2	mag	Primary MAM (DOI: 10.1038/s41586-023-06838-3)	Prevotella	sp900548745	Prevotella	sp900548745	r220	Prevotella	sp900548745	r226			0	Y	0	0	human	fecal	Asia	Bangladesh
	Prevotella_sp900548745_P07C666_bin.85.mod2	mag	Primary MAM (DOI: 10.1038/s41586-023-06838-3)	Prevotella	sp900548745	Prevotella	sp900548745	r220	Prevotella	sp900548745	r226			0	Y	0	0	human	fecal	Asia	Bangladesh
	Prevotella_sp900548745_P12C777_metabat.086.mod2	mag	Primary MAM (DOI: 10.1038/s41586-023-06838-3)	Prevotella	sp900548745	Prevotella	sp900548745	r220	Prevotella	sp900548745	r226			0	Y	0	0	human	fecal	Asia	Bangladesh
	Prevotella_sp900548745_P18C555_metabat.091.mod2	mag	Primary MAM (DOI: 10.1038/s41586-023-06838-3)	Prevotella	sp900548745	Prevotella	sp900548745	r220	Prevotella	sp900548745	r226			0	Y	0	0	human	fecal	Asia	Bangladesh
	Prevotella_sp900548745_P27C666_metabat.141.mod2	mag	Primary MAM (DOI: 10.1038/s41586-023-06838-3)	Prevotella	sp900548745	Prevotella	sp900548745	r220	Prevotella	sp900548745	r226			0	Y	0	0	human	fecal	Asia	Bangladesh
	Prevotella_sp900555035_P06C666_bin.043.mod2	mag	Primary MAM (DOI: 10.1038/s41586-023-06838-3)	Prevotella	sp900555035	Prevotella	sp900555035	r220	Prevotella	sp900555035	r226	Y	0	0	Y	0	0	human	fecal	Asia	Bangladesh
	Prevotella_sp900555035_P09C777_maxbin.006.mod2	mag	Primary MAM (DOI: 10.1038/s41586-023-06838-3)	Prevotella	sp900555035	Prevotella	sp900555035	r220	Prevotella	sp900555035	r226	Y	0	0	Y	0	0	human	fecal	Asia	Bangladesh
	Prevotella_sp900557255_P06C777_cluster_3.mod2	mag	Primary MAM (DOI: 10.1038/s41586-023-06838-3)	Prevotella	sp900557255	Prevotella	sp934191715	r220	Prevotella	sp934191715	r226	Y	0	0	Y	0	0	human	fecal	Asia	Bangladesh
	Prevotella_buccae_P01C777_maxbin_P01C777_bin.161.mp	mag	Primary MAM (DOI: 10.1038/s41586-023-06838-3)	Prevotella	buccae	Prevotella	buccae	r220	Prevotella	buccae	r226			0	Y	0	0	human	fecal	Asia	Bangladesh
	Prevotella_copri_A_NZ_P08C777_maxbin_NZ_P08C777_bin.003.mp	mag	Primary MAM (DOI: 10.1038/s41586-023-06838-3)	Prevotella	copri_A	Prevotella	sp022741625	r220	Prevotella	sp022741625	r226			0	Y	0	0	human	fecal	Asia	Bangladesh
	Prevotella_copri_A_NZ_P16C666_concoct_42.mp	mag	Primary MAM (DOI: 10.1038/s41586-023-06838-3)	Prevotella	copri_A	Prevotella	sp022741625	r220	Prevotella	sp022741625	r226			0	Y	0	0	human	fecal	Asia	Bangladesh
	Prevotella_copri_A_NZ_P18C888_vamb_926.mp	mag	Primary MAM (DOI: 10.1038/s41586-023-06838-3)	Prevotella	copri_A	Prevotella	sp022741625	r220	Prevotella	sp022741625	r226			0	Y	0	0	human	fecal	Asia	Bangladesh
	Prevotella_copri_A_NZ_P19C888_maxbin_NZ_P19C888_bin.003.mp	mag	Primary MAM (DOI: 10.1038/s41586-023-06838-3)	Prevotella	copri_A	Prevotella	sp022741625	r220	Prevotella	sp022741625	r226			0	Y	0	0	human	fecal	Asia	Bangladesh
	Prevotella_copri_A_NZ_P46C777_maxbin_NZ_P46C777_bin.021_sub.mp	mag	Primary MAM (DOI: 10.1038/s41586-023-06838-3)	Prevotella	copri_A	Prevotella	sp022741625	r220	Prevotella	sp022741625	r226			0	Y	0	0	human	fecal	Asia	Bangladesh
	Prevotella_copri_A_NZ_P48C777_concoct_58.mp	mag	Primary MAM (DOI: 10.1038/s41586-023-06838-3)	Prevotella	copri_A	Prevotella	sp022741625	r220	Prevotella	copri_A	r226			0	Y	0	0	human	fecal	Asia	Bangladesh
	Prevotella_copri_A_P09C888_maxbin_P09C888_bin.040_sub.mp	mag	Primary MAM (DOI: 10.1038/s41586-023-06838-3)	Prevotella	copri_A	Prevotella	copri_A	r220	Prevotella	copri_A	r226			0	Y	0	0	human	fecal	Asia	Bangladesh
	Prevotella_hominis_NZ_P07C666_concoct_140.mp	mag	Primary MAM (DOI: 10.1038/s41586-023-06838-3)	Prevotella	hominis	Prevotella	hominis	r220	Prevotella	hominis	r226			0	Y	0	0	human	fecal	Asia	Bangladesh
	Prevotella_hominis_NZ_P08C888_maxbin_NZ_P08C888_bin.091_sub.mp	mag	Primary MAM (DOI: 10.1038/s41586-023-06838-3)	Prevotella	hominis	Prevotella	hominis	r220	Prevotella	hominis	r226			0	Y	0	0	human	fecal	Asia	Bangladesh
	Prevotella_hominis_NZ_P26C666_concoct_11.mp	mag	Primary MAM (DOI: 10.1038/s41586-023-06838-3)	Prevotella	hominis	Prevotella	hominis	r220	Prevotella	hominis	r226			0	Y	0	0	human	fecal	Asia	Bangladesh
	Prevotella_hominis_NZ_P27C666_maxbin_NZ_P27C666_bin.036_sub.mp	mag	Primary MAM (DOI: 10.1038/s41586-023-06838-3)	Prevotella	hominis	Prevotella	hominis	r220	Prevotella	hominis	r226			0	Y	0	0	human	fecal	Asia	Bangladesh
	Prevotella_hominis_NZ_P40C777_maxbin_NZ_P40C777_bin.018.mp	mag	Primary MAM (DOI: 10.1038/s41586-023-06838-3)	Prevotella	hominis	Prevotella	hominis	r220	Prevotella	hominis	r226			0	Y	0	0	human	fecal	Asia	Bangladesh
	Prevotella_sp_NZ_P26C777_maxbin_NZ_P26C777_bin.081.mp	mag	Primary MAM (DOI: 10.1038/s41586-023-06838-3)	Prevotella	sp	Prevotella	sp934230115	r220	Prevotella	sp934230115	r226			0	Y	0	0	human	fecal	Asia	Bangladesh
	Prevotella_sp000434975_NZ_P08C777_maxbin_NZ_P08C777_bin.085.mp	mag	Primary MAM (DOI: 10.1038/s41586-023-06838-3)	Prevotella	sp000434975	Prevotella	sp000434975	r220	Prevotella	sp000434975	r226			0	Y	0	0	human	fecal	Asia	Bangladesh
	Prevotella_sp000434975_NZ_P14C888_maxbin_NZ_P14C888_bin.053.mp	mag	Primary MAM (DOI: 10.1038/s41586-023-06838-3)	Prevotella	sp000434975	Prevotella	sp000434975	r220	Prevotella	sp000434975	r226			0	Y	0	0	human	fecal	Asia	Bangladesh
	Prevotella_sp000434975_NZ_P16C555_maxbin_NZ_P16C555_bin.092.mp	mag	Primary MAM (DOI: 10.1038/s41586-023-06838-3)	Prevotella	sp000434975	Prevotella	sp000434975	r220	Prevotella	sp000434975	r226			0	Y	0	0	human	fecal	Asia	Bangladesh
	Prevotella_sp000434975_NZ_P17C666_concoct_151.mp	mag	Primary MAM (DOI: 10.1038/s41586-023-06838-3)	Prevotella	sp000434975	Prevotella	sp000434975	r220	Prevotella	sp000434975	r226			0	Y	0	0	human	fecal	Asia	Bangladesh
	Prevotella_sp000434975_NZ_P17C777_concoct_141_sub.mp	mag	Primary MAM (DOI: 10.1038/s41586-023-06838-3)	Prevotella	sp000434975	Prevotella	sp000434975	r220	Prevotella	sp000434975	r226			0	Y	0	0	human	fecal	Asia	Bangladesh
	Prevotella_sp000434975_NZ_P28C777_maxbin_NZ_P28C777_bin.082_sub.mp	mag	Primary MAM (DOI: 10.1038/s41586-023-06838-3)	Prevotella	sp000434975	Prevotella	sp000434975	r220	Prevotella	sp000434975	r226			0	Y	0	0	human	fecal	Asia	Bangladesh
	Prevotella_sp000434975_NZ_P32C777_concoct_189.mp	mag	Primary MAM (DOI: 10.1038/s41586-023-06838-3)	Prevotella	sp000434975	Prevotella	sp000434975	r220	Prevotella	sp000434975	r226			0	Y	0	0	human	fecal	Asia	Bangladesh
	Prevotella_sp000434975_NZ_P37C777_concoct_48_sub.mp	mag	Primary MAM (DOI: 10.1038/s41586-023-06838-3)	Prevotella	sp000434975	Prevotella	sp000434975	r220	Prevotella	sp000434975	r226			0	Y	0	0	human	fecal	Asia	Bangladesh
	Prevotella_sp000434975_NZ_P38C777_concoct_139.mp	mag	Primary MAM (DOI: 10.1038/s41586-023-06838-3)	Prevotella	sp000434975	Prevotella	sp000434975	r220	Prevotella	sp000434975	r226			0	Y	0	0	human	fecal	Asia	Bangladesh
	Prevotella_sp000434975_NZ_P40C777_maxbin_NZ_P40C777_bin.023.mp	mag	Primary MAM (DOI: 10.1038/s41586-023-06838-3)	Prevotella	sp000434975	Prevotella	sp000434975	r220	Prevotella	sp000434975	r226			0	Y	0	0	human	fecal	Asia	Bangladesh
	Prevotella_sp000434975_NZ_P44C777_concoct_194.mp	mag	Primary MAM (DOI: 10.1038/s41586-023-06838-3)	Prevotella	sp000434975	Prevotella	sp000434975	r220	Prevotella	sp000434975	r226			0	Y	0	0	human	fecal	Asia	Bangladesh
	Prevotella_sp000434975_NZ_P52C777_maxbin_NZ_P52C777_bin.041.mp	mag	Primary MAM (DOI: 10.1038/s41586-023-06838-3)	Prevotella	sp000434975	Prevotella	sp000434975	r220	Prevotella	sp000434975	r226			0	Y	0	0	human	fecal	Asia	Bangladesh
	Prevotella_sp000434975_P12C555_maxbin_P12C555_bin.088_sub.mp	mag	Primary MAM (DOI: 10.1038/s41586-023-06838-3)	Prevotella	sp000434975	Prevotella	sp000434975	r220	Prevotella	sp000434975	r226			0	Y	0	0	human	fecal	Asia	Bangladesh
	Prevotella_sp000436035_NZ_P17C777_maxbin_NZ_P17C777_bin.019.mp	mag	Primary MAM (DOI: 10.1038/s41586-023-06838-3)	Prevotella	sp000436035	Prevotella	sp000436035	r220	Prevotella	sp000436035	r226			0	Y	1	84.117	human	fecal	Asia	Bangladesh
	Prevotella_sp000436035_NZ_P24C666_maxbin_NZ_P24C666_bin.052_sub.mp	mag	Primary MAM (DOI: 10.1038/s41586-023-06838-3)	Prevotella	sp000436035	Prevotella	sp000436035	r220	Prevotella	sp000436035	r226			0	Y	1	84.03	human	fecal	Asia	Bangladesh
	Prevotella_sp000436035_NZ_P56C777_concoct_163_sub.mp	mag	Primary MAM (DOI: 10.1038/s41586-023-06838-3)	Prevotella	sp000436035	Prevotella	sp000436035	r220	Prevotella	sp000436035	r226			0	Y	1	84.391	human	fecal	Asia	Bangladesh
	Prevotella_sp002251385_NZ_P08C555_concoct_143_sub.mp	mag	Primary MAM (DOI: 10.1038/s41586-023-06838-3)	Prevotella	sp002251385	Prevotella	sp002251385	r220	Prevotella	sp002251385	r226			0	Y	0	0	human	fecal	Asia	Bangladesh
	Prevotella_sp002251385_NZ_P13C777_concoct_24_sub.mp	mag	Primary MAM (DOI: 10.1038/s41586-023-06838-3)	Prevotella	sp002251385	Prevotella	sp002251385	r220	Prevotella	sp002251385	r226			0	Y	0	0	human	fecal	Asia	Bangladesh
	Prevotella_sp002251385_NZ_P22C666_concoct_7.mp	mag	Primary MAM (DOI: 10.1038/s41586-023-06838-3)	Prevotella	sp002251385	Prevotella	sp002251385	r220	Prevotella	sp002251385	r226			0	Y	0	0	human	fecal	Asia	Bangladesh
	Prevotella_sp002251385_NZ_P22C777_concoct_163.mp	mag	Primary MAM (DOI: 10.1038/s41586-023-06838-3)	Prevotella	sp002251385	Prevotella	sp002251385	r220	Prevotella	sp002251385	r226			0	Y	0	0	human	fecal	Asia	Bangladesh
	Prevotella_sp002251385_NZ_P23C666_concoct_69.mp	mag	Primary MAM (DOI: 10.1038/s41586-023-06838-3)	Prevotella	sp002251385	Prevotella	sp002251385	r220	Prevotella	sp002251385	r226			0	Y	0	0	human	fecal	Asia	Bangladesh
	Prevotella_sp002251385_NZ_P34C777_vamb_1228.mp	mag	Primary MAM (DOI: 10.1038/s41586-023-06838-3)	Prevotella	sp002251385	Prevotella	sp002251385	r220	Prevotella	sp002251385	r226			0	Y	0	0	human	fecal	Asia	Bangladesh
	Prevotella_sp002251385_NZ_P43C777_concoct_276_sub.mp	mag	Primary MAM (DOI: 10.1038/s41586-023-06838-3)	Prevotella	sp002251385	Prevotella	sp002251385	r220	Prevotella	sp002251385	r226			0	Y	0	0	human	fecal	Asia	Bangladesh
	Prevotella_sp002251385_NZ_P54C777_vamb_638.mp	mag	Primary MAM (DOI: 10.1038/s41586-023-06838-3)	Prevotella	sp002251385	Prevotella	sp002251385	r220	Prevotella	sp002251385	r226			0	Y	0	0	human	fecal	Asia	Bangladesh
	Prevotella_sp002265625_NZ_P02C888_concoct_106_sub.mp	mag	Primary MAM (DOI: 10.1038/s41586-023-06838-3)	Prevotella	sp002265625	Prevotella	sp002265625	r220	Prevotella	sp002265625	r226			0	Y	0	0	human	fecal	Asia	Bangladesh
	Prevotella_sp002265625_NZ_P03C666_maxbin_NZ_P03C666_bin.013.mp	mag	Primary MAM (DOI: 10.1038/s41586-023-06838-3)	Prevotella	sp002265625	Prevotella	sp002265625	r220	Prevotella	sp002265625	r226			0	Y	0	0	human	fecal	Asia	Bangladesh
	Prevotella_sp002265625_NZ_P05C555_vamb_4034.mp	mag	Primary MAM (DOI: 10.1038/s41586-023-06838-3)	Prevotella	sp002265625	Prevotella	sp002265625	r220	Prevotella	sp002265625	r226			0	Y	0	0	human	fecal	Asia	Bangladesh
	Prevotella_sp002265625_NZ_P05C666_maxbin_NZ_P05C666_bin.093.mp	mag	Primary MAM (DOI: 10.1038/s41586-023-06838-3)	Prevotella	sp002265625	Prevotella	sp002265625	r220	Prevotella	sp002265625	r226			0	Y	0	0	human	fecal	Asia	Bangladesh
	Prevotella_sp002265625_NZ_P11C555_concoct_126_sub.mp	mag	Primary MAM (DOI: 10.1038/s41586-023-06838-3)	Prevotella	sp002265625	Prevotella	sp002265625	r220	Prevotella	sp002265625	r226			0	Y	0	0	human	fecal	Asia	Bangladesh
	Prevotella_sp002265625_NZ_P12C777_vamb_498.mp	mag	Primary MAM (DOI: 10.1038/s41586-023-06838-3)	Prevotella	sp002265625	Prevotella	sp002265625	r220	Prevotella	sp002265625	r226			0	Y	0	0	human	fecal	Asia	Bangladesh
	Prevotella_sp002265625_NZ_P12C888_maxbin_NZ_P12C888_bin.009_sub.mp	mag	Primary MAM (DOI: 10.1038/s41586-023-06838-3)	Prevotella	sp002265625	Prevotella	sp002265625	r220	Prevotella	sp002265625	r226			0	Y	0	0	human	fecal	Asia	Bangladesh
	Prevotella_sp002265625_NZ_P14C555_maxbin_NZ_P14C555_bin.004.mp	mag	Primary MAM (DOI: 10.1038/s41586-023-06838-3)	Prevotella	sp002265625	Prevotella	sp002265625	r220	Prevotella	sp002265625	r226			0	Y	0	0	human	fecal	Asia	Bangladesh
	Prevotella_sp002265625_NZ_P15C555_vamb_1544.mp	mag	Primary MAM (DOI: 10.1038/s41586-023-06838-3)	Prevotella	sp002265625	Prevotella	sp002265625	r220	Prevotella	sp002265625	r226			0	Y	0	0	human	fecal	Asia	Bangladesh
	Prevotella_sp002265625_NZ_P15C666_maxbin_NZ_P15C666_bin.070.mp	mag	Primary MAM (DOI: 10.1038/s41586-023-06838-3)	Prevotella	sp002265625	Prevotella	sp002265625	r220	Prevotella	sp002265625	r226			0	Y	0	0	human	fecal	Asia	Bangladesh
	Prevotella_sp002265625_NZ_P17C555_vamb_1075.mp	mag	Primary MAM (DOI: 10.1038/s41586-023-06838-3)	Prevotella	sp002265625	Prevotella	sp002265625	r220	Prevotella	sp002265625	r226			0	Y	0	0	human	fecal	Asia	Bangladesh
	Prevotella_sp002265625_NZ_P19C888_maxbin_NZ_P19C888_bin.006_sub.mp	mag	Primary MAM (DOI: 10.1038/s41586-023-06838-3)	Prevotella	sp002265625	Prevotella	sp002265625	r220	Prevotella	sp002265625	r226			0	Y	0	0	human	fecal	Asia	Bangladesh
	Prevotella_sp002265625_NZ_P21C777_maxbin_NZ_P21C777_bin.060_sub.mp	mag	Primary MAM (DOI: 10.1038/s41586-023-06838-3)	Prevotella	sp002265625	Prevotella	sp002265625	r220	Prevotella	sp002265625	r226			0	Y	0	0	human	fecal	Asia	Bangladesh
	Prevotella_sp002265625_NZ_P24C666_maxbin_NZ_P24C666_bin.019.mp	mag	Primary MAM (DOI: 10.1038/s41586-023-06838-3)	Prevotella	sp002265625	Prevotella	sp002265625	r220	Prevotella	sp002265625	r226			0	Y	0	0	human	fecal	Asia	Bangladesh
	Prevotella_sp002265625_NZ_P26C777_maxbin_NZ_P26C777_bin.019.mp	mag	Primary MAM (DOI: 10.1038/s41586-023-06838-3)	Prevotella	sp002265625	Prevotella	sp002265625	r220	Prevotella	sp002265625	r226			0	Y	0	0	human	fecal	Asia	Bangladesh
	Prevotella_sp002265625_NZ_P27C777_maxbin_NZ_P27C777_bin.095.mp	mag	Primary MAM (DOI: 10.1038/s41586-023-06838-3)	Prevotella	sp002265625	Prevotella	sp002265625	r220	Prevotella	sp002265625	r226			0	Y	0	0	human	fecal	Asia	Bangladesh
	Prevotella_sp002265625_NZ_P28C777_vamb_1838.mp	mag	Primary MAM (DOI: 10.1038/s41586-023-06838-3)	Prevotella	sp002265625	Prevotella	sp002265625	r220	Prevotella	sp002265625	r226			0	Y	0	0	human	fecal	Asia	Bangladesh
	Prevotella_sp002265625_NZ_P36C777_maxbin_NZ_P36C777_bin.079_sub.mp	mag	Primary MAM (DOI: 10.1038/s41586-023-06838-3)	Prevotella	sp002265625	Prevotella	sp002265625	r220	Prevotella	sp002265625	r226			0	Y	0	0	human	fecal	Asia	Bangladesh
	Prevotella_sp002265625_NZ_P40C777_maxbin_NZ_P40C777_bin.127_sub.mp	mag	Primary MAM (DOI: 10.1038/s41586-023-06838-3)	Prevotella	sp002265625	Prevotella	sp002265625	r220	Prevotella	sp002265625	r226			0	Y	0	0	human	fecal	Asia	Bangladesh
	Prevotella_sp002265625_NZ_P42C777_concoct_170_sub.mp	mag	Primary MAM (DOI: 10.1038/s41586-023-06838-3)	Prevotella	sp002265625	Prevotella	sp002265625	r220	Prevotella	sp002265625	r226			0	Y	0	0	human	fecal	Asia	Bangladesh
	Prevotella_sp002265625_NZ_P44C777_maxbin_NZ_P44C777_bin.084.mp	mag	Primary MAM (DOI: 10.1038/s41586-023-06838-3)	Prevotella	sp002265625	Prevotella	sp002265625	r220	Prevotella	sp002265625	r226			0	Y	0	0	human	fecal	Asia	Bangladesh
	Prevotella_sp002265625_NZ_P54C777_concoct_44.mp	mag	Primary MAM (DOI: 10.1038/s41586-023-06838-3)	Prevotella	sp002265625	Prevotella	sp002265625	r220	Prevotella	sp002265625	r226			0	Y	0	0	human	fecal	Asia	Bangladesh
	Prevotella_sp002265625_NZ_P56C777_concoct_195_sub.mp	mag	Primary MAM (DOI: 10.1038/s41586-023-06838-3)	Prevotella	sp002265625	Prevotella	sp002265625	r220	Prevotella	sp002265625	r226			0	Y	0	0	human	fecal	Asia	Bangladesh
	Prevotella_sp002265625_P08C888_maxbin_P08C888_bin.060_sub.mp	mag	Primary MAM (DOI: 10.1038/s41586-023-06838-3)	Prevotella	sp002265625	Prevotella	sp002265625	r220	Prevotella	sp002265625	r226			0	Y	0	0	human	fecal	Asia	Bangladesh
	Prevotella_sp002265625_P43C777_maxbin_P43C777_bin.007_sub.mp	mag	Primary MAM (DOI: 10.1038/s41586-023-06838-3)	Prevotella	sp002265625	Prevotella	sp002265625	r220	Prevotella	sp002265625	r226			0	Y	0	0	human	fecal	Asia	Bangladesh
	Prevotella_sp002299635_P27C666_vamb_1019.mp	mag	Primary MAM (DOI: 10.1038/s41586-023-06838-3)	Prevotella	sp002299635	Prevotella	sp002299635	r220	Prevotella	sp002299635	r226			0	Y	0	0	human	fecal	Asia	Bangladesh
	Prevotella_sp002300055_NZ_P11C777_maxbin_NZ_P11C777_bin.007.mp	mag	Primary MAM (DOI: 10.1038/s41586-023-06838-3)	Prevotella	sp002300055	Prevotella	faecis	r220	Prevotella	faecis	r226			0	Y	0	0	human	fecal	Asia	Bangladesh
	Prevotella_sp002300055_NZ_P31C777_concoct_60.mp	mag	Primary MAM (DOI: 10.1038/s41586-023-06838-3)	Prevotella	sp002300055	Prevotella	faecis	r220	Prevotella	faecis	r226			0	Y	0	0	human	fecal	Asia	Bangladesh
	Prevotella_sp002300055_NZ_P50C777_concoct_197.mp	mag	Primary MAM (DOI: 10.1038/s41586-023-06838-3)	Prevotella	sp002300055	Prevotella	faecis	r220	Prevotella	faecis	r226			0	Y	0	0	human	fecal	Asia	Bangladesh
	Prevotella_sp003447235_NZ_P04C666_concoct_37.mp	mag	Primary MAM (DOI: 10.1038/s41586-023-06838-3)	Prevotella	sp003447235	Prevotella	sp003447235	r220	Prevotella	sp003447235	r226			0	Y	0	0	human	fecal	Asia	Bangladesh
	Prevotella_sp003447235_NZ_P07C666_vamb_864.mp	mag	Primary MAM (DOI: 10.1038/s41586-023-06838-3)	Prevotella	sp003447235	Prevotella	sp003447235	r220	Prevotella	sp003447235	r226			0	Y	0	0	human	fecal	Asia	Bangladesh
	Prevotella_sp003447235_NZ_P08C555_vamb_1356.mp	mag	Primary MAM (DOI: 10.1038/s41586-023-06838-3)	Prevotella	sp003447235	Prevotella	sp003447235	r220	Prevotella	sp003447235	r226			0	Y	0	0	human	fecal	Asia	Bangladesh
	Prevotella_sp003447235_NZ_P12C666_vamb_220.mp	mag	Primary MAM (DOI: 10.1038/s41586-023-06838-3)	Prevotella	sp003447235	Prevotella	sp003447235	r220	Prevotella	sp003447235	r226			0	Y	0	0	human	fecal	Asia	Bangladesh
	Prevotella_sp003447235_NZ_P14C777_concoct_160.mp	mag	Primary MAM (DOI: 10.1038/s41586-023-06838-3)	Prevotella	sp003447235	Prevotella	sp003447235	r220	Prevotella	sp003447235	r226			0	Y	0	0	human	fecal	Asia	Bangladesh
	Prevotella_sp003447235_NZ_P17C777_vamb_704.mp	mag	Primary MAM (DOI: 10.1038/s41586-023-06838-3)	Prevotella	sp003447235	Prevotella	sp003447235	r220	Prevotella	sp003447235	r226			0	Y	0	0	human	fecal	Asia	Bangladesh
	Prevotella_sp003447235_NZ_P19C888_maxbin_NZ_P19C888_bin.007.mp	mag	Primary MAM (DOI: 10.1038/s41586-023-06838-3)	Prevotella	sp003447235	Prevotella	sp003447235	r220	Prevotella	sp003447235	r226			0	Y	0	0	human	fecal	Asia	Bangladesh
	Prevotella_sp003447235_NZ_P26C777_vamb_975.mp	mag	Primary MAM (DOI: 10.1038/s41586-023-06838-3)	Prevotella	sp003447235	Prevotella	sp003447235	r220	Prevotella	sp003447235	r226			0	Y	0	0	human	fecal	Asia	Bangladesh
	Prevotella_sp003447235_NZ_P27C777_concoct_10.mp	mag	Primary MAM (DOI: 10.1038/s41586-023-06838-3)	Prevotella	sp003447235	Prevotella	sp003447235	r220	Prevotella	sp003447235	r226			0	Y	0	0	human	fecal	Asia	Bangladesh
	Prevotella_sp003447235_NZ_P35C777_vamb_5428.mp	mag	Primary MAM (DOI: 10.1038/s41586-023-06838-3)	Prevotella	sp003447235	Prevotella	sp003447235	r220	Prevotella	sp003447235	r226			0	Y	0	0	human	fecal	Asia	Bangladesh
	Prevotella_sp003447235_NZ_P43C777_concoct_25.mp	mag	Primary MAM (DOI: 10.1038/s41586-023-06838-3)	Prevotella	sp003447235	Prevotella	sp003447235	r220	Prevotella	sp003447235	r226			0	Y	0	0	human	fecal	Asia	Bangladesh
	Prevotella_sp003447235_NZ_P45C777_vamb_662.mp	mag	Primary MAM (DOI: 10.1038/s41586-023-06838-3)	Prevotella	sp003447235	Prevotella	sp003447235	r220	Prevotella	sp003447235	r226			0	Y	0	0	human	fecal	Asia	Bangladesh
	Prevotella_sp003447235_NZ_P55C777_concoct_135_sub.mp	mag	Primary MAM (DOI: 10.1038/s41586-023-06838-3)	Prevotella	sp003447235	Prevotella	sp003447235	r220	Prevotella	sp003447235	r226			0	Y	0	0	human	fecal	Asia	Bangladesh
	Prevotella_sp003447235_NZ_P58C777_concoct_53.mp	mag	Primary MAM (DOI: 10.1038/s41586-023-06838-3)	Prevotella	sp003447235	Prevotella	sp003447235	r220	Prevotella	sp003447235	r226			0	Y	0	0	human	fecal	Asia	Bangladesh
	Prevotella_sp003447235_P08C888_vamb_709.mp	mag	Primary MAM (DOI: 10.1038/s41586-023-06838-3)	Prevotella	sp003447235	Prevotella	sp003447235	r220	Prevotella	sp003447235	r226			0	Y	0	0	human	fecal	Asia	Bangladesh
	Prevotella_sp003447235_P17C666_vamb_11438.mp	mag	Primary MAM (DOI: 10.1038/s41586-023-06838-3)	Prevotella	sp003447235	Prevotella	sp003447235	r220	Prevotella	sp003447235	r226			0	Y	0	0	human	fecal	Asia	Bangladesh
	Prevotella_sp003447235_P23C666_vamb_1810.mp	mag	Primary MAM (DOI: 10.1038/s41586-023-06838-3)	Prevotella	sp003447235	Prevotella	sp003447235	r220	Prevotella	sp003447235	r226			0	Y	0	0	human	fecal	Asia	Bangladesh
	Prevotella_sp003447235_P27C666_vamb_486.mp	mag	Primary MAM (DOI: 10.1038/s41586-023-06838-3)	Prevotella	sp003447235	Prevotella	sp003447235	r220	Prevotella	sp003447235	r226			0	Y	0	0	human	fecal	Asia	Bangladesh
	Prevotella_sp015074785_NZ_P04C888_maxbin_NZ_P04C888_bin.036_sub.mp	mag	Primary MAM (DOI: 10.1038/s41586-023-06838-3)	Prevotella	sp015074785	Prevotella	sp934191715	r220	Prevotella	sp934191715	r226			0	Y	0	0	human	fecal	Asia	Bangladesh
	Prevotella_sp015074785_NZ_P08C777_maxbin_NZ_P08C777_bin.010_sub.mp	mag	Primary MAM (DOI: 10.1038/s41586-023-06838-3)	Prevotella	sp015074785	Prevotella	sp934191715	r220	Prevotella	sp934191715	r226			0	Y	0	0	human	fecal	Asia	Bangladesh
	Prevotella_sp015074785_NZ_P10C888_concoct_19_sub.mp	mag	Primary MAM (DOI: 10.1038/s41586-023-06838-3)	Prevotella	sp015074785	Prevotella	sp934191715	r220	Prevotella	sp934191715	r226			0	Y	0	0	human	fecal	Asia	Bangladesh
	Prevotella_sp015074785_NZ_P19C777_concoct_9.mp	mag	Primary MAM (DOI: 10.1038/s41586-023-06838-3)	Prevotella	sp015074785	Prevotella	copri_H	r220	Prevotella	copri_N	r226			0	Y	1	95.802	human	fecal	Asia	Bangladesh
	Prevotella_sp015074785_NZ_P48C777_maxbin_NZ_P48C777_bin.014_sub.mp	mag	Primary MAM (DOI: 10.1038/s41586-023-06838-3)	Prevotella	sp015074785	Prevotella	sp934191715	r220	Prevotella	sp934191715	r226			0	Y	1	94.275	human	fecal	Asia	Bangladesh
	Prevotella_sp900290275_NZ_P02C888_maxbin_NZ_P02C888_bin.031_sub.mp	mag	Primary MAM (DOI: 10.1038/s41586-023-06838-3)	Prevotella	sp900290275	Prevotella	merdae	r220	Prevotella	merdae	r226			0	Y	0	0	human	fecal	Asia	Bangladesh
	Prevotella_sp900290275_NZ_P03C555_maxbin_NZ_P03C555_bin.088.mp	mag	Primary MAM (DOI: 10.1038/s41586-023-06838-3)	Prevotella	sp900290275	Prevotella	merdae	r220	Prevotella	merdae	r226			0	Y	0	0	human	fecal	Asia	Bangladesh
	Prevotella_sp900290275_NZ_P03C888_concoct_79.mp	mag	Primary MAM (DOI: 10.1038/s41586-023-06838-3)	Prevotella	sp900290275	Prevotella	merdae	r220	Prevotella	merdae	r226			0	Y	0	0	human	fecal	Asia	Bangladesh
	Prevotella_sp900290275_NZ_P09C777_vamb_3253.mp	mag	Primary MAM (DOI: 10.1038/s41586-023-06838-3)	Prevotella	sp900290275	Prevotella	merdae	r220	Prevotella	merdae	r226			0	Y	0	0	human	fecal	Asia	Bangladesh
	Prevotella_sp900290275_NZ_P11C888_vamb_2703.mp	mag	Primary MAM (DOI: 10.1038/s41586-023-06838-3)	Prevotella	sp900290275	Prevotella	merdae	r220	Prevotella	merdae	r226			0	Y	0	0	human	fecal	Asia	Bangladesh
	Prevotella_sp900290275_NZ_P12C888_concoct_61_sub.mp	mag	Primary MAM (DOI: 10.1038/s41586-023-06838-3)	Prevotella	sp900290275	Prevotella	merdae	r220	Prevotella	merdae	r226			0	Y	0	0	human	fecal	Asia	Bangladesh
	Prevotella_sp900290275_NZ_P14C777_concoct_176.mp	mag	Primary MAM (DOI: 10.1038/s41586-023-06838-3)	Prevotella	sp900290275	Prevotella	merdae	r220	Prevotella	merdae	r226			0	Y	0	0	human	fecal	Asia	Bangladesh
	Prevotella_sp900290275_NZ_P19C888_maxbin_NZ_P19C888_bin.012_sub.mp	mag	Primary MAM (DOI: 10.1038/s41586-023-06838-3)	Prevotella	sp900290275	Prevotella	merdae	r220	Prevotella	merdae	r226			0	Y	0	0	human	fecal	Asia	Bangladesh
	Prevotella_sp900290275_NZ_P25C777_concoct_26.mp	mag	Primary MAM (DOI: 10.1038/s41586-023-06838-3)	Prevotella	sp900290275	Prevotella	merdae	r220	Prevotella	merdae	r226			0	Y	0	0	human	fecal	Asia	Bangladesh
	Prevotella_sp900290275_NZ_P27C666_maxbin_NZ_P27C666_bin.079_sub.mp	mag	Primary MAM (DOI: 10.1038/s41586-023-06838-3)	Prevotella	sp900290275	Prevotella	merdae	r220	Prevotella	merdae	r226			0	Y	0	0	human	fecal	Asia	Bangladesh
	Prevotella_sp900290275_NZ_P31C777_concoct_31_sub.mp	mag	Primary MAM (DOI: 10.1038/s41586-023-06838-3)	Prevotella	sp900290275	Prevotella	merdae	r220	Prevotella	merdae	r226			0	Y	0	0	human	fecal	Asia	Bangladesh
	Prevotella_sp900290275_NZ_P33C777_vamb_1961.mp	mag	Primary MAM (DOI: 10.1038/s41586-023-06838-3)	Prevotella	sp900290275	Prevotella	merdae	r220	Prevotella	merdae	r226			0	Y	0	0	human	fecal	Asia	Bangladesh
	Prevotella_sp900290275_NZ_P40C777_maxbin_NZ_P40C777_bin.055_sub.mp	mag	Primary MAM (DOI: 10.1038/s41586-023-06838-3)	Prevotella	sp900290275	Prevotella	merdae	r220	Prevotella	merdae	r226			0	Y	0	0	human	fecal	Asia	Bangladesh
	Prevotella_sp900290275_NZ_P53C777_concoct_151.mp	mag	Primary MAM (DOI: 10.1038/s41586-023-06838-3)	Prevotella	sp900290275	Prevotella	merdae	r220	Prevotella	merdae	r226			0	Y	0	0	human	fecal	Asia	Bangladesh
	Prevotella_sp900290275_P06C555_maxbin_P06C555_bin.126.mp	mag	Primary MAM (DOI: 10.1038/s41586-023-06838-3)	Prevotella	sp900290275	Prevotella	merdae	r220	Prevotella	merdae	r226			0	Y	0	0	human	fecal	Asia	Bangladesh
	Prevotella_sp900290275_P08C555_concoct_56_sub.mp	mag	Primary MAM (DOI: 10.1038/s41586-023-06838-3)	Prevotella	sp900290275	Prevotella	merdae	r220	Prevotella	merdae	r226			0	Y	0	0	human	fecal	Asia	Bangladesh
	Prevotella_sp900313215_NZ_P06C555_concoct_193.mp	mag	Primary MAM (DOI: 10.1038/s41586-023-06838-3)	Prevotella	sp900313215	Prevotella	sp900313215	r220	Prevotella	sp900313215	r226			0	Y	0	0	human	fecal	Asia	Bangladesh
	Prevotella_sp900313215_NZ_P07C666_concoct_45.mp	mag	Primary MAM (DOI: 10.1038/s41586-023-06838-3)	Prevotella	sp900313215	Prevotella	sp900313215	r220	Prevotella	sp900313215	r226			0	Y	0	0	human	fecal	Asia	Bangladesh
	Prevotella_sp900313215_NZ_P12C666_maxbin_NZ_P12C666_bin.107_sub.mp	mag	Primary MAM (DOI: 10.1038/s41586-023-06838-3)	Prevotella	sp900313215	Prevotella	sp900313215	r220	Prevotella	sp900313215	r226			0	Y	0	0	human	fecal	Asia	Bangladesh
	Prevotella_sp900313215_NZ_P24C666_maxbin_NZ_P24C666_bin.037_sub.mp	mag	Primary MAM (DOI: 10.1038/s41586-023-06838-3)	Prevotella	sp900313215	Prevotella	sp900313215	r220	Prevotella	sp900313215	r226			0	Y	0	0	human	fecal	Asia	Bangladesh
	Prevotella_sp900313215_NZ_P24C777_maxbin_NZ_P24C777_bin.013_sub.mp	mag	Primary MAM (DOI: 10.1038/s41586-023-06838-3)	Prevotella	sp900313215	Prevotella	sp900313215	r220	Prevotella	sp900313215	r226			0	Y	0	0	human	fecal	Asia	Bangladesh
	Prevotella_sp900313215_NZ_P27C666_maxbin_NZ_P27C666_bin.047_sub.mp	mag	Primary MAM (DOI: 10.1038/s41586-023-06838-3)	Prevotella	sp900313215	Prevotella	sp900313215	r220	Prevotella	sp900313215	r226			0	Y	0	0	human	fecal	Asia	Bangladesh
	Prevotella_sp900313215_NZ_P36C777_concoct_236.mp	mag	Primary MAM (DOI: 10.1038/s41586-023-06838-3)	Prevotella	sp900313215	Prevotella	sp900313215	r220	Prevotella	sp900313215	r226			0	Y	0	0	human	fecal	Asia	Bangladesh
	Prevotella_sp900313215_NZ_P43C777_maxbin_NZ_P43C777_bin.019_sub.mp	mag	Primary MAM (DOI: 10.1038/s41586-023-06838-3)	Prevotella	sp900313215	Prevotella	sp900313215	r220	Prevotella	sp900313215	r226			0	Y	0	0	human	fecal	Asia	Bangladesh
	Prevotella_sp900543975_NZ_P02C888_concoct_194_sub.mp	mag	Primary MAM (DOI: 10.1038/s41586-023-06838-3)	Prevotella	sp900543975	Prevotella	sp900543975	r220	Prevotella	sp900543975	r226			0	Y	0	0	human	fecal	Asia	Bangladesh
	Prevotella_sp900543975_NZ_P03C666_concoct_222.mp	mag	Primary MAM (DOI: 10.1038/s41586-023-06838-3)	Prevotella	sp900543975	Prevotella	sp900543975	r220	Prevotella	sp900543975	r226			0	Y	0	0	human	fecal	Asia	Bangladesh
	Prevotella_sp900543975_NZ_P03C888_concoct_77_sub.mp	mag	Primary MAM (DOI: 10.1038/s41586-023-06838-3)	Prevotella	sp900543975	Prevotella	sp900543975	r220	Prevotella	sp900543975	r226			0	Y	0	0	human	fecal	Asia	Bangladesh
	Prevotella_sp900543975_NZ_P04C666_concoct_220.mp	mag	Primary MAM (DOI: 10.1038/s41586-023-06838-3)	Prevotella	sp900543975	Prevotella	sp900543975	r220	Prevotella	sp900543975	r226			0	Y	0	0	human	fecal	Asia	Bangladesh
	Prevotella_sp900543975_NZ_P05C666_vamb_890.mp	mag	Primary MAM (DOI: 10.1038/s41586-023-06838-3)	Prevotella	sp900543975	Prevotella	sp900543975	r220	Prevotella	sp900543975	r226			0	Y	0	0	human	fecal	Asia	Bangladesh
	Prevotella_sp900543975_NZ_P06C777_maxbin_NZ_P06C777_bin.107.mp	mag	Primary MAM (DOI: 10.1038/s41586-023-06838-3)	Prevotella	sp900543975	Prevotella	sp900543975	r220	Prevotella	sp900543975	r226			0	Y	0	0	human	fecal	Asia	Bangladesh
	Prevotella_sp900543975_NZ_P07C777_concoct_13.mp	mag	Primary MAM (DOI: 10.1038/s41586-023-06838-3)	Prevotella	sp900543975	Prevotella	sp900543975	r220	Prevotella	sp900543975	r226			0	Y	0	0	human	fecal	Asia	Bangladesh
	Prevotella_sp900543975_NZ_P12C666_vamb_958_sub.mp	mag	Primary MAM (DOI: 10.1038/s41586-023-06838-3)	Prevotella	sp900543975	Prevotella	sp900543975	r220	Prevotella	sp900543975	r226			0	Y	0	0	human	fecal	Asia	Bangladesh
	Prevotella_sp900543975_NZ_P13C777_concoct_226.mp	mag	Primary MAM (DOI: 10.1038/s41586-023-06838-3)	Prevotella	sp900543975	Prevotella	sp900543975	r220	Prevotella	sp900543975	r226			0	Y	0	0	human	fecal	Asia	Bangladesh
	Prevotella_sp900543975_NZ_P14C888_concoct_56.mp	mag	Primary MAM (DOI: 10.1038/s41586-023-06838-3)	Prevotella	sp900543975	Prevotella	sp900543975	r220	Prevotella	sp900543975	r226			0	Y	0	0	human	fecal	Asia	Bangladesh
	Prevotella_sp900543975_NZ_P15C666_concoct_59.mp	mag	Primary MAM (DOI: 10.1038/s41586-023-06838-3)	Prevotella	sp900543975	Prevotella	sp900543975	r220	Prevotella	sp900543975	r226			0	Y	0	0	human	fecal	Asia	Bangladesh
	Prevotella_sp900543975_NZ_P16C888_concoct_186.mp	mag	Primary MAM (DOI: 10.1038/s41586-023-06838-3)	Prevotella	sp900543975	Prevotella	sp900543975	r220	Prevotella	sp900543975	r226			0	Y	0	0	human	fecal	Asia	Bangladesh
	Prevotella_sp900543975_NZ_P17C777_maxbin_NZ_P17C777_bin.013.mp	mag	Primary MAM (DOI: 10.1038/s41586-023-06838-3)	Prevotella	sp900543975	Prevotella	sp900543975	r220	Prevotella	sp900543975	r226			0	Y	0	0	human	fecal	Asia	Bangladesh
	Prevotella_sp900543975_NZ_P18C555_concoct_151_sub.mp	mag	Primary MAM (DOI: 10.1038/s41586-023-06838-3)	Prevotella	sp900543975	Prevotella	sp900543975	r220	Prevotella	sp900543975	r226			0	Y	0	0	human	fecal	Asia	Bangladesh
	Prevotella_sp900543975_NZ_P18C888_concoct_62_sub.mp	mag	Primary MAM (DOI: 10.1038/s41586-023-06838-3)	Prevotella	sp900543975	Prevotella	sp900543975	r220	Prevotella	sp900543975	r226			0	Y	0	0	human	fecal	Asia	Bangladesh
	Prevotella_sp900543975_NZ_P23C777_concoct_136.mp	mag	Primary MAM (DOI: 10.1038/s41586-023-06838-3)	Prevotella	sp900543975	Prevotella	sp900543975	r220	Prevotella	sp900543975	r226			0	Y	0	0	human	fecal	Asia	Bangladesh
	Prevotella_sp900543975_NZ_P24C666_concoct_14.mp	mag	Primary MAM (DOI: 10.1038/s41586-023-06838-3)	Prevotella	sp900543975	Prevotella	sp900543975	r220	Prevotella	sp900543975	r226			0	Y	0	0	human	fecal	Asia	Bangladesh
	Prevotella_sp900543975_NZ_P24C777_concoct_143_sub.mp	mag	Primary MAM (DOI: 10.1038/s41586-023-06838-3)	Prevotella	sp900543975	Prevotella	sp900543975	r220	Prevotella	sp900543975	r226			0	Y	0	0	human	fecal	Asia	Bangladesh
	Prevotella_sp900543975_NZ_P26C777_concoct_44_sub.mp	mag	Primary MAM (DOI: 10.1038/s41586-023-06838-3)	Prevotella	sp900543975	Prevotella	sp900543975	r220	Prevotella	sp900543975	r226			0	Y	0	0	human	fecal	Asia	Bangladesh
	Prevotella_sp900543975_NZ_P28C666_vamb_766.mp	mag	Primary MAM (DOI: 10.1038/s41586-023-06838-3)	Prevotella	sp900543975	Prevotella	sp900543975	r220	Prevotella	sp900543975	r226			0	Y	0	0	human	fecal	Asia	Bangladesh
	Prevotella_sp900543975_NZ_P31C777_concoct_86_sub.mp	mag	Primary MAM (DOI: 10.1038/s41586-023-06838-3)	Prevotella	sp900543975	Prevotella	sp900543975	r220	Prevotella	sp900543975	r226			0	Y	0	0	human	fecal	Asia	Bangladesh
	Prevotella_sp900543975_NZ_P34C777_concoct_5.mp	mag	Primary MAM (DOI: 10.1038/s41586-023-06838-3)	Prevotella	sp900543975	Prevotella	sp900543975	r220	Prevotella	sp900543975	r226			0	Y	0	0	human	fecal	Asia	Bangladesh
	Prevotella_sp900543975_NZ_P37C777_concoct_18.mp	mag	Primary MAM (DOI: 10.1038/s41586-023-06838-3)	Prevotella	sp900543975	Prevotella	sp900543975	r220	Prevotella	sp900543975	r226			0	Y	0	0	human	fecal	Asia	Bangladesh
	Prevotella_sp900543975_NZ_P50C777_maxbin_NZ_P50C777_bin.017_sub.mp	mag	Primary MAM (DOI: 10.1038/s41586-023-06838-3)	Prevotella	sp900543975	Prevotella	sp900543975	r220	Prevotella	sp900543975	r226			0	Y	0	0	human	fecal	Asia	Bangladesh
	Prevotella_sp900543975_P01C777_concoct_55_sub.mp	mag	Primary MAM (DOI: 10.1038/s41586-023-06838-3)	Prevotella	sp900543975	Prevotella	sp900543975	r220	Prevotella	sp900543975	r226			0	Y	0	0	human	fecal	Asia	Bangladesh
	Prevotella_sp900543975_P09C888_vamb_2526.mp	mag	Primary MAM (DOI: 10.1038/s41586-023-06838-3)	Prevotella	sp900543975	Prevotella	sp900543975	r220	Prevotella	sp900543975	r226			0	Y	0	0	human	fecal	Asia	Bangladesh
	Prevotella_sp900546575_NZ_P01C777_maxbin_NZ_P01C777_bin.033.mp	mag	Primary MAM (DOI: 10.1038/s41586-023-06838-3)	Prevotella	sp900546575	Prevotella	sp900546575	r220	Prevotella	sp900546575	r226			0	Y	0	0	human	fecal	Asia	Bangladesh
	Prevotella_sp900546575_NZ_P16C888_concoct_68.mp	mag	Primary MAM (DOI: 10.1038/s41586-023-06838-3)	Prevotella	sp900546575	Prevotella	sp900546575	r220	Prevotella	sp900546575	r226			0	Y	0	0	human	fecal	Asia	Bangladesh
	Prevotella_sp900546575_NZ_P19C888_concoct_17_sub.mp	mag	Primary MAM (DOI: 10.1038/s41586-023-06838-3)	Prevotella	sp900546575	Prevotella	sp900546575	r220	Prevotella	sp900546575	r226			0	Y	0	0	human	fecal	Asia	Bangladesh
	Prevotella_sp900546575_NZ_P22C666_concoct_238_sub.mp	mag	Primary MAM (DOI: 10.1038/s41586-023-06838-3)	Prevotella	sp900546575	Prevotella	sp022735715	r220	Prevotella	sp022735715	r226			0	Y	0	0	human	fecal	Asia	Bangladesh
	Prevotella_sp900546575_NZ_P24C777_vamb_1655_sub.mp	mag	Primary MAM (DOI: 10.1038/s41586-023-06838-3)	Prevotella	sp900546575	Prevotella	sp900546575	r220	Prevotella	sp900546575	r226			0	Y	0	0	human	fecal	Asia	Bangladesh
	Prevotella_sp900546575_NZ_P38C777_maxbin_NZ_P38C777_bin.139_sub.mp	mag	Primary MAM (DOI: 10.1038/s41586-023-06838-3)	Prevotella	sp900546575	Prevotella	sp900546575	r220	Prevotella	sp900546575	r226			0	Y	0	0	human	fecal	Asia	Bangladesh
	Prevotella_sp900546575_NZ_P42C777_concoct_2.mp	mag	Primary MAM (DOI: 10.1038/s41586-023-06838-3)	Prevotella	sp900546575	Prevotella	sp900546575	r220	Prevotella	sp900546575	r226			0	Y	0	0	human	fecal	Asia	Bangladesh
	Prevotella_sp900546575_NZ_P50C777_maxbin_NZ_P50C777_bin.009_sub.mp	mag	Primary MAM (DOI: 10.1038/s41586-023-06838-3)	Prevotella	sp900546575	Prevotella	sp900546575	r220	Prevotella	sp900546575	r226			0	Y	0	0	human	fecal	Asia	Bangladesh
	Prevotella_sp900546575_P08C888_concoct_95.mp	mag	Primary MAM (DOI: 10.1038/s41586-023-06838-3)	Prevotella	sp900546575	Prevotella	sp900546575	r220	Prevotella	sp900546575	r226			0	Y	0	0	human	fecal	Asia	Bangladesh
	Prevotella_sp900548745_NZ_P02C777_metabat_NZ_P02C777_bin.101.mp	mag	Primary MAM (DOI: 10.1038/s41586-023-06838-3)	Prevotella	sp900548745	Prevotella	sp900548745	r220	Prevotella	sp900548745	r226			0	Y	0	0	human	fecal	Asia	Bangladesh
	Prevotella_sp900548745_NZ_P07C666_concoct_116.mp	mag	Primary MAM (DOI: 10.1038/s41586-023-06838-3)	Prevotella	sp900548745	Prevotella	sp900548745	r220	Prevotella	sp900548745	r226			0	Y	0	0	human	fecal	Asia	Bangladesh
	Prevotella_sp900548745_NZ_P12C555_metabat_NZ_P12C555_bin.31_sub.mp	mag	Primary MAM (DOI: 10.1038/s41586-023-06838-3)	Prevotella	sp900548745	Prevotella	sp900548745	r220	Prevotella	sp900548745	r226			0	Y	0	0	human	fecal	Asia	Bangladesh
	Prevotella_sp900548745_NZ_P12C777_vamb_3024.mp	mag	Primary MAM (DOI: 10.1038/s41586-023-06838-3)	Prevotella	sp900548745	Prevotella	sp900548745	r220	Prevotella	sp900548745	r226			0	Y	0	0	human	fecal	Asia	Bangladesh
	Prevotella_sp900548745_NZ_P18C555_vamb_1718.mp	mag	Primary MAM (DOI: 10.1038/s41586-023-06838-3)	Prevotella	sp900548745	Prevotella	sp900548745	r220	Prevotella	sp900548745	r226			0	Y	0	0	human	fecal	Asia	Bangladesh
	Prevotella_sp900548745_NZ_P24C666_vamb_241.mp	mag	Primary MAM (DOI: 10.1038/s41586-023-06838-3)	Prevotella	sp900548745	Prevotella	sp900548745	r220	Prevotella	sp900548745	r226			0	Y	0	0	human	fecal	Asia	Bangladesh
	Prevotella_sp900548745_NZ_P27C666_metabat_NZ_P27C666_bin.19.mp	mag	Primary MAM (DOI: 10.1038/s41586-023-06838-3)	Prevotella	sp900548745	Prevotella	sp900548745	r220	Prevotella	sp900548745	r226			0	Y	0	0	human	fecal	Asia	Bangladesh
	Prevotella_sp900552675_NZ_P02C888_concoct_168.mp	mag	Primary MAM (DOI: 10.1038/s41586-023-06838-3)	Prevotella	sp900552675	Prevotella	sp900552675	r220	Prevotella	sp900552675	r226			0	Y	0	0	human	fecal	Asia	Bangladesh
	Prevotella_sp900552675_NZ_P11C777_vamb_879.mp	mag	Primary MAM (DOI: 10.1038/s41586-023-06838-3)	Prevotella	sp900552675	Prevotella	sp900552675	r220	Prevotella	sp900552675	r226			0	Y	0	0	human	fecal	Asia	Bangladesh
	Prevotella_sp900553595_NZ_P14C888_concoct_57_sub.mp	mag	Primary MAM (DOI: 10.1038/s41586-023-06838-3)	Prevotella	sp900553595	Prevotella	sp900553595	r220	Prevotella	sp900553595	r226			0	Y	0	0	human	fecal	Asia	Bangladesh
	Prevotella_sp900553595_NZ_P19C888_concoct_7_sub.mp	mag	Primary MAM (DOI: 10.1038/s41586-023-06838-3)	Prevotella	sp900553595	Prevotella	sp900553595	r220	Prevotella	sp900553595	r226			0	Y	0	0	human	fecal	Asia	Bangladesh
	Prevotella_sp900553595_NZ_P45C777_concoct_31_sub.mp	mag	Primary MAM (DOI: 10.1038/s41586-023-06838-3)	Prevotella	sp900553595	Prevotella	sp900553595	r220	Prevotella	sp900553595	r226			0	Y	0	0	human	fecal	Asia	Bangladesh
	Prevotella_sp900553595_NZ_P59C777_concoct_35_sub.mp	mag	Primary MAM (DOI: 10.1038/s41586-023-06838-3)	Prevotella	sp900553595	Prevotella	sp900553595	r220	Prevotella	sp900553595	r226			0	Y	0	0	human	fecal	Asia	Bangladesh
	Prevotella_sp900553595_P17C666_vamb_1004.mp	mag	Primary MAM (DOI: 10.1038/s41586-023-06838-3)	Prevotella	sp900553595	Prevotella	sp900553595	r220	Prevotella	sp900553595	r226			0	Y	0	0	human	fecal	Asia	Bangladesh
	Prevotella_sp900556395_NZ_P55C777_concoct_176.mp	mag	Primary MAM (DOI: 10.1038/s41586-023-06838-3)	Prevotella	sp900556395	Prevotella	sp900556395	r220	Prevotella	caccae	r226			0	Y	0	0	human	fecal	Asia	Bangladesh
	Prevotella_sp900557405_P17C666_concoct_168_sub.mp	mag	Primary MAM (DOI: 10.1038/s41586-023-06838-3)	Prevotella	sp900557405	Prevotella	sp900557405	r220	Prevotella	sp900557405	r226			0	Y	0	0	human	fecal	Asia	Bangladesh
	Prevotella_stercorea_NZ_P05C555_concoct_49_sub.mp	mag	Primary MAM (DOI: 10.1038/s41586-023-06838-3)	Prevotella	stercorea	Prevotella	stercorea	r220	Prevotella	stercorea	r226			0	Y	0	0	human	fecal	Asia	Bangladesh
	Prevotella_stercorea_NZ_P13C777_concoct_115.mp	mag	Primary MAM (DOI: 10.1038/s41586-023-06838-3)	Prevotella	stercorea	Prevotella	stercorea	r220	Prevotella	stercorea	r226			0	Y	0	0	human	fecal	Asia	Bangladesh
	Prevotella_stercorea_NZ_P18C555_maxbin_NZ_P18C555_bin.006_sub.mp	mag	Primary MAM (DOI: 10.1038/s41586-023-06838-3)	Prevotella	stercorea	Prevotella	stercorea	r220	Prevotella	stercorea	r226			0	Y	0	0	human	fecal	Asia	Bangladesh
	Prevotella_stercorea_NZ_P26C666_concoct_24.mp	mag	Primary MAM (DOI: 10.1038/s41586-023-06838-3)	Prevotella	stercorea	Prevotella	stercorea	r220	Prevotella	stercorea	r226			0	Y	0	0	human	fecal	Asia	Bangladesh
	Prevotella_copri_PS131S11	isolate	Primary SAM (DOI: 10.1126/science.aau4732)	Prevotella	copri	Prevotella	sp934191715	r220	Prevotella	sp934191715	r226	Y	0	0	Y	0	0	human	fecal	Asia	Bangladesh
	Prevotella_buccae_S87C999.108_MAG	mag	Post-SAM MAM (DOI: 10.1126/scitranslmed.adn2366)	Prevotella	buccae	Prevotella	buccae	r220	Prevotella	buccae	r226			0	Y	0	0	human	fecal	Asia	Bangladesh
	Prevotella_copri_A_S08C888.036_MAG	mag	Post-SAM MAM (DOI: 10.1126/scitranslmed.adn2366)	Prevotella	copri_A	Prevotella	copri_A	r220	Prevotella	copri_A	r226	Y	0	0	Y	0	0	human	fecal	Asia	Bangladesh
	Prevotella_copri_A_S10C888.002_MAG	mag	Post-SAM MAM (DOI: 10.1126/scitranslmed.adn2366)	Prevotella	copri_A	Prevotella	copri_A	r220	Prevotella	copri_A	r226	Y	0	0	Y	0	0	human	fecal	Asia	Bangladesh
	Prevotella_copri_A_S14C888.025_MAG	mag	Post-SAM MAM (DOI: 10.1126/scitranslmed.adn2366)	Prevotella	copri_A	Prevotella	sp022741625	r220	Prevotella	sp022741625	r226	Y	0	0	Y	0	0	human	fecal	Asia	Bangladesh
	Prevotella_copri_A_S19C888.023_MAG	mag	Post-SAM MAM (DOI: 10.1126/scitranslmed.adn2366)	Prevotella	copri_A	Prevotella	copri_A	r220	Prevotella	copri_A	r226	Y	0	0	Y	0	0	human	fecal	Asia	Bangladesh
	Prevotella_copri_A_S25C777.026_MAG	mag	Post-SAM MAM (DOI: 10.1126/scitranslmed.adn2366)	Prevotella	copri_A	Prevotella	copri_A	r220	Prevotella	copri_A	r226	Y	0	0	Y	0	0	human	fecal	Asia	Bangladesh
	Prevotella_copri_A_S58C999.001_MAG	mag	Post-SAM MAM (DOI: 10.1126/scitranslmed.adn2366)	Prevotella	copri_A	Prevotella	sp022741625	r220	Prevotella	sp022741625	r226	Y	0	0	Y	0	0	human	fecal	Asia	Bangladesh
	Prevotella_copri_A_S59C999.002_MAG	mag	Post-SAM MAM (DOI: 10.1126/scitranslmed.adn2366)	Prevotella	copri_A	Prevotella	copri_A	r220	Prevotella	copri_A	r226	Y	0	0	Y	0	0	human	fecal	Asia	Bangladesh
	Prevotella_copri_A_S67C999.001_MAG	mag	Post-SAM MAM (DOI: 10.1126/scitranslmed.adn2366)	Prevotella	copri_A	Prevotella	sp022741625	r220	Prevotella	sp022741625	r226	Y	0	0	Y	0	0	human	fecal	Asia	Bangladesh
	Prevotella_copri_A_S68C999.002_MAG	mag	Post-SAM MAM (DOI: 10.1126/scitranslmed.adn2366)	Prevotella	copri_A	Prevotella	copri_A	r220	Prevotella	copri_A	r226	Y	0	0	Y	0	0	human	fecal	Asia	Bangladesh
	Prevotella_copri_A_S80C999.023_MAG	mag	Post-SAM MAM (DOI: 10.1126/scitranslmed.adn2366)	Prevotella	copri_A	Prevotella	copri_A	r220	Prevotella	copri_A	r226	Y	0	0	Y	0	0	human	fecal	Asia	Bangladesh
	Prevotella_copri_A_S85C999.047_MAG	mag	Post-SAM MAM (DOI: 10.1126/scitranslmed.adn2366)	Prevotella	copri_A	Prevotella	copri_A	r220	Prevotella	copri_A	r226	Y	0	0	Y	0	0	human	fecal	Asia	Bangladesh
	Prevotella_copri_A_S89C999.001_MAG	mag	Post-SAM MAM (DOI: 10.1126/scitranslmed.adn2366)	Prevotella	copri_A	Prevotella	copri_A	r220	Prevotella	copri_A	r226	Y	0	0	Y	0	0	human	fecal	Asia	Bangladesh
	Prevotella_hominis_S21C888.026_MAG	mag	Post-SAM MAM (DOI: 10.1126/scitranslmed.adn2366)	Prevotella	hominis	Prevotella	hominis	r220	Prevotella	hominis	r226	Y	0	0	Y	0	0	human	fecal	Asia	Bangladesh
	Prevotella_hominis_S77C999.003_MAG	mag	Post-SAM MAM (DOI: 10.1126/scitranslmed.adn2366)	Prevotella	hominis	Prevotella	hominis	r220	Prevotella	hominis	r226	Y	0	0	Y	0	0	human	fecal	Asia	Bangladesh
	Prevotella_sp000434975_S07C888.055_MAG	mag	Post-SAM MAM (DOI: 10.1126/scitranslmed.adn2366)	Prevotella	sp000434975	Prevotella	sp000434975	r220	Prevotella	sp000434975	r226			0	Y	0	0	human	fecal	Asia	Bangladesh
	Prevotella_sp000434975_S21C888.011_MAG	mag	Post-SAM MAM (DOI: 10.1126/scitranslmed.adn2366)	Prevotella	sp000434975	Prevotella	sp000434975	r220	Prevotella	sp000434975	r226			0	Y	0	0	human	fecal	Asia	Bangladesh
	Prevotella_sp000434975_S77C999.001_MAG	mag	Post-SAM MAM (DOI: 10.1126/scitranslmed.adn2366)	Prevotella	sp000434975	Prevotella	sp000434975	r220	Prevotella	sp000434975	r226			0	Y	0	0	human	fecal	Asia	Bangladesh
	Prevotella_sp000434975_S81C999.036_MAG	mag	Post-SAM MAM (DOI: 10.1126/scitranslmed.adn2366)	Prevotella	sp000434975	Prevotella	sp000434975	r220	Prevotella	sp000434975	r226			0	Y	0	0	human	fecal	Asia	Bangladesh
	Prevotella_sp000434975_S89C999.038_MAG	mag	Post-SAM MAM (DOI: 10.1126/scitranslmed.adn2366)	Prevotella	sp000434975	Prevotella	sp000434975	r220	Prevotella	sp000434975	r226			0	Y	0	0	human	fecal	Asia	Bangladesh
	Prevotella_sp000434975_S93C999.003_MAG	mag	Post-SAM MAM (DOI: 10.1126/scitranslmed.adn2366)	Prevotella	sp000434975	Prevotella	sp000434975	r220	Prevotella	sp000434975	r226			0	Y	0	0	human	fecal	Asia	Bangladesh
	Prevotella_sp000436915_S89C999.062_MAG	mag	Post-SAM MAM (DOI: 10.1126/scitranslmed.adn2366)	Prevotella	sp000436915	Prevotella	sp000436915	r220	Prevotella	sp000436915	r226			0	Y	0	0	human	fecal	Asia	Bangladesh
	Prevotella_sp002251385_S64C999.021_MAG	mag	Post-SAM MAM (DOI: 10.1126/scitranslmed.adn2366)	Prevotella	sp002251385	Prevotella	sp002251385	r220	Prevotella	sp002251385	r226			0	Y	0	0	human	fecal	Asia	Bangladesh
	Prevotella_sp002265625_S02C888.053_MAG	mag	Post-SAM MAM (DOI: 10.1126/scitranslmed.adn2366)	Prevotella	sp002265625	Prevotella	sp002265625	r220	Prevotella	sp002265625	r226			0	Y	0	0	human	fecal	Asia	Bangladesh
	Prevotella_sp002265625_S05C888.036_MAG	mag	Post-SAM MAM (DOI: 10.1126/scitranslmed.adn2366)	Prevotella	sp002265625	Prevotella	sp002265625	r220	Prevotella	sp002265625	r226	Y	0	0	Y	0	0	human	fecal	Asia	Bangladesh
	Prevotella_sp002265625_S06C888.041_MAG	mag	Post-SAM MAM (DOI: 10.1126/scitranslmed.adn2366)	Prevotella	sp002265625	Prevotella	sp002265625	r220	Prevotella	sp002265625	r226			0	Y	0	0	human	fecal	Asia	Bangladesh
	Prevotella_sp002265625_S17C888.011_MAG	mag	Post-SAM MAM (DOI: 10.1126/scitranslmed.adn2366)	Prevotella	sp002265625	Prevotella	sp002265625	r220	Prevotella	sp002265625	r226			0	Y	0	0	human	fecal	Asia	Bangladesh
	Prevotella_sp002265625_S18C888.008_MAG	mag	Post-SAM MAM (DOI: 10.1126/scitranslmed.adn2366)	Prevotella	sp002265625	Prevotella	sp002265625	r220	Prevotella	sp002265625	r226			0	Y	0	0	human	fecal	Asia	Bangladesh
	Prevotella_sp002265625_S24C888.007_MAG	mag	Post-SAM MAM (DOI: 10.1126/scitranslmed.adn2366)	Prevotella	sp002265625	Prevotella	sp002265625	r220	Prevotella	sp002265625	r226	Y	0	0	Y	0	0	human	fecal	Asia	Bangladesh
	Prevotella_sp002265625_S63C999.030_MAG	mag	Post-SAM MAM (DOI: 10.1126/scitranslmed.adn2366)	Prevotella	sp002265625	Prevotella	sp002265625	r220	Prevotella	sp002265625	r226			0	Y	0	0	human	fecal	Asia	Bangladesh
	Prevotella_sp002265625_S84C999.007_MAG	mag	Post-SAM MAM (DOI: 10.1126/scitranslmed.adn2366)	Prevotella	sp002265625	Prevotella	sp002265625	r220	Prevotella	sp002265625	r226			0	Y	0	0	human	fecal	Asia	Bangladesh
	Prevotella_sp002299635_S93C999.027_MAG	mag	Post-SAM MAM (DOI: 10.1126/scitranslmed.adn2366)	Prevotella	sp002299635	Prevotella	sp002299635	r220	Prevotella	sp002299635	r226			0	Y	0	0	human	fecal	Asia	Bangladesh
	Prevotella_sp900290275_S17C888.035_sub_MAG	mag	Post-SAM MAM (DOI: 10.1126/scitranslmed.adn2366)	Prevotella	sp900290275	Prevotella	merdae	r220	Prevotella	merdae	r226			0	Y	0	0	human	fecal	Asia	Bangladesh
	Prevotella_sp900290275_S18C888.028_MAG	mag	Post-SAM MAM (DOI: 10.1126/scitranslmed.adn2366)	Prevotella	sp900290275	Prevotella	merdae	r220	Prevotella	merdae	r226			0	Y	0	0	human	fecal	Asia	Bangladesh
	Prevotella_sp900290275_S63C999.034_MAG	mag	Post-SAM MAM (DOI: 10.1126/scitranslmed.adn2366)	Prevotella	sp900290275	Prevotella	merdae	r220	Prevotella	merdae	r226			0	Y	0	0	human	fecal	Asia	Bangladesh
	Prevotella_sp900313215_S02C888.063_MAG	mag	Post-SAM MAM (DOI: 10.1126/scitranslmed.adn2366)	Prevotella	sp900313215	Prevotella	sp900313215	r220	Prevotella	sp900313215	r226	Y	0	0	Y	0	0	human	fecal	Asia	Bangladesh
	Prevotella_sp900313215_S51C999.046_MAG	mag	Post-SAM MAM (DOI: 10.1126/scitranslmed.adn2366)	Prevotella	sp900313215	Prevotella	sp900313215	r220	Prevotella	sp900313215	r226	Y	0	0	Y	0	0	human	fecal	Asia	Bangladesh
	Prevotella_sp900313215_S70C999.043_MAG	mag	Post-SAM MAM (DOI: 10.1126/scitranslmed.adn2366)	Prevotella	sp900313215	Prevotella	sp900313215	r220	Prevotella	sp900313215	r226	Y	0	0	Y	0	0	human	fecal	Asia	Bangladesh
	Prevotella_sp900313215_S75C999.001_MAG	mag	Post-SAM MAM (DOI: 10.1126/scitranslmed.adn2366)	Prevotella	sp900313215	Prevotella	sp900313215	r220	Prevotella	sp900313215	r226	Y	0	0	Y	0	0	human	fecal	Asia	Bangladesh
	Prevotella_sp900313215_S93C999.010_MAG	mag	Post-SAM MAM (DOI: 10.1126/scitranslmed.adn2366)	Prevotella	sp900313215	Prevotella	sp900313215	r220	Prevotella	sp900313215	r226	Y	0	0	Y	0	0	human	fecal	Asia	Bangladesh
	Prevotella_sp900543975_S17C888.013_MAG	mag	Post-SAM MAM (DOI: 10.1126/scitranslmed.adn2366)	Prevotella	sp900543975	Prevotella	sp900543975	r220	Prevotella	sp900543975	r226			0	Y	0	0	human	fecal	Asia	Bangladesh
	Prevotella_sp900546535_S73C999.032_MAG	mag	Post-SAM MAM (DOI: 10.1126/scitranslmed.adn2366)	Prevotella	sp900546535	Prevotella	sp900546535	r220	Prevotella	sp900546535	r226	Y	1	GH26_inact; GH26-GH5_4; unk; unk; unk; SusD; SusC; CE7; GH26_3; GH130; EpiA	Y	1	94.529	human	fecal	Asia	Bangladesh
	Prevotella_sp900546575_S05C888.050_MAG	mag	Post-SAM MAM (DOI: 10.1126/scitranslmed.adn2366)	Prevotella	sp900546575	Prevotella	sp022735715	r220	Prevotella	sp022735715	r226	Y	0	0	Y	0	0	human	fecal	Asia	Bangladesh
	Prevotella_sp900546575_S21C888.024_MAG	mag	Post-SAM MAM (DOI: 10.1126/scitranslmed.adn2366)	Prevotella	sp900546575	Prevotella	sp022735715	r220	Prevotella	sp022735715	r226			0	Y	0	0	human	fecal	Asia	Bangladesh
	Prevotella_sp900551275_S10C888.001_MAG	mag	Post-SAM MAM (DOI: 10.1126/scitranslmed.adn2366)	Prevotella	sp900551275	Prevotella	sp900551275	r220	Prevotella	sp900551275	r226	Y	0	0	Y	0	0	human	fecal	Asia	Bangladesh
	Prevotella_sp900553155_S22C888.064_MAG	mag	Post-SAM MAM (DOI: 10.1126/scitranslmed.adn2366)	Prevotella	sp900553155	Prevotella	sp900553155	r220	Prevotella	sp900553155	r226			0	Y	0	0	human	fecal	Asia	Bangladesh
	Prevotella_sp900557255_S08C888.003_MAG	mag	Post-SAM MAM (DOI: 10.1126/scitranslmed.adn2366)	Prevotella	sp900557255	Prevotella	sp934191715	r220	Prevotella	sp934191715	r226	Y	1	GH26_inact; GH26-GH5_4; unk; unk; unk; SusD; SusC; CE7; GH26_3; GH130; EpiA	Y	1	94.275	human	fecal	Asia	Bangladesh
	Prevotella_sp900557255_S09C888.037_MAG	mag	Post-SAM MAM (DOI: 10.1126/scitranslmed.adn2366)	Prevotella	sp900557255	Prevotella	sp015074785	r220	Prevotella	sp015074785	r226	Y	0	0	Y	0	0	human	fecal	Asia	Bangladesh
	Prevotella_sp900557255_S14C888.015_MAG	mag	Post-SAM MAM (DOI: 10.1126/scitranslmed.adn2366)	Prevotella	sp900557255	Prevotella	sp934191715	r220	Prevotella	sp934191715	r226	Y	0	0	Y	0	0	human	fecal	Asia	Bangladesh
	Prevotella_sp900557255_S19C888.031_MAG	mag	Post-SAM MAM (DOI: 10.1126/scitranslmed.adn2366)	Prevotella	sp900557255	Prevotella	sp015074785	r220	Prevotella	sp015074785	r226	Y	0	0	Y	0	0	human	fecal	Asia	Bangladesh
	Prevotella_sp900557255_S54C999.013_MAG	mag	Post-SAM MAM (DOI: 10.1126/scitranslmed.adn2366)	Prevotella	sp900557255	Prevotella	copri_C	r220	Prevotella	copri_N	r226	Y	1	GH26_inact; GH26-GH5_4; unk; unk; unk; SusD; SusC; CE7; GH26_3; GH130; EpiA	Y	1	92.884	human	fecal	Asia	Bangladesh
	Prevotella_sp900557255_S63C999.029_MAG	mag	Post-SAM MAM (DOI: 10.1126/scitranslmed.adn2366)	Prevotella	sp900557255	Prevotella	sp934191715	r220	Prevotella	sp934191715	r226	Y	1	GH26_inact; GH26-GH5_4; unk; unk; unk; SusD; SusC; CE7; GH26_3; GH130; EpiA	Y	1	94.911	human	fecal	Asia	Bangladesh
	Prevotella_sp900557255_S71C999.007_MAG	mag	Post-SAM MAM (DOI: 10.1126/scitranslmed.adn2366)	Prevotella	sp900557255	Prevotella	sp934191715	r220	Prevotella	sp934191715	r226	Y	1	GH26_inact; GH26-GH5_4; unk; unk; unk; SusD; SusC; CE7; GH26_3; GH130; EpiA	Y	1	95.674	human	fecal	Asia	Bangladesh
	Prevotella_sp900557255_S72C999.036_MAG	mag	Post-SAM MAM (DOI: 10.1126/scitranslmed.adn2366)	Prevotella	sp900557255	Prevotella	sp015074785	r220	Prevotella	sp015074785	r226	Y	0	0	Y	0	0	human	fecal	Asia	Bangladesh
	Prevotella_sp900557255_S80C999.025_MAG	mag	Post-SAM MAM (DOI: 10.1126/scitranslmed.adn2366)	Prevotella	sp900557255	Prevotella	copri_C	r220	Prevotella	copri_C	r226	Y	1	GH26_inact; GH26-GH5_4; unk; unk; unk; SusD; SusC; CE7; GH26_3; GH130; EpiA	Y	1	94.917	human	fecal	Asia	Bangladesh
	Prevotella_sp900557255_S90C999.001_MAG	mag	Post-SAM MAM (DOI: 10.1126/scitranslmed.adn2366)	Prevotella	sp900557255	Prevotella	sp934191715	r220	Prevotella	sp934191715	r226	Y	1	GH26_inact; GH26-GH5_4; unk; unk; unk; SusD; SusC; CE7; GH26_3; GH130; EpiA	Y	1	94.148	human	fecal	Asia	Bangladesh
	Prevotella_sp900557255_S96C999.036_MAG	mag	Post-SAM MAM (DOI: 10.1126/scitranslmed.adn2366)	Prevotella	sp900557255	Prevotella	sp934191715	r220	Prevotella	sp934191715	r226	Y	1	GH26_inact; GH26-GH5_4; unk; unk; unk; SusD; SusC; CE7; GH26_3; GH130; EpiA	Y	1	95.547	human	fecal	Asia	Bangladesh
	Prevotella_sp900767615_S92C999.026_MAG	mag	Post-SAM MAM (DOI: 10.1126/scitranslmed.adn2366)	Prevotella	sp900767615	Prevotella	sp900767615	r220	Prevotella	sp900767615	r226	Y	0	0	Y	0	0	human	fecal	Asia	Bangladesh
	Prevotella_stercorea_S08C888.002_MAG	mag	Post-SAM MAM (DOI: 10.1126/scitranslmed.adn2366)	Prevotella	stercorea	Prevotella	stercorea	r220	Prevotella	stercorea	r226			0	Y	0	0	human	fecal	Asia	Bangladesh
	Prevotella_stercorea_S22C888.060_MAG	mag	Post-SAM MAM (DOI: 10.1126/scitranslmed.adn2366)	Prevotella	stercorea	Prevotella	stercorea	r220	Prevotella	stercorea	r226			0	Y	0	0	human	fecal	Asia	Bangladesh
	Prevotella_stercorea_S51C999.057_MAG	mag	Post-SAM MAM (DOI: 10.1126/scitranslmed.adn2366)	Prevotella	stercorea	Prevotella	stercorea	r220	Prevotella	stercorea	r226			0	Y	0	0	human	fecal	Asia	Bangladesh
	Prevotella_stercorea_S53C999.004_MAG	mag	Post-SAM MAM (DOI: 10.1126/scitranslmed.adn2366)	Prevotella	stercorea	Prevotella	stercorea	r220	Prevotella	stercorea	r226			0	Y	0	0	human	fecal	Asia	Bangladesh
	Prevotella_stercorea_S56C999.016_MAG	mag	Post-SAM MAM (DOI: 10.1126/scitranslmed.adn2366)	Prevotella	stercorea	Prevotella	stercorea	r220	Prevotella	stercorea	r226			0	Y	0	0	human	fecal	Asia	Bangladesh
	Prevotella_copri_CCIS87116798ST-4-0_bin_contigs	reference_genome	Tett et al. (DOI: 10.1016/j.chom.2019.08.018)	Prevotella	copri	Prevotella	sp900546535	r220	Prevotella	sp900546535	r226			0	Y	0	0
	Prevotella_copri_CON-037_bin_contigs	reference_genome	Tett et al. (DOI: 10.1016/j.chom.2019.08.018)	Prevotella	copri	Prevotella	copri_G	r220	Prevotella	copri_G	r226			0	Y	1	91.868
	Prevotella_copri_CON-062_bin_contigs	reference_genome	Tett et al. (DOI: 10.1016/j.chom.2019.08.018)	Prevotella	copri	Prevotella	sp015074785	r220	Prevotella	sp015074785	r226			0	Y	1	90.851
	Prevotella_copri_CON-069_bin_contigs	reference_genome	Tett et al. (DOI: 10.1016/j.chom.2019.08.018)	Prevotella	copri	Prevotella	copri_A	r220	Prevotella	copri_A	r226			0	Y	0	0
	Prevotella_copri_CON-079_bin_contigs	reference_genome	Tett et al. (DOI: 10.1016/j.chom.2019.08.018)	Prevotella	copri	Prevotella	sp015074785	r220	Prevotella	sp015074785	r226			0	Y	1	92.757
	Prevotella_copri_DOF011_bin_contigs	reference_genome	Tett et al. (DOI: 10.1016/j.chom.2019.08.018)	Prevotella	copri	Prevotella	sp900557035	r220	Prevotella	sp900557035	r226			0	Y	0	0
	Prevotella_copri_G89180_bin_contigs	reference_genome	Tett et al. (DOI: 10.1016/j.chom.2019.08.018)	Prevotella	copri	Prevotella	sp900313215	r220	Prevotella	sp900313215	r226			0	Y	0	0
	Prevotella_copri_G89256_bin_contigs	reference_genome	Tett et al. (DOI: 10.1016/j.chom.2019.08.018)	Prevotella	copri	Prevotella	sp900313215	r220	Prevotella	sp900313215	r226			0	Y	0	0
	Prevotella_copri_GCF_000157935.1_ASM15793v1_genomic	reference_genome	Tett et al. (DOI: 10.1016/j.chom.2019.08.018)	Prevotella	copri	Prevotella	copri	r220	Prevotella	copri	r226			0	Y	0	0
	Prevotella_copri_GCF_002224675.1_ASM222467v1_genomic	reference_genome	Tett et al. (DOI: 10.1016/j.chom.2019.08.018)	Prevotella	copri	Prevotella	copri_A	r220	Prevotella	copri_A	r226			0	Y	0	0
	Prevotella_copri_HD-15_bin_contigs	reference_genome	Tett et al. (DOI: 10.1016/j.chom.2019.08.018)	Prevotella	copri	Prevotella	copri_B	r220	Prevotella	copri_B	r226			0	Y	0	0
	Prevotella_copri_HD-42_bin_contigs	reference_genome	Tett et al. (DOI: 10.1016/j.chom.2019.08.018)	Prevotella	copri	Prevotella	copri_E	r220	Prevotella	copri_E	r226			0	Y	1	94.02
	Prevotella_copri_HD-48_bin_contigs	reference_genome	Tett et al. (DOI: 10.1016/j.chom.2019.08.018)	Prevotella	copri	Prevotella	sp015074785	r220	Prevotella	sp015074785	r226			0	Y	1	90.978
	Prevotella_copri_HD-9_bin_contigs	reference_genome	Tett et al. (DOI: 10.1016/j.chom.2019.08.018)	Prevotella	copri	Prevotella	copri_B	r220	Prevotella	copri_G	r226			0	Y	1	91.868
	Prevotella_copri_HV-20_bin_contigs	reference_genome	Tett et al. (DOI: 10.1016/j.chom.2019.08.018)	Prevotella	copri	Prevotella	sp900557035	r220	Prevotella	sp900557035	r226			0	Y	1	88.931
	Prevotella_copri_iA622_GAGATTCC-TAATCTTAscaffolds_1000	reference_genome	Tett et al. (DOI: 10.1016/j.chom.2019.08.018)	Prevotella	copri	Prevotella	sp900546535	r220	Prevotella	sp900546535	r226			0	Y	1	90.47
	Prevotella_copri_iAA108_GAGATTCC-GGCTCTGAscaffolds_1000	reference_genome	Tett et al. (DOI: 10.1016/j.chom.2019.08.018)	Prevotella	copri	Prevotella	copri_F	r220	Prevotella	copri_F	r226			0	Y	1	94.784
	Prevotella_copri_iAA917_12E_S68scaffolds_1000	reference_genome	Tett et al. (DOI: 10.1016/j.chom.2019.08.018)	Prevotella	copri	Prevotella	copri_A	r220	Prevotella	copri_A	r226			0	Y	0	0
	Prevotella_copri_iAK1214_TCCGGAGA-TAATCTTAscaffolds_1000	reference_genome	Tett et al. (DOI: 10.1016/j.chom.2019.08.018)	Prevotella	copri	Prevotella	copri_B	r220	Prevotella	copri_B	r226			0	Y	1	91.233
	Prevotella_copri_iAK128_ATTACTCG-TATAGCCTscaffolds_1000	reference_genome	Tett et al. (DOI: 10.1016/j.chom.2019.08.018)	Prevotella	copri	Prevotella	copri_B	r220	Prevotella	copri_B	r226			0	Y	1	91.233
	Prevotella_copri_iAP1411_ATTACTCG-GGCTCTGAscaffolds_1000	reference_genome	Tett et al. (DOI: 10.1016/j.chom.2019.08.018)	Prevotella	copri	Prevotella	copri_F	r220	Prevotella	copri_F	r226			0	Y	1	90.851
	Prevotella_copri_iAQ1172_CGCTCATT-CCTATCCTscaffolds_1000	reference_genome	Tett et al. (DOI: 10.1016/j.chom.2019.08.018)	Prevotella	copri	Prevotella	copri_F	r220	Prevotella	copri_F	r226			0	Y	1	95.038
	Prevotella_copri_iAQ1173_10E_S64scaffolds_1000	reference_genome	Tett et al. (DOI: 10.1016/j.chom.2019.08.018)	Prevotella	copri	Prevotella	sp900313215	r220	Prevotella	sp900313215	r226			0	Y	0	0
	Prevotella_copri_iAQ11815_5C_S40scaffolds_1000	reference_genome	Tett et al. (DOI: 10.1016/j.chom.2019.08.018)	Prevotella	copri	Prevotella	copri_F	r220	Prevotella	copri_F	r226			0	Y	1	95.038
	Prevotella_copri_iAU3127_1G_S17scaffolds_1000	reference_genome	Tett et al. (DOI: 10.1016/j.chom.2019.08.018)	Prevotella	copri	Prevotella	copri_C	r220	Prevotella	copri_K	r226			0	Y	1	95.42
	Prevotella_copri_iBU41813_ATTACTCG-ATAGAGGCscaffolds_1000	reference_genome	Tett et al. (DOI: 10.1016/j.chom.2019.08.018)	Prevotella	copri	Prevotella	copri_H	r220	Prevotella	copri_K	r226			0	Y	1	94.148
	Prevotella_copri_iBVe41219_3F_S32scaffolds_1000	reference_genome	Tett et al. (DOI: 10.1016/j.chom.2019.08.018)	Prevotella	copri	Prevotella	copri_B	r220	Prevotella	copri_B	r226			0	Y	1	94.402
	Prevotella_copri_iK2152_GAGATTCC-AGGCGAAGscaffolds_1000	reference_genome	Tett et al. (DOI: 10.1016/j.chom.2019.08.018)	Prevotella	copri	Prevotella	copri_B	r220	Prevotella	copri_B	r226			0	Y	1	91.36
	Prevotella_copri_iP54_7E_S50scaffolds_1000	reference_genome	Tett et al. (DOI: 10.1016/j.chom.2019.08.018)	Prevotella	copri	Prevotella	copri_F	r220	Prevotella	copri_F	r226			0	Y	1	95.674
	Prevotella_copri_iT214_12D_S67scaffolds_1000	reference_genome	Tett et al. (DOI: 10.1016/j.chom.2019.08.018)	Prevotella	copri	Prevotella	copri_B	r220	Prevotella	copri_B	r226			0	Y	1	94.275
	Prevotella_copri_LD-26_bin_contigs	reference_genome	Tett et al. (DOI: 10.1016/j.chom.2019.08.018)	Prevotella	copri	Prevotella	copri_E	r220	Prevotella	copri_E	r226			0	Y	1	94.784
	Prevotella_copri_LD-47_bin_contigs	reference_genome	Tett et al. (DOI: 10.1016/j.chom.2019.08.018)	Prevotella	copri	Prevotella	copri_A	r220	Prevotella	copri_A	r226			0	Y	0	0
	Prevotella_copri_LD-59_bin_contigs	reference_genome	Tett et al. (DOI: 10.1016/j.chom.2019.08.018)	Prevotella	copri	Prevotella	sp015074785	r220	Prevotella	sp015074785	r226			0	Y	1	91.36
	Prevotella_copri_LD-60_bin_contigs	reference_genome	Tett et al. (DOI: 10.1016/j.chom.2019.08.018)	Prevotella	copri	Prevotella	sp015074785	r220	Prevotella	sp015074785	r226			0	Y	1	90.851
	Prevotella_copri_LD-76_bin_contigs	reference_genome	Tett et al. (DOI: 10.1016/j.chom.2019.08.018)	Prevotella	copri	Prevotella	copri_A	r220	Prevotella	copri_A	r226			0	Y	0	0
	Prevotella_copri_LD-85_bin_contigs	reference_genome	Tett et al. (DOI: 10.1016/j.chom.2019.08.018)	Prevotella	copri	Prevotella	sp015074785	r220	Prevotella	sp015074785	r226			0	Y	1	91.868
	Prevotella_copri_M1.8.ST_bin_contigs	reference_genome	Tett et al. (DOI: 10.1016/j.chom.2019.08.018)	Prevotella	copri	Prevotella	copri_A	r220	Prevotella	copri_A	r226			0	Y	0	0
	Prevotella_copri_MH0006_bin_contigs	reference_genome	Tett et al. (DOI: 10.1016/j.chom.2019.08.018)	Prevotella	copri	Prevotella	copri_F	r220	Prevotella	copri_K	r226			0	Y	0	0
	Prevotella_copri_MH0119_bin_contigs	reference_genome	Tett et al. (DOI: 10.1016/j.chom.2019.08.018)	Prevotella	copri	Prevotella	copri_B	r220	Prevotella	copri_B	r226			0	Y	1	90.089
	Prevotella_copri_MH0167_bin_contigs	reference_genome	Tett et al. (DOI: 10.1016/j.chom.2019.08.018)	Prevotella	copri	Prevotella	sp900313215	r220	Prevotella	sp900313215	r226			0	Y	0	0
	Prevotella_copri_MH0191_bin_contigs	reference_genome	Tett et al. (DOI: 10.1016/j.chom.2019.08.018)	Prevotella	copri	Prevotella	sp900313215	r220	Prevotella	sp900313215	r226			0	Y	0	0
	Prevotella_copri_MH0195_bin_contigs	reference_genome	Tett et al. (DOI: 10.1016/j.chom.2019.08.018)	Prevotella	copri	Prevotella	copri_B	r220	Prevotella	copri_B	r226			0	Y	1	94.402
	Prevotella_copri_MH0321_bin1_bin_contigs	reference_genome	Tett et al. (DOI: 10.1016/j.chom.2019.08.018)	Prevotella	copri	Prevotella	copri_B	r220	Prevotella	copri_B	r226			0	Y	1	94.529
	Prevotella_copri_MH0321_bin2_bin_contigs	reference_genome	Tett et al. (DOI: 10.1016/j.chom.2019.08.018)	Prevotella	copri	Prevotella	sp900313215	r220	Prevotella	sp900313215	r226			0	Y	0	0
	Prevotella_copri_MH0414_bin_contigs	reference_genome	Tett et al. (DOI: 10.1016/j.chom.2019.08.018)	Prevotella	copri	Prevotella	copri_H	r220	Prevotella	copri_I	r226			0	Y	0	0
	Prevotella_copri_MH0423_bin_contigs	reference_genome	Tett et al. (DOI: 10.1016/j.chom.2019.08.018)	Prevotella	copri	Prevotella	sp900313215	r220	Prevotella	sp900313215	r226			0	Y	0	0
	Prevotella_copri_MH0436_bin_contigs	reference_genome	Tett et al. (DOI: 10.1016/j.chom.2019.08.018)	Prevotella	copri	Prevotella	copri_C	r220	Prevotella	copri_C	r226			0	Y	0	0
	Prevotella_copri_MMPU29365221ST_bin_contigs	reference_genome	Tett et al. (DOI: 10.1016/j.chom.2019.08.018)	Prevotella	copri	Prevotella	copri_A	r220	Prevotella	copri_A	r226			0	Y	0	0
	Prevotella_copri_MMRS54246132ST-27-0-0_bin_contigs	reference_genome	Tett et al. (DOI: 10.1016/j.chom.2019.08.018)	Prevotella	copri	Prevotella	copri_B	r220	Prevotella	copri_B	r226			0	Y	0	0
	Prevotella_copri_NLM001_bin_contigs	reference_genome	Tett et al. (DOI: 10.1016/j.chom.2019.08.018)	Prevotella	copri	Prevotella	sp900557035	r220	Prevotella	sp900557035	r226			0	Y	0	0
	Prevotella_copri_NLM002_bin_contigs	reference_genome	Tett et al. (DOI: 10.1016/j.chom.2019.08.018)	Prevotella	copri	Prevotella	sp900313215	r220	Prevotella	sp900313215	r226			0	Y	0	0
	Prevotella_copri_NOM022_bin_contigs	reference_genome	Tett et al. (DOI: 10.1016/j.chom.2019.08.018)	Prevotella	copri	Prevotella	sp900557035	r220	Prevotella	sp900557035	r226			0	Y	0	0
	Prevotella_copri_O2_UC34_0_bin_contigs	reference_genome	Tett et al. (DOI: 10.1016/j.chom.2019.08.018)	Prevotella	copri	Prevotella	copri_B	r220	Prevotella	copri_B	r226			0	Y	1	90.851
	Prevotella_copri_P3E0_bin_contigs	reference_genome	Tett et al. (DOI: 10.1016/j.chom.2019.08.018)	Prevotella	copri	Prevotella	sp900313215	r220	Prevotella	sp900313215	r226			0	Y	0	0
	Prevotella_copri_P4E0_bin_contigs	reference_genome	Tett et al. (DOI: 10.1016/j.chom.2019.08.018)	Prevotella	copri	Prevotella	copri_B	r220	Prevotella	copri_B	r226			0	Y	0	0
	Prevotella_copri_S127_bin_contigs	reference_genome	Tett et al. (DOI: 10.1016/j.chom.2019.08.018)	Prevotella	copri	Prevotella	copri_A	r220	Prevotella	copri_A	r226			0	Y	0	0
	Prevotella_copri_SID531248_bin_contigs	reference_genome	Tett et al. (DOI: 10.1016/j.chom.2019.08.018)	Prevotella	copri	Prevotella	copri_H	r220	Prevotella	copri_K	r226			0	Y	1	94.02
	Prevotella_copri_SRS011529_bin_contigs	reference_genome	Tett et al. (DOI: 10.1016/j.chom.2019.08.018)	Prevotella	copri	Prevotella	copri_F	r220	Prevotella	copri_F	r226			0	Y	1	90.47
	Prevotella_copri_SRS047044_bin_contigs	reference_genome	Tett et al. (DOI: 10.1016/j.chom.2019.08.018)	Prevotella	copri	Prevotella	copri_B	r220	Prevotella	copri_B	r226			0	Y	1	91.487
	Prevotella_copri_SRS049712_bin_contigs	reference_genome	Tett et al. (DOI: 10.1016/j.chom.2019.08.018)	Prevotella	copri	Prevotella	copri_B	r220	Prevotella	copri_B	r226			0	Y	0	0
	Prevotella_copri_SZAXPI015231-17_bin_contigs	reference_genome	Tett et al. (DOI: 10.1016/j.chom.2019.08.018)	Prevotella	copri	Prevotella	copri_E	r220	Prevotella	copri_E	r226			0	Y	1	90.089
	Prevotella_copri_SZAXPI015235-21_bin_contigs	reference_genome	Tett et al. (DOI: 10.1016/j.chom.2019.08.018)	Prevotella	copri	Prevotella	copri_A	r220	Prevotella	copri_A	r226			0	Y	0	0
	Prevotella_copri_T2D-017_bin_contigs	reference_genome	Tett et al. (DOI: 10.1016/j.chom.2019.08.018)	Prevotella	copri	Prevotella	copri_E	r220	Prevotella	copri_E	r226			0	Y	1	96.056
	Prevotella_copri_T2D-053_bin_contigs	reference_genome	Tett et al. (DOI: 10.1016/j.chom.2019.08.018)	Prevotella	copri	Prevotella	sp900313215	r220	Prevotella	sp900313215	r226			0	Y	0	0
	Prevotella_copri_T2D-069_bin_contigs	reference_genome	Tett et al. (DOI: 10.1016/j.chom.2019.08.018)	Prevotella	copri	Prevotella	sp015074785	r220	Prevotella	sp015074785	r226			0	Y	0	0
	Prevotella_copri_T2D-105_bin_contigs	reference_genome	Tett et al. (DOI: 10.1016/j.chom.2019.08.018)	Prevotella	copri	Prevotella	copri_E	r220	Prevotella	copri_E	r226			0	Y	1	94.784
	Prevotella_copri_V1_CD28_0_bin_contigs	reference_genome	Tett et al. (DOI: 10.1016/j.chom.2019.08.018)	Prevotella	copri	Prevotella	copri_B	r220	Prevotella	copri_B	r226			0	Y	1	94.275
	Prevotella_copri_V1_UC56_0_bin_contigs	reference_genome	Tett et al. (DOI: 10.1016/j.chom.2019.08.018)	Prevotella	copri	Prevotella	copri_F	r220	Prevotella	copri_K	r226			0	Y	1	93.257
	Prevotella_copri_W2.49.ST_bin_contigs	reference_genome	Tett et al. (DOI: 10.1016/j.chom.2019.08.018)	Prevotella	copri	Prevotella	copri_C	r220	Prevotella	copri_C	r226			0	Y	1	98.092
	Prevotella_copri_WL.33.ST_bin_contigs	reference_genome	Tett et al. (DOI: 10.1016/j.chom.2019.08.018)	Prevotella	copri	Prevotella	copri_C	r220	Prevotella	copri_I	r226			0	Y	1	95.293
	Prevotella_copri_YSZC12003_36440_bin_contigs	reference_genome	Tett et al. (DOI: 10.1016/j.chom.2019.08.018)	Prevotella	copri	Prevotella	copri_B	r220	Prevotella	copri_B	r226			0	Y	1	94.911
	Prevotella_copri_YSZC12003_37543_bin_contigs	reference_genome	Tett et al. (DOI: 10.1016/j.chom.2019.08.018)	Prevotella	copri	Prevotella	copri_B	r220	Prevotella	copri_B	r226			0	Y	1	94.784
	Abyssalbus_ytuae_MT3330	reference_genome	CAZy (DOI: 10.1093/nar/gkab1045)	Abyssalbus	ytuae							Y	0
	Adhaeribacter_radiodurans_KUDC8001	reference_genome	CAZy (DOI: 10.1093/nar/gkab1045)	Adhaeribacter	radiodurans							Y	0
	Adhaeribacter_swui_KCTC_52873	reference_genome	CAZy (DOI: 10.1093/nar/gkab1045)	Adhaeribacter	swui							Y	0
	Aequorivita_ciconiae_H23M31	reference_genome	CAZy (DOI: 10.1093/nar/gkab1045)	Aequorivita	ciconiae							Y	0
	Aequorivita_iocasae_KX20305	reference_genome	CAZy (DOI: 10.1093/nar/gkab1045)	Aequorivita	iocasae							Y	0
	Aequorivita_marisscotiae_Ant34-E75	reference_genome	CAZy (DOI: 10.1093/nar/gkab1045)	Aequorivita	marisscotiae							Y	0
	Aequorivita_nionensis_VBW088	reference_genome	CAZy (DOI: 10.1093/nar/gkab1045)	Aequorivita	nionensis							Y	0
	Aequorivita_nionensis_VBW088498	reference_genome	CAZy (DOI: 10.1093/nar/gkab1045)	Aequorivita	nionensis							Y	0
	Aequorivita_sp._F7	reference_genome	CAZy (DOI: 10.1093/nar/gkab1045)	Aequorivita	sp.							Y	0
	Aequorivita_sublithincola_DSM_14238	reference_genome	CAZy (DOI: 10.1093/nar/gkab1045)	Aequorivita	sublithincola							Y	0
	Aestuariibaculum_sp._YM273_YM273	reference_genome	CAZy (DOI: 10.1093/nar/gkab1045)	Aestuariibaculum	sp.							Y	0
	Aggregatimonas_sangjinii_F202Z8	reference_genome	CAZy (DOI: 10.1093/nar/gkab1045)	Aggregatimonas	sangjinii							Y	0
	Algibacter_lectus_AS40	reference_genome	CAZy (DOI: 10.1093/nar/gkab1045)	Algibacter	lectus							Y	0
	Algibacter_luteus_HNIBRBA226	reference_genome	CAZy (DOI: 10.1093/nar/gkab1045)	Algibacter	luteus							Y	0
	Algibacter_sp._AS12_AS12	reference_genome	CAZy (DOI: 10.1093/nar/gkab1045)	Algibacter	sp.							Y	0
	Algoriphagus_halophilus_SOCE003	reference_genome	CAZy (DOI: 10.1093/nar/gkab1045)	Algoriphagus	halophilus							Y	0
	Algoriphagus_halophytocola_TR-M5	reference_genome	CAZy (DOI: 10.1093/nar/gkab1045)	Algoriphagus	halophytocola							Y	0
	Algoriphagus_sanaruensis_M8-2	reference_genome	CAZy (DOI: 10.1093/nar/gkab1045)	Algoriphagus	sanaruensis							Y	0
	Algoriphagus_sp._NBT04N3	reference_genome	CAZy (DOI: 10.1093/nar/gkab1045)	Algoriphagus	sp.							Y	0
	Algoriphagus_sp._NG3_NG3	reference_genome	CAZy (DOI: 10.1093/nar/gkab1045)	Algoriphagus	sp.							Y	0
	Algoriphagus_sp._TR-M9	reference_genome	CAZy (DOI: 10.1093/nar/gkab1045)	Algoriphagus	sp.							Y	0
	Algoriphagus_yeomjeoni_DEN5	reference_genome	CAZy (DOI: 10.1093/nar/gkab1045)	Algoriphagus	yeomjeoni							Y	0
	Alistipes_communis_5CBH24	reference_genome	CAZy (DOI: 10.1093/nar/gkab1045)	Alistipes	communis							Y	0
	Alistipes_communis_CIP112231	reference_genome	CAZy (DOI: 10.1093/nar/gkab1045)	Alistipes	communis							Y	0
	Alistipes_dispar_5CPEGH6	reference_genome	CAZy (DOI: 10.1093/nar/gkab1045)	Alistipes	dispar							Y	0
	Alistipes_finegoldii_CE91-St15	reference_genome	CAZy (DOI: 10.1093/nar/gkab1045)	Alistipes	finegoldii							Y	0
	Alistipes_finegoldii_DSM_17242	reference_genome	CAZy (DOI: 10.1093/nar/gkab1045)	Alistipes	finegoldii							Y	0
	Alistipes_ihumii_AP11_AP11	reference_genome	CAZy (DOI: 10.1093/nar/gkab1045)	Alistipes	ihumii							Y	0
	Alistipes_indistinctus_2BBH45	reference_genome	CAZy (DOI: 10.1093/nar/gkab1045)	Alistipes	indistinctus							Y	0
	Alistipes_indistinctus_YIT_12060	reference_genome	CAZy (DOI: 10.1093/nar/gkab1045)	Alistipes	indistinctus							Y	0
	Alistipes_onderdonkii_CE91-St18	reference_genome	CAZy (DOI: 10.1093/nar/gkab1045)	Alistipes	onderdonkii							Y	0
	Alistipes_onderdonkii_DSM_19147	reference_genome	CAZy (DOI: 10.1093/nar/gkab1045)	Alistipes	onderdonkii							Y	0
	Alistipes_onderdonkii_subsp._vulgaris_3BBH6	reference_genome	CAZy (DOI: 10.1093/nar/gkab1045)	Alistipes	onderdonkii							Y	0
	Alistipes_senegalensis_JC50	reference_genome	CAZy (DOI: 10.1093/nar/gkab1045)	Alistipes	senegalensis							Y	0
	Alistipes_shahii_CIP112230	reference_genome	CAZy (DOI: 10.1093/nar/gkab1045)	Alistipes	shahii							Y	0
	Alistipes_shahii_WAL_8301	reference_genome	CAZy (DOI: 10.1093/nar/gkab1045)	Alistipes	shahii							Y	0
	Alistipes_shahii_WAL_8301	reference_genome	CAZy (DOI: 10.1093/nar/gkab1045)	Alistipes	shahii							Y	0
	Alistipes_sp._5CPYCFAH4	reference_genome	CAZy (DOI: 10.1093/nar/gkab1045)	Alistipes	sp.							Y	0
	Alistipes_sp._5NYCFAH2	reference_genome	CAZy (DOI: 10.1093/nar/gkab1045)	Alistipes	sp.							Y	0
	Alistipes_sp._6CPBBH3	reference_genome	CAZy (DOI: 10.1093/nar/gkab1045)	Alistipes	sp.							Y	0
	Alistipes_sp._dk3624	reference_genome	CAZy (DOI: 10.1093/nar/gkab1045)	Alistipes	sp.							Y	0
	Alkalitalea_saponilacus_DSM_24412	reference_genome	CAZy (DOI: 10.1093/nar/gkab1045)	Alkalitalea	saponilacus							Y	0
	Allomuricauda_ruestringensis_DSM_13258	reference_genome	CAZy (DOI: 10.1093/nar/gkab1045)	Allomuricauda	ruestringensis							Y	0
	Allomuricauda_sp._SCSIO_64092_SCSIO_64092	reference_genome	CAZy (DOI: 10.1093/nar/gkab1045)	Allomuricauda	sp.							Y	0
	Allomuricauda_sp._SCSIO_65647_SCSIO_65647	reference_genome	CAZy (DOI: 10.1093/nar/gkab1045)	Allomuricauda	sp.							Y	0
	Allotamlana_fucoidanivorans_CW2-944	reference_genome	CAZy (DOI: 10.1093/nar/gkab1045)	Allotamlana	fucoidanivorans							Y	0
	Anseongella_ginsenosidimutans_Gsoil_524	reference_genome	CAZy (DOI: 10.1093/nar/gkab1045)	Anseongella	ginsenosidimutans							Y	0
	Antarcticibacterium_arcticum_PAMC_28998	reference_genome	CAZy (DOI: 10.1093/nar/gkab1045)	Antarcticibacterium	arcticum							Y	0
	Antarcticibacterium_flavum_KCTC_52984	reference_genome	CAZy (DOI: 10.1093/nar/gkab1045)	Antarcticibacterium	flavum							Y	0
	Antarcticibacterium_sp._1MA-6-2_1MA-6-2	reference_genome	CAZy (DOI: 10.1093/nar/gkab1045)	Antarcticibacterium	sp.							Y	0
	Apibacter_sp._B2966	reference_genome	CAZy (DOI: 10.1093/nar/gkab1045)	Apibacter	sp.							Y	0
	Apibacter_sp._B3706	reference_genome	CAZy (DOI: 10.1093/nar/gkab1045)	Apibacter	sp.							Y	0
	Apibacter_sp._ESL0404	reference_genome	CAZy (DOI: 10.1093/nar/gkab1045)	Apibacter	sp.							Y	0
	Apibacter_sp._ESL0432	reference_genome	CAZy (DOI: 10.1093/nar/gkab1045)	Apibacter	sp.							Y	0
	Aquiflexum_balticum_DSM_16537	reference_genome	CAZy (DOI: 10.1093/nar/gkab1045)	Aquiflexum	balticum							Y	0
	Aquimarina_sp._AD1	reference_genome	CAZy (DOI: 10.1093/nar/gkab1045)	Aquimarina	sp.							Y	0
	Aquimarina_sp._AD10	reference_genome	CAZy (DOI: 10.1093/nar/gkab1045)	Aquimarina	sp.							Y	0
	Aquimarina_sp._BL5	reference_genome	CAZy (DOI: 10.1093/nar/gkab1045)	Aquimarina	sp.							Y	0
	Aquimarina_sp._ERC-38_ERC-38	reference_genome	CAZy (DOI: 10.1093/nar/gkab1045)	Aquimarina	sp.							Y	0
	Aquimarina_sp._SS2-1_SS2-1	reference_genome	CAZy (DOI: 10.1093/nar/gkab1045)	Aquimarina	sp.							Y	0
	Aquimarina_sp._TRL1	reference_genome	CAZy (DOI: 10.1093/nar/gkab1045)	Aquimarina	sp.							Y	0
	Aquimarina_sp._W85_W85	reference_genome	CAZy (DOI: 10.1093/nar/gkab1045)	Aquimarina	sp.							Y	0
	Aquipluma_nitroreducens_MeG22	reference_genome	CAZy (DOI: 10.1093/nar/gkab1045)	Aquipluma	nitroreducens							Y	0
	Aquirufa_antheringensis_44A-TON	reference_genome	CAZy (DOI: 10.1093/nar/gkab1045)	Aquirufa	antheringensis							Y	0
	Aquirufa_lenticrescens_9H-EGSE	reference_genome	CAZy (DOI: 10.1093/nar/gkab1045)	Aquirufa	lenticrescens							Y	0
	Arachidicoccus_ginsenosidivorans_Gsoil_809	reference_genome	CAZy (DOI: 10.1093/nar/gkab1045)	Arachidicoccus	ginsenosidivorans							Y	0
	Arachidicoccus_soli_KIS59-12	reference_genome	CAZy (DOI: 10.1093/nar/gkab1045)	Arachidicoccus	soli							Y	0
	Arachidicoccus_sp._BS20	reference_genome	CAZy (DOI: 10.1093/nar/gkab1045)	Arachidicoccus	sp.							Y	0
	Arachidicoccus_terrestris_5GH13-10	reference_genome	CAZy (DOI: 10.1093/nar/gkab1045)	Arachidicoccus	terrestris							Y	0
	Arcticibacter_sp._MXS-1	reference_genome	CAZy (DOI: 10.1093/nar/gkab1045)	Arcticibacter	sp.							Y	0
	Arcticibacterium_luteifluviistationis_SM1504	reference_genome	CAZy (DOI: 10.1093/nar/gkab1045)	Arcticibacterium	luteifluviistationis							Y	0
	Arenibacter_algicola_SMS7	reference_genome	CAZy (DOI: 10.1093/nar/gkab1045)	Arenibacter	algicola							Y	0
	Arenibacter_antarcticus_KCTC_52924T	reference_genome	CAZy (DOI: 10.1093/nar/gkab1045)	Arenibacter	antarcticus							Y	0
	Aureibacter_tunicatorum_NBRC_107587	reference_genome	CAZy (DOI: 10.1093/nar/gkab1045)	Aureibacter	tunicatorum							Y	0
	Aureibaculum_algae_10Alg115	reference_genome	CAZy (DOI: 10.1093/nar/gkab1045)	Aureibaculum	algae							Y	0
	Aureispira_anguillae_EL160426	reference_genome	CAZy (DOI: 10.1093/nar/gkab1045)	Aureispira	anguillae							Y	0
	Aureispira_sp._CCB-E	reference_genome	CAZy (DOI: 10.1093/nar/gkab1045)	Aureispira	sp.							Y	0
	Bacteroidales_bacterium_CF	reference_genome	CAZy (DOI: 10.1093/nar/gkab1045)	Bacteroidales	bacterium							Y	0
	Bacteroidales_bacterium_MB20-C3-3	reference_genome	CAZy (DOI: 10.1093/nar/gkab1045)	Bacteroidales	bacterium							Y	0
	Bacteroides_caccae_00	reference_genome	CAZy (DOI: 10.1093/nar/gkab1045)	Bacteroides	caccae							Y	0
	Bacteroides_caccae_ATCC_43185	reference_genome	CAZy (DOI: 10.1093/nar/gkab1045)	Bacteroides	caccae							Y	0
	Bacteroides_caccae_ATCC_43185	reference_genome	CAZy (DOI: 10.1093/nar/gkab1045)	Bacteroides	caccae							Y	0
	Bacteroides_caccae_BFG-100	reference_genome	CAZy (DOI: 10.1093/nar/gkab1045)	Bacteroides	caccae							Y	0
	Bacteroides_caccae_BFG-101	reference_genome	CAZy (DOI: 10.1093/nar/gkab1045)	Bacteroides	caccae							Y	0
	Bacteroides_caccae_BFG-104	reference_genome	CAZy (DOI: 10.1093/nar/gkab1045)	Bacteroides	caccae							Y	0
	Bacteroides_caccae_BFG-474	reference_genome	CAZy (DOI: 10.1093/nar/gkab1045)	Bacteroides	caccae							Y	0
	Bacteroides_caccae_CL03T12C61	reference_genome	CAZy (DOI: 10.1093/nar/gkab1045)	Bacteroides	caccae							Y	0
	Bacteroides_caccae_FDAARGOS_1097	reference_genome	CAZy (DOI: 10.1093/nar/gkab1045)	Bacteroides	caccae							Y	0
	Bacteroides_caccae_FDAARGOS_1219	reference_genome	CAZy (DOI: 10.1093/nar/gkab1045)	Bacteroides	caccae							Y	0
	Bacteroides_caccae_H-1617	reference_genome	CAZy (DOI: 10.1093/nar/gkab1045)	Bacteroides	caccae							Y	0
	Bacteroides_caecimuris_I48	reference_genome	CAZy (DOI: 10.1093/nar/gkab1045)	Bacteroides	caecimuris							Y	0
	Bacteroides_cellulosilyticus_BFG-250	reference_genome	CAZy (DOI: 10.1093/nar/gkab1045)	Bacteroides	cellulosilyticus							Y	0
	Bacteroides_cellulosilyticus_BFG-371	reference_genome	CAZy (DOI: 10.1093/nar/gkab1045)	Bacteroides	cellulosilyticus							Y	0
	Bacteroides_cellulosilyticus_CL06T03C01	reference_genome	CAZy (DOI: 10.1093/nar/gkab1045)	Bacteroides	cellulosilyticus							Y	0
	Bacteroides_cellulosilyticus_DSM_14838	reference_genome	CAZy (DOI: 10.1093/nar/gkab1045)	Bacteroides	cellulosilyticus							Y	0
	Bacteroides_cellulosilyticus_PL2022	reference_genome	CAZy (DOI: 10.1093/nar/gkab1045)	Bacteroides	cellulosilyticus							Y	0
	Bacteroides_cellulosilyticus_WH2	reference_genome	CAZy (DOI: 10.1093/nar/gkab1045)	Bacteroides	cellulosilyticus							Y	0
	Bacteroides_cellulosilyticus_WH2	reference_genome	CAZy (DOI: 10.1093/nar/gkab1045)	Bacteroides	cellulosilyticus							Y	0
	Bacteroides_difficilis_17-4	reference_genome	CAZy (DOI: 10.1093/nar/gkab1045)	Bacteroides	difficilis							Y	0
	Bacteroides_eggerthii_CL11T00C20	reference_genome	CAZy (DOI: 10.1093/nar/gkab1045)	Bacteroides	eggerthii							Y	0
	Bacteroides_eggerthii_DSM_20697	reference_genome	CAZy (DOI: 10.1093/nar/gkab1045)	Bacteroides	eggerthii							Y	0
	Bacteroides_eggerthii_FDAARGOS_1221	reference_genome	CAZy (DOI: 10.1093/nar/gkab1045)	Bacteroides	eggerthii							Y	0
	Bacteroides_faecis_BFG-108	reference_genome	CAZy (DOI: 10.1093/nar/gkab1045)	Bacteroides	faecis							Y	0
	Bacteroides_faecis_BFG-467	reference_genome	CAZy (DOI: 10.1093/nar/gkab1045)	Bacteroides	faecis							Y	0
	Bacteroides_faecis_BFG-493	reference_genome	CAZy (DOI: 10.1093/nar/gkab1045)	Bacteroides	faecis							Y	0
	Bacteroides_faecis_BFG-513	reference_genome	CAZy (DOI: 10.1093/nar/gkab1045)	Bacteroides	faecis							Y	0
	Bacteroides_faecis_BFG-527	reference_genome	CAZy (DOI: 10.1093/nar/gkab1045)	Bacteroides	faecis							Y	0
	Bacteroides_faecis_BFG-554	reference_genome	CAZy (DOI: 10.1093/nar/gkab1045)	Bacteroides	faecis							Y	0
	Bacteroides_faecis_BFG-624	reference_genome	CAZy (DOI: 10.1093/nar/gkab1045)	Bacteroides	faecis							Y	0
	Bacteroides_faecis_WAL8736	reference_genome	CAZy (DOI: 10.1093/nar/gkab1045)	Bacteroides	faecis							Y	0
	Bacteroides_faecium_CBA7301	reference_genome	CAZy (DOI: 10.1093/nar/gkab1045)	Bacteroides	faecium							Y	0
	Bacteroides_finegoldii_CL09T03C10	reference_genome	CAZy (DOI: 10.1093/nar/gkab1045)	Bacteroides	finegoldii							Y	0
	Bacteroides_fragilis_638R	reference_genome	CAZy (DOI: 10.1093/nar/gkab1045)	Bacteroides	fragilis							Y	0
	Bacteroides_fragilis_86-5443-2-2	reference_genome	CAZy (DOI: 10.1093/nar/gkab1045)	Bacteroides	fragilis							Y	0
	Bacteroides_fragilis_BE1	reference_genome	CAZy (DOI: 10.1093/nar/gkab1045)	Bacteroides	fragilis							Y	0
	Bacteroides_fragilis_BFG-1	reference_genome	CAZy (DOI: 10.1093/nar/gkab1045)	Bacteroides	fragilis							Y	0
	Bacteroides_fragilis_BFG-13	reference_genome	CAZy (DOI: 10.1093/nar/gkab1045)	Bacteroides	fragilis							Y	0
	Bacteroides_fragilis_BFG-14	reference_genome	CAZy (DOI: 10.1093/nar/gkab1045)	Bacteroides	fragilis							Y	0
	Bacteroides_fragilis_BFG-16	reference_genome	CAZy (DOI: 10.1093/nar/gkab1045)	Bacteroides	fragilis							Y	0
	Bacteroides_fragilis_BFG-167	reference_genome	CAZy (DOI: 10.1093/nar/gkab1045)	Bacteroides	fragilis							Y	0
	Bacteroides_fragilis_BFG-17	reference_genome	CAZy (DOI: 10.1093/nar/gkab1045)	Bacteroides	fragilis							Y	0
	Bacteroides_fragilis_BFG-18	reference_genome	CAZy (DOI: 10.1093/nar/gkab1045)	Bacteroides	fragilis							Y	0
	Bacteroides_fragilis_BFG-23	reference_genome	CAZy (DOI: 10.1093/nar/gkab1045)	Bacteroides	fragilis							Y	0
	Bacteroides_fragilis_BFG-300	reference_genome	CAZy (DOI: 10.1093/nar/gkab1045)	Bacteroides	fragilis							Y	0
	Bacteroides_fragilis_BFG-310	reference_genome	CAZy (DOI: 10.1093/nar/gkab1045)	Bacteroides	fragilis							Y	0
	Bacteroides_fragilis_BFG-317	reference_genome	CAZy (DOI: 10.1093/nar/gkab1045)	Bacteroides	fragilis							Y	0
	Bacteroides_fragilis_BFG-403	reference_genome	CAZy (DOI: 10.1093/nar/gkab1045)	Bacteroides	fragilis							Y	0
	Bacteroides_fragilis_BFG-435	reference_genome	CAZy (DOI: 10.1093/nar/gkab1045)	Bacteroides	fragilis							Y	0
	Bacteroides_fragilis_BFG-448	reference_genome	CAZy (DOI: 10.1093/nar/gkab1045)	Bacteroides	fragilis							Y	0
	Bacteroides_fragilis_BFG-450	reference_genome	CAZy (DOI: 10.1093/nar/gkab1045)	Bacteroides	fragilis							Y	0
	Bacteroides_fragilis_BFG-480	reference_genome	CAZy (DOI: 10.1093/nar/gkab1045)	Bacteroides	fragilis							Y	0
	Bacteroides_fragilis_BFG-481	reference_genome	CAZy (DOI: 10.1093/nar/gkab1045)	Bacteroides	fragilis							Y	0
	Bacteroides_fragilis_BFG-49	reference_genome	CAZy (DOI: 10.1093/nar/gkab1045)	Bacteroides	fragilis							Y	0
	Bacteroides_fragilis_BFG-492	reference_genome	CAZy (DOI: 10.1093/nar/gkab1045)	Bacteroides	fragilis							Y	0
	Bacteroides_fragilis_BFG-502	reference_genome	CAZy (DOI: 10.1093/nar/gkab1045)	Bacteroides	fragilis							Y	0
	Bacteroides_fragilis_BFG-504	reference_genome	CAZy (DOI: 10.1093/nar/gkab1045)	Bacteroides	fragilis							Y	0
	Bacteroides_fragilis_BFG-506	reference_genome	CAZy (DOI: 10.1093/nar/gkab1045)	Bacteroides	fragilis							Y	0
	Bacteroides_fragilis_BFG-509	reference_genome	CAZy (DOI: 10.1093/nar/gkab1045)	Bacteroides	fragilis							Y	0
	Bacteroides_fragilis_BFG-518	reference_genome	CAZy (DOI: 10.1093/nar/gkab1045)	Bacteroides	fragilis							Y	0
	Bacteroides_fragilis_BFG-525	reference_genome	CAZy (DOI: 10.1093/nar/gkab1045)	Bacteroides	fragilis							Y	0
	Bacteroides_fragilis_BFG-526	reference_genome	CAZy (DOI: 10.1093/nar/gkab1045)	Bacteroides	fragilis							Y	0
	Bacteroides_fragilis_BFG-536	reference_genome	CAZy (DOI: 10.1093/nar/gkab1045)	Bacteroides	fragilis							Y	0
	Bacteroides_fragilis_BFG-539	reference_genome	CAZy (DOI: 10.1093/nar/gkab1045)	Bacteroides	fragilis							Y	0
	Bacteroides_fragilis_BFG-569	reference_genome	CAZy (DOI: 10.1093/nar/gkab1045)	Bacteroides	fragilis							Y	0
	Bacteroides_fragilis_BFG-57	reference_genome	CAZy (DOI: 10.1093/nar/gkab1045)	Bacteroides	fragilis							Y	0
	Bacteroides_fragilis_BFG-584	reference_genome	CAZy (DOI: 10.1093/nar/gkab1045)	Bacteroides	fragilis							Y	0
	Bacteroides_fragilis_BFG-604	reference_genome	CAZy (DOI: 10.1093/nar/gkab1045)	Bacteroides	fragilis							Y	0
	Bacteroides_fragilis_BFG-612	reference_genome	CAZy (DOI: 10.1093/nar/gkab1045)	Bacteroides	fragilis							Y	0
	Bacteroides_fragilis_BFG-634	reference_genome	CAZy (DOI: 10.1093/nar/gkab1045)	Bacteroides	fragilis							Y	0
	Bacteroides_fragilis_BFG-640	reference_genome	CAZy (DOI: 10.1093/nar/gkab1045)	Bacteroides	fragilis							Y	0
	Bacteroides_fragilis_BFG-642	reference_genome	CAZy (DOI: 10.1093/nar/gkab1045)	Bacteroides	fragilis							Y	0
	Bacteroides_fragilis_BFG-7	reference_genome	CAZy (DOI: 10.1093/nar/gkab1045)	Bacteroides	fragilis							Y	0
	Bacteroides_fragilis_BFG-70	reference_genome	CAZy (DOI: 10.1093/nar/gkab1045)	Bacteroides	fragilis							Y	0
	Bacteroides_fragilis_BFG-79	reference_genome	CAZy (DOI: 10.1093/nar/gkab1045)	Bacteroides	fragilis							Y	0
	Bacteroides_fragilis_BFG-85	reference_genome	CAZy (DOI: 10.1093/nar/gkab1045)	Bacteroides	fragilis							Y	0
	Bacteroides_fragilis_BFG-89	reference_genome	CAZy (DOI: 10.1093/nar/gkab1045)	Bacteroides	fragilis							Y	0
	Bacteroides_fragilis_BFG-9	reference_genome	CAZy (DOI: 10.1093/nar/gkab1045)	Bacteroides	fragilis							Y	0
	Bacteroides_fragilis_BFG-95	reference_genome	CAZy (DOI: 10.1093/nar/gkab1045)	Bacteroides	fragilis							Y	0
	Bacteroides_fragilis_BOB25	reference_genome	CAZy (DOI: 10.1093/nar/gkab1045)	Bacteroides	fragilis							Y	0
	Bacteroides_fragilis_CCUG4856T	reference_genome	CAZy (DOI: 10.1093/nar/gkab1045)	Bacteroides	fragilis							Y	0
	Bacteroides_fragilis_DCMOUH0017B	reference_genome	CAZy (DOI: 10.1093/nar/gkab1045)	Bacteroides	fragilis							Y	0
	Bacteroides_fragilis_DCMOUH0018B	reference_genome	CAZy (DOI: 10.1093/nar/gkab1045)	Bacteroides	fragilis							Y	0
	Bacteroides_fragilis_DCMOUH0042B	reference_genome	CAZy (DOI: 10.1093/nar/gkab1045)	Bacteroides	fragilis							Y	0
	Bacteroides_fragilis_DCMOUH0067B	reference_genome	CAZy (DOI: 10.1093/nar/gkab1045)	Bacteroides	fragilis							Y	0
	Bacteroides_fragilis_DCMOUH0085B	reference_genome	CAZy (DOI: 10.1093/nar/gkab1045)	Bacteroides	fragilis							Y	0
	Bacteroides_fragilis_DCMSKEJBY0001B	reference_genome	CAZy (DOI: 10.1093/nar/gkab1045)	Bacteroides	fragilis							Y	0
	Bacteroides_fragilis_DH4096B	reference_genome	CAZy (DOI: 10.1093/nar/gkab1045)	Bacteroides	fragilis							Y	0
	Bacteroides_fragilis_DK1985	reference_genome	CAZy (DOI: 10.1093/nar/gkab1045)	Bacteroides	fragilis							Y	0
	Bacteroides_fragilis_FDAARGOS_1225	reference_genome	CAZy (DOI: 10.1093/nar/gkab1045)	Bacteroides	fragilis							Y	0
	Bacteroides_fragilis_FDAARGOS_763	reference_genome	CAZy (DOI: 10.1093/nar/gkab1045)	Bacteroides	fragilis							Y	0
	Bacteroides_fragilis_H-2631	reference_genome	CAZy (DOI: 10.1093/nar/gkab1045)	Bacteroides	fragilis							Y	0
	Bacteroides_fragilis_IHMA_13	reference_genome	CAZy (DOI: 10.1093/nar/gkab1045)	Bacteroides	fragilis							Y	0
	Bacteroides_fragilis_IHMA_4	reference_genome	CAZy (DOI: 10.1093/nar/gkab1045)	Bacteroides	fragilis							Y	0
	Bacteroides_fragilis_NCTC_9343	reference_genome	CAZy (DOI: 10.1093/nar/gkab1045)	Bacteroides	fragilis							Y	0
	Bacteroides_fragilis_Q1F2	reference_genome	CAZy (DOI: 10.1093/nar/gkab1045)	Bacteroides	fragilis							Y	0
	Bacteroides_fragilis_S14	reference_genome	CAZy (DOI: 10.1093/nar/gkab1045)	Bacteroides	fragilis							Y	0
	Bacteroides_fragilis_YCH46	reference_genome	CAZy (DOI: 10.1093/nar/gkab1045)	Bacteroides	fragilis							Y	0
	Bacteroides_helcogenes_P_36-108	reference_genome	CAZy (DOI: 10.1093/nar/gkab1045)	Bacteroides	helcogenes							Y	0
	Bacteroides_heparinolyticus_F0111	reference_genome	CAZy (DOI: 10.1093/nar/gkab1045)	Bacteroides	heparinolyticus							Y	0
	Bacteroides_hominis_Tbg-12	reference_genome	CAZy (DOI: 10.1093/nar/gkab1045)	Bacteroides	hominis							Y	0
	Bacteroides_hominis_Tbg-267	reference_genome	CAZy (DOI: 10.1093/nar/gkab1045)	Bacteroides	hominis							Y	0
	Bacteroides_hominis_Tbg-33	reference_genome	CAZy (DOI: 10.1093/nar/gkab1045)	Bacteroides	hominis							Y	0
	Bacteroides_hominis_Tbg-6	reference_genome	CAZy (DOI: 10.1093/nar/gkab1045)	Bacteroides	hominis							Y	0
	Bacteroides_humanifaecis_KGMB07931	reference_genome	CAZy (DOI: 10.1093/nar/gkab1045)	Bacteroides	humanifaecis							Y	0
	Bacteroides_humanifaecis_KGMB10229	reference_genome	CAZy (DOI: 10.1093/nar/gkab1045)	Bacteroides	humanifaecis							Y	0
	Bacteroides_intestinalis_APC919/174	reference_genome	CAZy (DOI: 10.1093/nar/gkab1045)	Bacteroides	intestinalis							Y	0
	Bacteroides_kribbi_TLL-48-HuF2	reference_genome	CAZy (DOI: 10.1093/nar/gkab1045)	Bacteroides	kribbi							Y	0
	Bacteroides_nordii_WAL7935	reference_genome	CAZy (DOI: 10.1093/nar/gkab1045)	Bacteroides	nordii							Y	0
	Bacteroides_ovatus_03	isolate	Han et al (DOI: 10.1016/j.cell.2022.06.004)	Bacteroides	ovatus							Y	0
	Bacteroides_ovatus_115	isolate	Han et al (DOI: 10.1016/j.cell.2022.06.004)	Bacteroides	ovatus							Y	0
	Bacteroides_ovatus_17.2	isolate	Han et al (DOI: 10.1016/j.cell.2022.06.004)	Bacteroides	ovatus							Y	0
	Bacteroides_ovatus_3725_D1_iv	reference_genome	CAZy (DOI: 10.1093/nar/gkab1045)	Bacteroides	ovatus							Y	0
	Bacteroides_ovatus_ATCC_8483	reference_genome	CAZy (DOI: 10.1093/nar/gkab1045)	Bacteroides	ovatus							Y	0
	Bacteroides_ovatus_ATCC_8483	reference_genome	CAZy (DOI: 10.1093/nar/gkab1045)	Bacteroides	ovatus							Y	0
	Bacteroides_ovatus_B411	isolate	Han et al (DOI: 10.1016/j.cell.2022.06.004)	Bacteroides	ovatus							Y	0
	Bacteroides_ovatus_BFG-107	reference_genome	CAZy (DOI: 10.1093/nar/gkab1045)	Bacteroides	ovatus							Y	0
	Bacteroides_ovatus_BFG-126	reference_genome	CAZy (DOI: 10.1093/nar/gkab1045)	Bacteroides	ovatus							Y	0
	Bacteroides_ovatus_BFG-177	reference_genome	CAZy (DOI: 10.1093/nar/gkab1045)	Bacteroides	ovatus							Y	0
	Bacteroides_ovatus_BFG-179	reference_genome	CAZy (DOI: 10.1093/nar/gkab1045)	Bacteroides	ovatus							Y	0
	Bacteroides_ovatus_BFG-224	reference_genome	CAZy (DOI: 10.1093/nar/gkab1045)	Bacteroides	ovatus							Y	0
	Bacteroides_ovatus_BFG-258	reference_genome	CAZy (DOI: 10.1093/nar/gkab1045)	Bacteroides	ovatus							Y	0
	Bacteroides_ovatus_BFG-261	reference_genome	CAZy (DOI: 10.1093/nar/gkab1045)	Bacteroides	ovatus							Y	0
	Bacteroides_ovatus_BFG-299	reference_genome	CAZy (DOI: 10.1093/nar/gkab1045)	Bacteroides	ovatus							Y	0
	Bacteroides_ovatus_BFG-464	reference_genome	CAZy (DOI: 10.1093/nar/gkab1045)	Bacteroides	ovatus							Y	0
	Bacteroides_ovatus_BFG-465	reference_genome	CAZy (DOI: 10.1093/nar/gkab1045)	Bacteroides	ovatus							Y	0
	Bacteroides_ovatus_C1266	isolate	Han et al (DOI: 10.1016/j.cell.2022.06.004)	Bacteroides	ovatus							Y	0
	Bacteroides_ovatus_C145	isolate	Han et al (DOI: 10.1016/j.cell.2022.06.004)	Bacteroides	ovatus							Y	0
	Bacteroides_ovatus_C226	isolate	Han et al (DOI: 10.1016/j.cell.2022.06.004)	Bacteroides	ovatus							Y	0
	Bacteroides_ovatus_CL06T03C20	reference_genome	CAZy (DOI: 10.1093/nar/gkab1045)	Bacteroides	ovatus							Y	0
	Bacteroides_ovatus_CP926	reference_genome	CAZy (DOI: 10.1093/nar/gkab1045)	Bacteroides	ovatus							Y	0
	Bacteroides_ovatus_FDAARGOS_1235	reference_genome	CAZy (DOI: 10.1093/nar/gkab1045)	Bacteroides	ovatus							Y	0
	Bacteroides_ovatus_FDAARGOS_733	reference_genome	CAZy (DOI: 10.1093/nar/gkab1045)	Bacteroides	ovatus							Y	0
	Bacteroides_ovatus_H-1813	reference_genome	CAZy (DOI: 10.1093/nar/gkab1045)	Bacteroides	ovatus							Y	0
	Bacteroides_ovatus_H-2495	reference_genome	CAZy (DOI: 10.1093/nar/gkab1045)	Bacteroides	ovatus							Y	0
	Bacteroides_ovatus_NZ_P05C666_maxbin_083_mod2	MAG	Primary MAM (DOI: 10.1038/s41586-023-06838-3)	Bacteroides	ovatus							Y	0
	Bacteroides_ovatus_NZ_P17C555_bin_038_mod2	MAG	Primary MAM (DOI: 10.1038/s41586-023-06838-3)	Bacteroides	ovatus							Y	0
	Bacteroides_ovatus_NZ_P19C777_bin_040_mod2	MAG	Primary MAM (DOI: 10.1038/s41586-023-06838-3)	Bacteroides	ovatus							Y	0
	Bacteroides_ovatus_NZ_P37C777_bin_004_mod2	MAG	Primary MAM (DOI: 10.1038/s41586-023-06838-3)	Bacteroides	ovatus							Y	0
	Bacteroides_ovatus_NZ_P42C777_maxbin_054_mod2	MAG	Primary MAM (DOI: 10.1038/s41586-023-06838-3)	Bacteroides	ovatus							Y	0
	Bacteroides_ovatus_NZ_P44C777_bin_010_mod2	MAG	Primary MAM (DOI: 10.1038/s41586-023-06838-3)	Bacteroides	ovatus							Y	0
	Bacteroides_ovatus_S96C999.022_MAG	MAG	Post-SAM MAM (DOI: 10.1126/scitranslmed.adn2366)	Bacteroides	ovatus							Y	0
	Bacteroides_ovatus_V975	reference_genome	CAZy (DOI: 10.1093/nar/gkab1045)	Bacteroides	ovatus							Y	0
	Bacteroides_ovatus_VPIC145	reference_genome	CAZy (DOI: 10.1093/nar/gkab1045)	Bacteroides	ovatus							Y	0
	Bacteroides_ovatus_WH208	isolate	Han et al (DOI: 10.1016/j.cell.2022.06.004)	Bacteroides	ovatus							Y	0
	Bacteroides_ovatus_WH214	isolate	Han et al (DOI: 10.1016/j.cell.2022.06.004)	Bacteroides	ovatus							Y	0
	Bacteroides_ovatus_WH435	isolate	Han et al (DOI: 10.1016/j.cell.2022.06.004)	Bacteroides	ovatus							Y	0
	Bacteroides_ovatus_WH514	isolate	Han et al (DOI: 10.1016/j.cell.2022.06.004)	Bacteroides	ovatus							Y	0
	Bacteroides_ovatus_WH601	isolate	Han et al (DOI: 10.1016/j.cell.2022.06.004)	Bacteroides	ovatus							Y	0
	Bacteroides_ovatus_WH604	isolate	Han et al (DOI: 10.1016/j.cell.2022.06.004)	Bacteroides	ovatus							Y	0
	Bacteroides_ovatus_WH711	isolate	Han et al (DOI: 10.1016/j.cell.2022.06.004)	Bacteroides	ovatus							Y	0
	Bacteroides_ovatus_WH713	isolate	Han et al (DOI: 10.1016/j.cell.2022.06.004)	Bacteroides	ovatus							Y	0
	Bacteroides_pyogenes_LC-305-2021	reference_genome	CAZy (DOI: 10.1093/nar/gkab1045)	Bacteroides	pyogenes							Y	0
	Bacteroides_salyersiae_BFG-256	reference_genome	CAZy (DOI: 10.1093/nar/gkab1045)	Bacteroides	salyersiae							Y	0
	Bacteroides_salyersiae_BFG-288	reference_genome	CAZy (DOI: 10.1093/nar/gkab1045)	Bacteroides	salyersiae							Y	0
	Bacteroides_salyersiae_CL06T03C19	reference_genome	CAZy (DOI: 10.1093/nar/gkab1045)	Bacteroides	salyersiae							Y	0
	Bacteroides_salyersiae_CSP6	reference_genome	CAZy (DOI: 10.1093/nar/gkab1045)	Bacteroides	salyersiae							Y	0
	Bacteroides_salyersiae_WAL7960	reference_genome	CAZy (DOI: 10.1093/nar/gkab1045)	Bacteroides	salyersiae							Y	0
	Bacteroides_salyersiae_WAL9166	reference_genome	CAZy (DOI: 10.1093/nar/gkab1045)	Bacteroides	salyersiae							Y	0
	Bacteroides_sedimenti_YN3PY1	reference_genome	CAZy (DOI: 10.1093/nar/gkab1045)	Bacteroides	sedimenti							Y	0
	Bacteroides_sp._A1C1	reference_genome	CAZy (DOI: 10.1093/nar/gkab1045)	Bacteroides	sp.							Y	0
	Bacteroides_sp._BFG-257	reference_genome	CAZy (DOI: 10.1093/nar/gkab1045)	Bacteroides	sp.							Y	0
	Bacteroides_sp._CACC_737	reference_genome	CAZy (DOI: 10.1093/nar/gkab1045)	Bacteroides	sp.							Y	0
	Bacteroides_sp._CG01_CG01	reference_genome	CAZy (DOI: 10.1093/nar/gkab1045)	Bacteroides	sp.							Y	0
	Bacteroides_sp._D2	reference_genome	CAZy (DOI: 10.1093/nar/gkab1045)	Bacteroides	sp.							Y	0
	Bacteroides_sp._DH3716P	reference_genome	CAZy (DOI: 10.1093/nar/gkab1045)	Bacteroides	sp.							Y	0
	Bacteroides_sp._HF-162	reference_genome	CAZy (DOI: 10.1093/nar/gkab1045)	Bacteroides	sp.							Y	0
	Bacteroides_sp._M10	reference_genome	CAZy (DOI: 10.1093/nar/gkab1045)	Bacteroides	sp.							Y	0
	Bacteroides_sp._PHL_2737	reference_genome	CAZy (DOI: 10.1093/nar/gkab1045)	Bacteroides	sp.							Y	0
	Bacteroides_sp._ZJ-18	reference_genome	CAZy (DOI: 10.1093/nar/gkab1045)	Bacteroides	sp.							Y	0
	Bacteroides_stercoris_ATCC_43183	reference_genome	CAZy (DOI: 10.1093/nar/gkab1045)	Bacteroides	stercoris							Y	0
	Bacteroides_stercoris_BFG-121	reference_genome	CAZy (DOI: 10.1093/nar/gkab1045)	Bacteroides	stercoris							Y	0
	Bacteroides_stercoris_S21C888.043_sub_MAG	MAG	Post-SAM MAM (DOI: 10.1126/scitranslmed.adn2366)	Bacteroides	stercoris							Y	0
	Bacteroides_stercoris_S58C999.013_MAG	MAG	Post-SAM MAM (DOI: 10.1126/scitranslmed.adn2366)	Bacteroides	stercoris							Y	0
	Bacteroides_thetaiotaomicron_5-290	reference_genome	CAZy (DOI: 10.1093/nar/gkab1045)	Bacteroides	thetaiotaomicron							Y	0
	Bacteroides_thetaiotaomicron_7330	reference_genome	CAZy (DOI: 10.1093/nar/gkab1045)	Bacteroides	thetaiotaomicron							Y	0
	Bacteroides_thetaiotaomicron_B2	reference_genome	CAZy (DOI: 10.1093/nar/gkab1045)	Bacteroides	thetaiotaomicron							Y	0
	Bacteroides_thetaiotaomicron_BFG-109	reference_genome	CAZy (DOI: 10.1093/nar/gkab1045)	Bacteroides	thetaiotaomicron							Y	0
	Bacteroides_thetaiotaomicron_BFG-116	reference_genome	CAZy (DOI: 10.1093/nar/gkab1045)	Bacteroides	thetaiotaomicron							Y	0
	Bacteroides_thetaiotaomicron_BFG-119	reference_genome	CAZy (DOI: 10.1093/nar/gkab1045)	Bacteroides	thetaiotaomicron							Y	0
	Bacteroides_thetaiotaomicron_BFG-129	reference_genome	CAZy (DOI: 10.1093/nar/gkab1045)	Bacteroides	thetaiotaomicron							Y	0
	Bacteroides_thetaiotaomicron_BFG-130	reference_genome	CAZy (DOI: 10.1093/nar/gkab1045)	Bacteroides	thetaiotaomicron							Y	0
	Bacteroides_thetaiotaomicron_BFG-148	reference_genome	CAZy (DOI: 10.1093/nar/gkab1045)	Bacteroides	thetaiotaomicron							Y	0
	Bacteroides_thetaiotaomicron_BFG-169	reference_genome	CAZy (DOI: 10.1093/nar/gkab1045)	Bacteroides	thetaiotaomicron							Y	0
	Bacteroides_thetaiotaomicron_BFG-264	reference_genome	CAZy (DOI: 10.1093/nar/gkab1045)	Bacteroides	thetaiotaomicron							Y	0
	Bacteroides_thetaiotaomicron_BFG-266	reference_genome	CAZy (DOI: 10.1093/nar/gkab1045)	Bacteroides	thetaiotaomicron							Y	0
	Bacteroides_thetaiotaomicron_BFG-357	reference_genome	CAZy (DOI: 10.1093/nar/gkab1045)	Bacteroides	thetaiotaomicron							Y	0
	Bacteroides_thetaiotaomicron_BFG-446	reference_genome	CAZy (DOI: 10.1093/nar/gkab1045)	Bacteroides	thetaiotaomicron							Y	0
	Bacteroides_thetaiotaomicron_BFG-478	reference_genome	CAZy (DOI: 10.1093/nar/gkab1045)	Bacteroides	thetaiotaomicron							Y	0
	Bacteroides_thetaiotaomicron_BFG-484	reference_genome	CAZy (DOI: 10.1093/nar/gkab1045)	Bacteroides	thetaiotaomicron							Y	0
	Bacteroides_thetaiotaomicron_BFG-498	reference_genome	CAZy (DOI: 10.1093/nar/gkab1045)	Bacteroides	thetaiotaomicron							Y	0
	Bacteroides_thetaiotaomicron_BFG-505	reference_genome	CAZy (DOI: 10.1093/nar/gkab1045)	Bacteroides	thetaiotaomicron							Y	0
	Bacteroides_thetaiotaomicron_BFG-510	reference_genome	CAZy (DOI: 10.1093/nar/gkab1045)	Bacteroides	thetaiotaomicron							Y	0
	Bacteroides_thetaiotaomicron_BFG-55	reference_genome	CAZy (DOI: 10.1093/nar/gkab1045)	Bacteroides	thetaiotaomicron							Y	0
	Bacteroides_thetaiotaomicron_BFG-576	reference_genome	CAZy (DOI: 10.1093/nar/gkab1045)	Bacteroides	thetaiotaomicron							Y	0
	Bacteroides_thetaiotaomicron_CL06T03C18	reference_genome	CAZy (DOI: 10.1093/nar/gkab1045)	Bacteroides	thetaiotaomicron							Y	0
	Bacteroides_thetaiotaomicron_CL11T00C24	reference_genome	CAZy (DOI: 10.1093/nar/gkab1045)	Bacteroides	thetaiotaomicron							Y	0
	Bacteroides_thetaiotaomicron_CL15T119C52	reference_genome	CAZy (DOI: 10.1093/nar/gkab1045)	Bacteroides	thetaiotaomicron							Y	0
	Bacteroides_thetaiotaomicron_CL15T12C11	reference_genome	CAZy (DOI: 10.1093/nar/gkab1045)	Bacteroides	thetaiotaomicron							Y	0
	Bacteroides_thetaiotaomicron_DFI.6.40	reference_genome	CAZy (DOI: 10.1093/nar/gkab1045)	Bacteroides	thetaiotaomicron							Y	0
	Bacteroides_thetaiotaomicron_DSM_2079	reference_genome	CAZy (DOI: 10.1093/nar/gkab1045)	Bacteroides	thetaiotaomicron							Y	0
	Bacteroides_thetaiotaomicron_F9-2	reference_genome	CAZy (DOI: 10.1093/nar/gkab1045)	Bacteroides	thetaiotaomicron							Y	0
	Bacteroides_thetaiotaomicron_FDAARGOS_935	reference_genome	CAZy (DOI: 10.1093/nar/gkab1045)	Bacteroides	thetaiotaomicron							Y	0
	Bacteroides_thetaiotaomicron_H-2209	reference_genome	CAZy (DOI: 10.1093/nar/gkab1045)	Bacteroides	thetaiotaomicron							Y	0
	Bacteroides_thetaiotaomicron_H-2622	reference_genome	CAZy (DOI: 10.1093/nar/gkab1045)	Bacteroides	thetaiotaomicron							Y	0
	Bacteroides_thetaiotaomicron_NZ_P13C666_maxbin_078_mod2	MAG	Primary MAM (DOI: 10.1038/s41586-023-06838-3)	Bacteroides	thetaiotaomicron							Y	0
	Bacteroides_thetaiotaomicron_NZ_P14C888_bin_071_mod2	MAG	Primary MAM (DOI: 10.1038/s41586-023-06838-3)	Bacteroides	thetaiotaomicron							Y	0
	Bacteroides_thetaiotaomicron_S01C888.028_MAG	MAG	Post-SAM MAM (DOI: 10.1126/scitranslmed.adn2366)	Bacteroides	thetaiotaomicron							Y	0
	Bacteroides_thetaiotaomicron_S15C888.013_MAG	MAG	Post-SAM MAM (DOI: 10.1126/scitranslmed.adn2366)	Bacteroides	thetaiotaomicron							Y	0
	Bacteroides_thetaiotaomicron_S60C999.047_MAG	MAG	Post-SAM MAM (DOI: 10.1126/scitranslmed.adn2366)	Bacteroides	thetaiotaomicron							Y	0
	Bacteroides_thetaiotaomicron_S77C999.058_MAG	MAG	Post-SAM MAM (DOI: 10.1126/scitranslmed.adn2366)	Bacteroides	thetaiotaomicron							Y	0
	Bacteroides_thetaiotaomicron_S85C999.045_MAG	MAG	Post-SAM MAM (DOI: 10.1126/scitranslmed.adn2366)	Bacteroides	thetaiotaomicron							Y	0
	Bacteroides_thetaiotaomicron_S93C999.040_MAG	MAG	Post-SAM MAM (DOI: 10.1126/scitranslmed.adn2366)	Bacteroides	thetaiotaomicron							Y	0
	Bacteroides_thetaiotaomicron_S94C999.056_MAG	MAG	Post-SAM MAM (DOI: 10.1126/scitranslmed.adn2366)	Bacteroides	thetaiotaomicron							Y	0
	Bacteroides_thetaiotaomicron_VPI_5482	reference_genome	CAZy (DOI: 10.1093/nar/gkab1045)	Bacteroides	thetaiotaomicron							Y	0
	Bacteroides_thetaiotaomicron_VPI-2808B	reference_genome	CAZy (DOI: 10.1093/nar/gkab1045)	Bacteroides	thetaiotaomicron							Y	0
	Bacteroides_thetaiotaomicron_VPI-3164	reference_genome	CAZy (DOI: 10.1093/nar/gkab1045)	Bacteroides	thetaiotaomicron							Y	0
	Bacteroides_thetaiotaomicron_VPI-3443	reference_genome	CAZy (DOI: 10.1093/nar/gkab1045)	Bacteroides	thetaiotaomicron							Y	0
	Bacteroides_thetaiotaomicron_VPI-5482	reference_genome	CAZy (DOI: 10.1093/nar/gkab1045)	Bacteroides	thetaiotaomicron							Y	0
	Bacteroides_thetaiotaomicron_VPI-5482A	reference_genome	CAZy (DOI: 10.1093/nar/gkab1045)	Bacteroides	thetaiotaomicron							Y	0
	Bacteroides_thetaiotaomicron_VPI-BT7853	reference_genome	CAZy (DOI: 10.1093/nar/gkab1045)	Bacteroides	thetaiotaomicron							Y	0
	Bacteroides_thetaiotaomicron_VPI-BT8702	reference_genome	CAZy (DOI: 10.1093/nar/gkab1045)	Bacteroides	thetaiotaomicron							Y	0
	Bacteroides_thetaiotaomicron_VPI-BTDOT2	reference_genome	CAZy (DOI: 10.1093/nar/gkab1045)	Bacteroides	thetaiotaomicron							Y	0
	Bacteroides_thetaiotaomicron_WAL8669	reference_genome	CAZy (DOI: 10.1093/nar/gkab1045)	Bacteroides	thetaiotaomicron							Y	0
	Bacteroides_thetaiotaomicron_WAL8713	reference_genome	CAZy (DOI: 10.1093/nar/gkab1045)	Bacteroides	thetaiotaomicron							Y	0
	Bacteroides_uniformis_ATCC_8492	reference_genome	CAZy (DOI: 10.1093/nar/gkab1045)	Bacteroides	uniformis							Y	0
	Bacteroides_uniformis_ATCC_8492	reference_genome	CAZy (DOI: 10.1093/nar/gkab1045)	Bacteroides	uniformis							Y	0
	Bacteroides_uniformis_BFG-227	reference_genome	CAZy (DOI: 10.1093/nar/gkab1045)	Bacteroides	uniformis							Y	0
	Bacteroides_uniformis_CL03T12C37	reference_genome	CAZy (DOI: 10.1093/nar/gkab1045)	Bacteroides	uniformis							Y	0
	Bacteroides_uniformis_CL06T03C05	reference_genome	CAZy (DOI: 10.1093/nar/gkab1045)	Bacteroides	uniformis							Y	0
	Bacteroides_uniformis_CL06T06C18	reference_genome	CAZy (DOI: 10.1093/nar/gkab1045)	Bacteroides	uniformis							Y	0
	Bacteroides_uniformis_CL11T00C07	reference_genome	CAZy (DOI: 10.1093/nar/gkab1045)	Bacteroides	uniformis							Y	0
	Bacteroides_uniformis_FDAARGOS_901	reference_genome	CAZy (DOI: 10.1093/nar/gkab1045)	Bacteroides	uniformis							Y	0
	Bacteroides_uniformis_JCM5828	reference_genome	CAZy (DOI: 10.1093/nar/gkab1045)	Bacteroides	uniformis							Y	0
	Bacteroides_uniformis_NBRC_113350	reference_genome	CAZy (DOI: 10.1093/nar/gkab1045)	Bacteroides	uniformis							Y	0
	Bacteroides_uniformis_NZ_P44C777_bin_019_mod2	MAG	Primary MAM (DOI: 10.1038/s41586-023-06838-3)	Bacteroides	uniformis							Y	0
	Bacteroides_uniformis_S70C999.029_MAG	MAG	Post-SAM MAM (DOI: 10.1126/scitranslmed.adn2366)	Bacteroides	uniformis							Y	0
	Bacteroides_uniformis_VPI-3537	reference_genome	CAZy (DOI: 10.1093/nar/gkab1045)	Bacteroides	uniformis							Y	0
	Bacteroides_xylanisolvens_10-13	reference_genome	CAZy (DOI: 10.1093/nar/gkab1045)	Bacteroides	xylanisolvens							Y	0
	Bacteroides_xylanisolvens_APCS1/XY	reference_genome	CAZy (DOI: 10.1093/nar/gkab1045)	Bacteroides	xylanisolvens							Y	0
	Bacteroides_xylanisolvens_AY11-1	reference_genome	CAZy (DOI: 10.1093/nar/gkab1045)	Bacteroides	xylanisolvens							Y	0
	Bacteroides_xylanisolvens_BFG-319	reference_genome	CAZy (DOI: 10.1093/nar/gkab1045)	Bacteroides	xylanisolvens							Y	0
	Bacteroides_xylanisolvens_BFG-514	reference_genome	CAZy (DOI: 10.1093/nar/gkab1045)	Bacteroides	xylanisolvens							Y	0
	Bacteroides_xylanisolvens_BFG-566	reference_genome	CAZy (DOI: 10.1093/nar/gkab1045)	Bacteroides	xylanisolvens							Y	0
	Bacteroides_xylanisolvens_CL11T00C03	reference_genome	CAZy (DOI: 10.1093/nar/gkab1045)	Bacteroides	xylanisolvens							Y	0
	Bacteroides_xylanisolvens_CL11T00C41	reference_genome	CAZy (DOI: 10.1093/nar/gkab1045)	Bacteroides	xylanisolvens							Y	0
	Bacteroides_xylanisolvens_funn3	reference_genome	CAZy (DOI: 10.1093/nar/gkab1045)	Bacteroides	xylanisolvens							Y	0
	Bacteroides_xylanisolvens_H207	reference_genome	CAZy (DOI: 10.1093/nar/gkab1045)	Bacteroides	xylanisolvens							Y	0
	Bacteroides_xylanisolvens_NZ_P09C777_maxbin_022_mod2	MAG	Primary MAM (DOI: 10.1038/s41586-023-06838-3)	Bacteroides	xylanisolvens							Y	0
	Bacteroides_xylanisolvens_XB1A	reference_genome	CAZy (DOI: 10.1093/nar/gkab1045)	Bacteroides	xylanisolvens							Y	0
	Bacteroides_zhangwenhongii_10-10	reference_genome	CAZy (DOI: 10.1093/nar/gkab1045)	Bacteroides	zhangwenhongii							Y	0
	Bacteroides_zoogleoformans_ATCC_33285	reference_genome	CAZy (DOI: 10.1093/nar/gkab1045)	Bacteroides	zoogleoformans							Y	0
	Barnesiella_viscericola_DSM_18177	reference_genome	CAZy (DOI: 10.1093/nar/gkab1045)	Barnesiella	viscericola							Y	0
	Belliella_baltica_DSM_15883	reference_genome	CAZy (DOI: 10.1093/nar/gkab1045)	Belliella	baltica							Y	0
	Bergeyella_cardium_BC	reference_genome	CAZy (DOI: 10.1093/nar/gkab1045)	Bergeyella	cardium							Y	0
	Bergeyella_cardium_BCP	reference_genome	CAZy (DOI: 10.1093/nar/gkab1045)	Bergeyella	cardium							Y	0
	Bergeyella_cardium_HPQL	reference_genome	CAZy (DOI: 10.1093/nar/gkab1045)	Bergeyella	cardium							Y	0
	Bernardetia_litoralis_DSM_6794	reference_genome	CAZy (DOI: 10.1093/nar/gkab1045)	Bernardetia	litoralis							Y	0
	Bernardetia_sp._ABR2-2B	reference_genome	CAZy (DOI: 10.1093/nar/gkab1045)	Bernardetia	sp.							Y	0
	Bernardetia_sp._MNP-M8	reference_genome	CAZy (DOI: 10.1093/nar/gkab1045)	Bernardetia	sp.							Y	0
	Bernardetia_sp._OM2101	reference_genome	CAZy (DOI: 10.1093/nar/gkab1045)	Bernardetia	sp.							Y	0
	Bernardetia_sp._Wsw4-3y2	reference_genome	CAZy (DOI: 10.1093/nar/gkab1045)	Bernardetia	sp.							Y	0
	Bizionia_sp._M204_M204	reference_genome	CAZy (DOI: 10.1093/nar/gkab1045)	Bizionia	sp.							Y	0
	Blattabacterium_punctulatus_CPUbr	reference_genome	CAZy (DOI: 10.1093/nar/gkab1045)	Blattabacterium	punctulatus							Y	0
	Blattabacterium_punctulatus_CPUbt	reference_genome	CAZy (DOI: 10.1093/nar/gkab1045)	Blattabacterium	punctulatus							Y	0
	Blattabacterium_punctulatus_CPUmc	reference_genome	CAZy (DOI: 10.1093/nar/gkab1045)	Blattabacterium	punctulatus							Y	0
	Blattabacterium_punctulatus_CPUml	reference_genome	CAZy (DOI: 10.1093/nar/gkab1045)	Blattabacterium	punctulatus							Y	0
	Blattabacterium_punctulatus_CPUmp	reference_genome	CAZy (DOI: 10.1093/nar/gkab1045)	Blattabacterium	punctulatus							Y	0
	Blattabacterium_punctulatus_CPUpc	reference_genome	CAZy (DOI: 10.1093/nar/gkab1045)	Blattabacterium	punctulatus							Y	0
	Blattabacterium_punctulatus_CPUsm	reference_genome	CAZy (DOI: 10.1093/nar/gkab1045)	Blattabacterium	punctulatus							Y	0
	Blattabacterium_punctulatus_CPUsv	reference_genome	CAZy (DOI: 10.1093/nar/gkab1045)	Blattabacterium	punctulatus							Y	0
	Blattabacterium_punctulatus_CPUwf	reference_genome	CAZy (DOI: 10.1093/nar/gkab1045)	Blattabacterium	punctulatus							Y	0
	Blattabacterium_sp._(Blaberus_giganteus)_BGIGA	reference_genome	CAZy (DOI: 10.1093/nar/gkab1045)	Blattabacterium	sp.							Y	0
	Blattabacterium_sp._(Blatta_orientalis)_str._Tarazona	reference_genome	CAZy (DOI: 10.1093/nar/gkab1045)	Blattabacterium	sp.							Y	0
	Blattabacterium_sp._(Blattella_germanica)_str._Bge_Alboraia	reference_genome	CAZy (DOI: 10.1093/nar/gkab1045)	Blattabacterium	sp.							Y	0
	Blattabacterium_sp._(Cryptocercus_kyebangensis)_CKYod	reference_genome	CAZy (DOI: 10.1093/nar/gkab1045)	Blattabacterium	sp.							Y	0
	Blattabacterium_sp._(Cryptocercus_punctulatus)_str._Cpu	reference_genome	CAZy (DOI: 10.1093/nar/gkab1045)	Blattabacterium	sp.							Y	0
	Blattabacterium_sp._(Mastotermes_darwiniensis)_str._MADAR	reference_genome	CAZy (DOI: 10.1093/nar/gkab1045)	Blattabacterium	sp.							Y	0
	Blattabacterium_sp._(Nauphoeta_cinerea)	reference_genome	CAZy (DOI: 10.1093/nar/gkab1045)	Blattabacterium	sp.							Y	0
	Blattabacterium_sp._(Periplaneta_americana)_str._BPLAN	reference_genome	CAZy (DOI: 10.1093/nar/gkab1045)	Blattabacterium	sp.							Y	0
	Blattabacterium_sp._DPU	reference_genome	CAZy (DOI: 10.1093/nar/gkab1045)	Blattabacterium	sp.							Y	0
	Butyricimonas_faecalis_H184	reference_genome	CAZy (DOI: 10.1093/nar/gkab1045)	Butyricimonas	faecalis							Y	0
	Butyricimonas_faecihominis_DSM_105721	reference_genome	CAZy (DOI: 10.1093/nar/gkab1045)	Butyricimonas	faecihominis							Y	0
	Butyricimonas_faecihominis_JCM_18676	reference_genome	CAZy (DOI: 10.1093/nar/gkab1045)	Butyricimonas	faecihominis							Y	0
	Butyricimonas_paravirosa_DSM_105722	reference_genome	CAZy (DOI: 10.1093/nar/gkab1045)	Butyricimonas	paravirosa							Y	0
	Butyricimonas_virosa_DSM_23226	reference_genome	CAZy (DOI: 10.1093/nar/gkab1045)	Butyricimonas	virosa							Y	0
	Butyricimonas_virosa_FDAARGOS_1229	reference_genome	CAZy (DOI: 10.1093/nar/gkab1045)	Butyricimonas	virosa							Y	0
	Candidatus_Fluviicola_riflensis	reference_genome	CAZy (DOI: 10.1093/nar/gkab1045)	Candidatus	Fluviicola							Y	0
	Candidatus_Kaistella_beijingensis_PM-38	reference_genome	CAZy (DOI: 10.1093/nar/gkab1045)	Candidatus	Kaistella							Y	0
	Candidatus_Kapaibacterium_sp._isolate_Ch6	reference_genome	CAZy (DOI: 10.1093/nar/gkab1045)	Candidatus	Kapaibacterium							Y	0
	Candidatus_Ornithobacterium_hominis_MSHR-COH1	reference_genome	CAZy (DOI: 10.1093/nar/gkab1045)	Candidatus	Ornithobacterium							Y	0
	Candidatus_Parvibacillus_calidus_isolate_SSA7	reference_genome	CAZy (DOI: 10.1093/nar/gkab1045)	Candidatus	Parvibacillus							Y	0
	Candidatus_Shikimatogenerans_silvanidophilus_JKI-2014	reference_genome	CAZy (DOI: 10.1093/nar/gkab1045)	Candidatus	Shikimatogenerans							Y	0
	Candidatus_Uzinura_diaspidicola_str._ASNER	reference_genome	CAZy (DOI: 10.1093/nar/gkab1045)	Candidatus	Uzinura							Y	0
	Capnocytophaga_canimorsus_7120	reference_genome	CAZy (DOI: 10.1093/nar/gkab1045)	Capnocytophaga	canimorsus							Y	0
	Capnocytophaga_canimorsus_AUH_CC_2023_1	reference_genome	CAZy (DOI: 10.1093/nar/gkab1045)	Capnocytophaga	canimorsus							Y	0
	Capnocytophaga_canimorsus_AUH_CC_2023_2	reference_genome	CAZy (DOI: 10.1093/nar/gkab1045)	Capnocytophaga	canimorsus							Y	0
	Capnocytophaga_canimorsus_Cc5	reference_genome	CAZy (DOI: 10.1093/nar/gkab1045)	Capnocytophaga	canimorsus							Y	0
	Capnocytophaga_canimorsus_H3936	reference_genome	CAZy (DOI: 10.1093/nar/gkab1045)	Capnocytophaga	canimorsus							Y	0
	Capnocytophaga_canimorsus_H5594	reference_genome	CAZy (DOI: 10.1093/nar/gkab1045)	Capnocytophaga	canimorsus							Y	0
	Capnocytophaga_canimorsus_KM3195_24	reference_genome	CAZy (DOI: 10.1093/nar/gkab1045)	Capnocytophaga	canimorsus							Y	0
	Capnocytophaga_canimorsus_NCTC11921	reference_genome	CAZy (DOI: 10.1093/nar/gkab1045)	Capnocytophaga	canimorsus							Y	0
	Capnocytophaga_canimorsus_RBWH	reference_genome	CAZy (DOI: 10.1093/nar/gkab1045)	Capnocytophaga	canimorsus							Y	0
	Capnocytophaga_canimorsus_Rmd13-Crie	reference_genome	CAZy (DOI: 10.1093/nar/gkab1045)	Capnocytophaga	canimorsus							Y	0
	Capnocytophaga_canis_WGS1514	reference_genome	CAZy (DOI: 10.1093/nar/gkab1045)	Capnocytophaga	canis							Y	0
	Capnocytophaga_canis_WGS1926	reference_genome	CAZy (DOI: 10.1093/nar/gkab1045)	Capnocytophaga	canis							Y	0
	Capnocytophaga_cynodegmi_G7591	reference_genome	CAZy (DOI: 10.1093/nar/gkab1045)	Capnocytophaga	cynodegmi							Y	0
	Capnocytophaga_gingivalis_H1496	reference_genome	CAZy (DOI: 10.1093/nar/gkab1045)	Capnocytophaga	gingivalis							Y	0
	Capnocytophaga_granulosa_WGS1377	reference_genome	CAZy (DOI: 10.1093/nar/gkab1045)	Capnocytophaga	granulosa							Y	0
	Capnocytophaga_haemolytica_CCUG_32990	reference_genome	CAZy (DOI: 10.1093/nar/gkab1045)	Capnocytophaga	haemolytica							Y	0
	Capnocytophaga_haemolytica_NCTC12947	reference_genome	CAZy (DOI: 10.1093/nar/gkab1045)	Capnocytophaga	haemolytica							Y	0
	Capnocytophaga_leadbetteri_F0087	reference_genome	CAZy (DOI: 10.1093/nar/gkab1045)	Capnocytophaga	leadbetteri							Y	0
	Capnocytophaga_leadbetteri_H6253	reference_genome	CAZy (DOI: 10.1093/nar/gkab1045)	Capnocytophaga	leadbetteri							Y	0
	Capnocytophaga_ochracea_DSM_7271	reference_genome	CAZy (DOI: 10.1093/nar/gkab1045)	Capnocytophaga	ochracea							Y	0
	Capnocytophaga_ochracea_KCOM_2191	reference_genome	CAZy (DOI: 10.1093/nar/gkab1045)	Capnocytophaga	ochracea							Y	0
	Capnocytophaga_ochracea_KCOM_26681	reference_genome	CAZy (DOI: 10.1093/nar/gkab1045)	Capnocytophaga	ochracea							Y	0
	Capnocytophaga_ochracea_KCOM_28121	reference_genome	CAZy (DOI: 10.1093/nar/gkab1045)	Capnocytophaga	ochracea							Y	0
	Capnocytophaga_sp._ARDL2	reference_genome	CAZy (DOI: 10.1093/nar/gkab1045)	Capnocytophaga	sp.							Y	0
	Capnocytophaga_sp._ChDC_OS43	reference_genome	CAZy (DOI: 10.1093/nar/gkab1045)	Capnocytophaga	sp.							Y	0
	Capnocytophaga_sp._FDAARGOS_737	reference_genome	CAZy (DOI: 10.1093/nar/gkab1045)	Capnocytophaga	sp.							Y	0
	Capnocytophaga_sp._H2931	reference_genome	CAZy (DOI: 10.1093/nar/gkab1045)	Capnocytophaga	sp.							Y	0
	Capnocytophaga_sp._H4358	reference_genome	CAZy (DOI: 10.1093/nar/gkab1045)	Capnocytophaga	sp.							Y	0
	Capnocytophaga_sp._oral_taxon_323_str._F0383	reference_genome	CAZy (DOI: 10.1093/nar/gkab1045)	Capnocytophaga	sp.							Y	0
	Capnocytophaga_sp._oral_taxon_864_F0512	reference_genome	CAZy (DOI: 10.1093/nar/gkab1045)	Capnocytophaga	sp.							Y	0
	Capnocytophaga_sp._oral_taxon_878_F0545	reference_genome	CAZy (DOI: 10.1093/nar/gkab1045)	Capnocytophaga	sp.							Y	0
	Capnocytophaga_sp._oral_taxon_902_W10638	reference_genome	CAZy (DOI: 10.1093/nar/gkab1045)	Capnocytophaga	sp.							Y	0
	Capnocytophaga_sputigena_D1179	reference_genome	CAZy (DOI: 10.1093/nar/gkab1045)	Capnocytophaga	sputigena							Y	0
	Capnocytophaga_sputigena_H4486	reference_genome	CAZy (DOI: 10.1093/nar/gkab1045)	Capnocytophaga	sputigena							Y	0
	Capnocytophaga_sputigena_KC1668	reference_genome	CAZy (DOI: 10.1093/nar/gkab1045)	Capnocytophaga	sputigena							Y	0
	Capnocytophaga_sputigena_NCTC11097	reference_genome	CAZy (DOI: 10.1093/nar/gkab1045)	Capnocytophaga	sputigena							Y	0
	Capnocytophaga_stomatis_H2177	reference_genome	CAZy (DOI: 10.1093/nar/gkab1045)	Capnocytophaga	stomatis							Y	0
	Catalinimonas_niigatensis_NBRC_109829	reference_genome	CAZy (DOI: 10.1093/nar/gkab1045)	Catalinimonas	niigatensis							Y	0
	Cellulophaga_algicola_DSM_14237	reference_genome	CAZy (DOI: 10.1093/nar/gkab1045)	Cellulophaga	algicola							Y	0
	Cellulophaga_baltica_18	reference_genome	CAZy (DOI: 10.1093/nar/gkab1045)	Cellulophaga	baltica							Y	0
	Cellulophaga_baltica_4_4	reference_genome	CAZy (DOI: 10.1093/nar/gkab1045)	Cellulophaga	baltica							Y	0
	Cellulophaga_baltica_NN016038	reference_genome	CAZy (DOI: 10.1093/nar/gkab1045)	Cellulophaga	baltica							Y	0
	Cellulophaga_lytica_CH30	reference_genome	CAZy (DOI: 10.1093/nar/gkab1045)	Cellulophaga	lytica							Y	0
	Cellulophaga_lytica_DAU203	reference_genome	CAZy (DOI: 10.1093/nar/gkab1045)	Cellulophaga	lytica							Y	0
	Cellulophaga_lytica_DSM_7489	reference_genome	CAZy (DOI: 10.1093/nar/gkab1045)	Cellulophaga	lytica							Y	0
	Cellulophaga_lytica_DSMZ_7489	reference_genome	CAZy (DOI: 10.1093/nar/gkab1045)	Cellulophaga	lytica							Y	0
	Cellulophaga_lytica_EKP101	reference_genome	CAZy (DOI: 10.1093/nar/gkab1045)	Cellulophaga	lytica							Y	0
	Cellulophaga_lytica_FXS1	reference_genome	CAZy (DOI: 10.1093/nar/gkab1045)	Cellulophaga	lytica							Y	0
	Cellulophaga_lytica_HI1	reference_genome	CAZy (DOI: 10.1093/nar/gkab1045)	Cellulophaga	lytica							Y	0
	Cellulophaga_omnivescoria_MSK1	reference_genome	CAZy (DOI: 10.1093/nar/gkab1045)	Cellulophaga	omnivescoria							Y	0
	Cellulophaga_sp._HaHa_2_1	reference_genome	CAZy (DOI: 10.1093/nar/gkab1045)	Cellulophaga	sp.							Y	0
	Cellulophaga_sp._HaHa_2_95	reference_genome	CAZy (DOI: 10.1093/nar/gkab1045)	Cellulophaga	sp.							Y	0
	Cellulophaga_sp._HaHaR_3_176	reference_genome	CAZy (DOI: 10.1093/nar/gkab1045)	Cellulophaga	sp.							Y	0
	Cellulophaga_sp._TSM-5_TSM-5	reference_genome	CAZy (DOI: 10.1093/nar/gkab1045)	Cellulophaga	sp.							Y	0
	Chitinophaga_agri_H33E-04	reference_genome	CAZy (DOI: 10.1093/nar/gkab1045)	Chitinophaga	agri							Y	0
	Chitinophaga_alhagiae_T22	reference_genome	CAZy (DOI: 10.1093/nar/gkab1045)	Chitinophaga	alhagiae							Y	0
	Chitinophaga_caeni_13	reference_genome	CAZy (DOI: 10.1093/nar/gkab1045)	Chitinophaga	caeni							Y	0
	Chitinophaga_caseinilytica_KACC_19118	reference_genome	CAZy (DOI: 10.1093/nar/gkab1045)	Chitinophaga	caseinilytica							Y	0
	Chitinophaga_caseinilytica_XL94	reference_genome	CAZy (DOI: 10.1093/nar/gkab1045)	Chitinophaga	caseinilytica							Y	0
	Chitinophaga_filiformis_YT5	reference_genome	CAZy (DOI: 10.1093/nar/gkab1045)	Chitinophaga	filiformis							Y	0
	Chitinophaga_horti_R8	reference_genome	CAZy (DOI: 10.1093/nar/gkab1045)	Chitinophaga	horti							Y	0
	Chitinophaga_niabensis_CN7	reference_genome	CAZy (DOI: 10.1093/nar/gkab1045)	Chitinophaga	niabensis							Y	0
	Chitinophaga_oryzae_1303	reference_genome	CAZy (DOI: 10.1093/nar/gkab1045)	Chitinophaga	oryzae							Y	0
	Chitinophaga_pendula_MD30B	reference_genome	CAZy (DOI: 10.1093/nar/gkab1045)	Chitinophaga	pendula							Y	0
	Chitinophaga_pinensis_DSM_2588	reference_genome	CAZy (DOI: 10.1093/nar/gkab1045)	Chitinophaga	pinensis							Y	0
	Chitinophaga_pollutisoli_GPA1	reference_genome	CAZy (DOI: 10.1093/nar/gkab1045)	Chitinophaga	pollutisoli							Y	0
	Chitinophaga_sancti_ATCC_23090	reference_genome	CAZy (DOI: 10.1093/nar/gkab1045)	Chitinophaga	sancti							Y	0
	Chitinophaga_sancti_HAMBI_1988	reference_genome	CAZy (DOI: 10.1093/nar/gkab1045)	Chitinophaga	sancti							Y	0
	Chitinophaga_sancti_HSF-01	reference_genome	CAZy (DOI: 10.1093/nar/gkab1045)	Chitinophaga	sancti							Y	0
	Chitinophaga_sp._1310	reference_genome	CAZy (DOI: 10.1093/nar/gkab1045)	Chitinophaga	sp.							Y	0
	Chitinophaga_sp._LS1_LS1	reference_genome	CAZy (DOI: 10.1093/nar/gkab1045)	Chitinophaga	sp.							Y	0
	Chitinophaga_sp._MD30	reference_genome	CAZy (DOI: 10.1093/nar/gkab1045)	Chitinophaga	sp.							Y	0
	Chitinophaga_sp._MM2321	reference_genome	CAZy (DOI: 10.1093/nar/gkab1045)	Chitinophaga	sp.							Y	0
	Chitinophaga_sp._XS-30	reference_genome	CAZy (DOI: 10.1093/nar/gkab1045)	Chitinophaga	sp.							Y	0
	Chitinophagaceae_bacterium_DXS	reference_genome	CAZy (DOI: 10.1093/nar/gkab1045)	Chitinophagaceae	bacterium							Y	0
	Chlorobaculum_limnaeum_DSM_1677	reference_genome	CAZy (DOI: 10.1093/nar/gkab1045)	Chlorobaculum	limnaeum							Y	0
	Chlorobaculum_parvum_NCIB_8327	reference_genome	CAZy (DOI: 10.1093/nar/gkab1045)	Chlorobaculum	parvum							Y	0
	Chlorobaculum_sp._MV4-Y_MV4-Y	reference_genome	CAZy (DOI: 10.1093/nar/gkab1045)	Chlorobaculum	sp.							Y	0
	Chlorobaculum_tepidum_TLS	reference_genome	CAZy (DOI: 10.1093/nar/gkab1045)	Chlorobaculum	tepidum							Y	0
	Chlorobium_chlorochromatii_CaD3	reference_genome	CAZy (DOI: 10.1093/nar/gkab1045)	Chlorobium	chlorochromatii							Y	0
	Chlorobium_limicola_DSM_245	reference_genome	CAZy (DOI: 10.1093/nar/gkab1045)	Chlorobium	limicola							Y	0
	Chlorobium_phaeobacteroides_BS1	reference_genome	CAZy (DOI: 10.1093/nar/gkab1045)	Chlorobium	phaeobacteroides							Y	0
	Chlorobium_phaeobacteroides_DSM_266	reference_genome	CAZy (DOI: 10.1093/nar/gkab1045)	Chlorobium	phaeobacteroides							Y	0
	Chlorobium_phaeovibrioides_DSM_265	reference_genome	CAZy (DOI: 10.1093/nar/gkab1045)	Chlorobium	phaeovibrioides							Y	0
	Chlorobium_phaeovibrioides_PhvTcv-s14	reference_genome	CAZy (DOI: 10.1093/nar/gkab1045)	Chlorobium	phaeovibrioides							Y	0
	Chloroherpeton_thalassium_ATCC_35110	reference_genome	CAZy (DOI: 10.1093/nar/gkab1045)	Chloroherpeton	thalassium							Y	0
	Chondrinema_litorale_WSW3-B12	reference_genome	CAZy (DOI: 10.1093/nar/gkab1045)	Chondrinema	litorale							Y	0
	Christiangramia_flava_JLT2011	reference_genome	CAZy (DOI: 10.1093/nar/gkab1045)	Christiangramia	flava							Y	0
	Christiangramia_forsetii_KT0803	reference_genome	CAZy (DOI: 10.1093/nar/gkab1045)	Christiangramia	forsetii							Y	0
	Christiangramia_fulva_SH35	reference_genome	CAZy (DOI: 10.1093/nar/gkab1045)	Christiangramia	fulva							Y	0
	Christiangramia_oceanisediminis_GC03-9	reference_genome	CAZy (DOI: 10.1093/nar/gkab1045)	Christiangramia	oceanisediminis							Y	0
	Christiangramia_salexigens_LPB0144	reference_genome	CAZy (DOI: 10.1093/nar/gkab1045)	Christiangramia	salexigens							Y	0
	Christiangramia_sp._OXR-203_OXR-203	reference_genome	CAZy (DOI: 10.1093/nar/gkab1045)	Christiangramia	sp.							Y	0
	Chryseobacterium_arthrosphaerae_FDAARGOS_519	reference_genome	CAZy (DOI: 10.1093/nar/gkab1045)	Chryseobacterium	arthrosphaerae							Y	0
	Chryseobacterium_arthrosphaerae_FS91703	reference_genome	CAZy (DOI: 10.1093/nar/gkab1045)	Chryseobacterium	arthrosphaerae							Y	0
	Chryseobacterium_arthrosphaerae_LMY	reference_genome	CAZy (DOI: 10.1093/nar/gkab1045)	Chryseobacterium	arthrosphaerae							Y	0
	Chryseobacterium_arthrosphaerae_SQ099	reference_genome	CAZy (DOI: 10.1093/nar/gkab1045)	Chryseobacterium	arthrosphaerae							Y	0
	Chryseobacterium_balustinum_KC_1863	reference_genome	CAZy (DOI: 10.1093/nar/gkab1045)	Chryseobacterium	balustinum							Y	0
	Chryseobacterium_bernardetii_G0229	reference_genome	CAZy (DOI: 10.1093/nar/gkab1045)	Chryseobacterium	bernardetii							Y	0
	Chryseobacterium_bernardetii_H4638	reference_genome	CAZy (DOI: 10.1093/nar/gkab1045)	Chryseobacterium	bernardetii							Y	0
	Chryseobacterium_camelliae_VAN22-5A	reference_genome	CAZy (DOI: 10.1093/nar/gkab1045)	Chryseobacterium	camelliae							Y	0
	Chryseobacterium_capnotolerans_DH-B6	reference_genome	CAZy (DOI: 10.1093/nar/gkab1045)	Chryseobacterium	capnotolerans							Y	0
	Chryseobacterium_carnipullorum_F9942	reference_genome	CAZy (DOI: 10.1093/nar/gkab1045)	Chryseobacterium	carnipullorum							Y	0
	Chryseobacterium_carnipullorum_G0188	reference_genome	CAZy (DOI: 10.1093/nar/gkab1045)	Chryseobacterium	carnipullorum							Y	0
	Chryseobacterium_cucumeris_MW-6	reference_genome	CAZy (DOI: 10.1093/nar/gkab1045)	Chryseobacterium	cucumeris							Y	0
	Chryseobacterium_daecheongense_F23	reference_genome	CAZy (DOI: 10.1093/nar/gkab1045)	Chryseobacterium	daecheongense							Y	0
	Chryseobacterium_daecheongense_PL22-22A	reference_genome	CAZy (DOI: 10.1093/nar/gkab1045)	Chryseobacterium	daecheongense							Y	0
	Chryseobacterium_endophyticum_OsEnb-ALM-A6	reference_genome	CAZy (DOI: 10.1093/nar/gkab1045)	Chryseobacterium	endophyticum							Y	0
	Chryseobacterium_fluminis_MMS21-Ot14	reference_genome	CAZy (DOI: 10.1093/nar/gkab1045)	Chryseobacterium	fluminis							Y	0
	Chryseobacterium_gallinarum_DSM_27622	reference_genome	CAZy (DOI: 10.1093/nar/gkab1045)	Chryseobacterium	gallinarum							Y	0
	Chryseobacterium_gallinarum_FDAARGOS_636	reference_genome	CAZy (DOI: 10.1093/nar/gkab1045)	Chryseobacterium	gallinarum							Y	0
	Chryseobacterium_gambrini_DMF-6	reference_genome	CAZy (DOI: 10.1093/nar/gkab1045)	Chryseobacterium	gambrini							Y	0
	Chryseobacterium_gambrini_DW100	reference_genome	CAZy (DOI: 10.1093/nar/gkab1045)	Chryseobacterium	gambrini							Y	0
	Chryseobacterium_gambrini_PL22-1A	reference_genome	CAZy (DOI: 10.1093/nar/gkab1045)	Chryseobacterium	gambrini							Y	0
	Chryseobacterium_glaciei_IHBB_10212	reference_genome	CAZy (DOI: 10.1093/nar/gkab1045)	Chryseobacterium	glaciei							Y	0
	Chryseobacterium_gleum_110146	reference_genome	CAZy (DOI: 10.1093/nar/gkab1045)	Chryseobacterium	gleum							Y	0
	Chryseobacterium_gleum_3012STDY6944375	reference_genome	CAZy (DOI: 10.1093/nar/gkab1045)	Chryseobacterium	gleum							Y	0
	Chryseobacterium_gleum_FDAARGOS_1103	reference_genome	CAZy (DOI: 10.1093/nar/gkab1045)	Chryseobacterium	gleum							Y	0
	Chryseobacterium_gleum_NCTC11432	reference_genome	CAZy (DOI: 10.1093/nar/gkab1045)	Chryseobacterium	gleum							Y	0
	Chryseobacterium_gotjawalense_wdc7	reference_genome	CAZy (DOI: 10.1093/nar/gkab1045)	Chryseobacterium	gotjawalense							Y	0
	Chryseobacterium_indologenes_3012STDY6981895	reference_genome	CAZy (DOI: 10.1093/nar/gkab1045)	Chryseobacterium	indologenes							Y	0
	Chryseobacterium_indologenes_3125	reference_genome	CAZy (DOI: 10.1093/nar/gkab1045)	Chryseobacterium	indologenes							Y	0
	Chryseobacterium_indologenes_742	reference_genome	CAZy (DOI: 10.1093/nar/gkab1045)	Chryseobacterium	indologenes							Y	0
	Chryseobacterium_indologenes_DSM_16777	reference_genome	CAZy (DOI: 10.1093/nar/gkab1045)	Chryseobacterium	indologenes							Y	0
	Chryseobacterium_indologenes_Ery-6B	reference_genome	CAZy (DOI: 10.1093/nar/gkab1045)	Chryseobacterium	indologenes							Y	0
	Chryseobacterium_indologenes_FDAARGOS_337	reference_genome	CAZy (DOI: 10.1093/nar/gkab1045)	Chryseobacterium	indologenes							Y	0
	Chryseobacterium_indologenes_FDAARGOS_379	reference_genome	CAZy (DOI: 10.1093/nar/gkab1045)	Chryseobacterium	indologenes							Y	0
	Chryseobacterium_indologenes_FDAARGOS_510	reference_genome	CAZy (DOI: 10.1093/nar/gkab1045)	Chryseobacterium	indologenes							Y	0
	Chryseobacterium_indologenes_FDAARGOS_537	reference_genome	CAZy (DOI: 10.1093/nar/gkab1045)	Chryseobacterium	indologenes							Y	0
	Chryseobacterium_indologenes_FDAARGOS_648	reference_genome	CAZy (DOI: 10.1093/nar/gkab1045)	Chryseobacterium	indologenes							Y	0
	Chryseobacterium_indologenes_H5559	reference_genome	CAZy (DOI: 10.1093/nar/gkab1045)	Chryseobacterium	indologenes							Y	0
	Chryseobacterium_indologenes_StR_01	reference_genome	CAZy (DOI: 10.1093/nar/gkab1045)	Chryseobacterium	indologenes							Y	0
	Chryseobacterium_indoltheticum_ATCC_27950	reference_genome	CAZy (DOI: 10.1093/nar/gkab1045)	Chryseobacterium	indoltheticum							Y	0
	Chryseobacterium_indoltheticum_G0211	reference_genome	CAZy (DOI: 10.1093/nar/gkab1045)	Chryseobacterium	indoltheticum							Y	0
	Chryseobacterium_indoltheticum_POL15	reference_genome	CAZy (DOI: 10.1093/nar/gkab1045)	Chryseobacterium	indoltheticum							Y	0
	Chryseobacterium_joostei_DSM_16927	reference_genome	CAZy (DOI: 10.1093/nar/gkab1045)	Chryseobacterium	joostei							Y	0
	Chryseobacterium_lactis_G0197	reference_genome	CAZy (DOI: 10.1093/nar/gkab1045)	Chryseobacterium	lactis							Y	0
	Chryseobacterium_lactis_KC_1864	reference_genome	CAZy (DOI: 10.1093/nar/gkab1045)	Chryseobacterium	lactis							Y	0
	Chryseobacterium_manosquense_Marseille-Q2069	reference_genome	CAZy (DOI: 10.1093/nar/gkab1045)	Chryseobacterium	manosquense							Y	0
	Chryseobacterium_nakagawai_G0041	reference_genome	CAZy (DOI: 10.1093/nar/gkab1045)	Chryseobacterium	nakagawai							Y	0
	Chryseobacterium_nakagawai_NCTC13529	reference_genome	CAZy (DOI: 10.1093/nar/gkab1045)	Chryseobacterium	nakagawai							Y	0
	Chryseobacterium_nepalense_AC3	reference_genome	CAZy (DOI: 10.1093/nar/gkab1045)	Chryseobacterium	nepalense							Y	0
	Chryseobacterium_oranimense_33-M-3	reference_genome	CAZy (DOI: 10.1093/nar/gkab1045)	Chryseobacterium	oranimense							Y	0
	Chryseobacterium_oryzae_ADR-1	reference_genome	CAZy (DOI: 10.1093/nar/gkab1045)	Chryseobacterium	oryzae							Y	0
	Chryseobacterium_piperi_ATCC_BAA-1782	reference_genome	CAZy (DOI: 10.1093/nar/gkab1045)	Chryseobacterium	piperi							Y	0
	Chryseobacterium_rhizoplanae_XL97	reference_genome	CAZy (DOI: 10.1093/nar/gkab1045)	Chryseobacterium	rhizoplanae							Y	0
	Chryseobacterium_salivictor_NBC_122	reference_genome	CAZy (DOI: 10.1093/nar/gkab1045)	Chryseobacterium	salivictor							Y	0
	Chryseobacterium_scophthalmum_LGBM4	reference_genome	CAZy (DOI: 10.1093/nar/gkab1045)	Chryseobacterium	scophthalmum							Y	0
	Chryseobacterium_shandongense_G0207	reference_genome	CAZy (DOI: 10.1093/nar/gkab1045)	Chryseobacterium	shandongense							Y	0
	Chryseobacterium_shandongense_G0239	reference_genome	CAZy (DOI: 10.1093/nar/gkab1045)	Chryseobacterium	shandongense							Y	0
	Chryseobacterium_shandongense_H5143	reference_genome	CAZy (DOI: 10.1093/nar/gkab1045)	Chryseobacterium	shandongense							Y	0
	Chryseobacterium_sp._3008163	reference_genome	CAZy (DOI: 10.1093/nar/gkab1045)	Chryseobacterium	sp.							Y	0
	Chryseobacterium_sp._6424	reference_genome	CAZy (DOI: 10.1093/nar/gkab1045)	Chryseobacterium	sp.							Y	0
	Chryseobacterium_sp._Chry.R1	reference_genome	CAZy (DOI: 10.1093/nar/gkab1045)	Chryseobacterium	sp.							Y	0
	Chryseobacterium_sp._CY350	reference_genome	CAZy (DOI: 10.1093/nar/gkab1045)	Chryseobacterium	sp.							Y	0
	Chryseobacterium_sp._D764	reference_genome	CAZy (DOI: 10.1093/nar/gkab1045)	Chryseobacterium	sp.							Y	0
	Chryseobacterium_sp._F5649	reference_genome	CAZy (DOI: 10.1093/nar/gkab1045)	Chryseobacterium	sp.							Y	0
	Chryseobacterium_sp._FDAARGOS_1104	reference_genome	CAZy (DOI: 10.1093/nar/gkab1045)	Chryseobacterium	sp.							Y	0
	Chryseobacterium_sp._G0162	reference_genome	CAZy (DOI: 10.1093/nar/gkab1045)	Chryseobacterium	sp.							Y	0
	Chryseobacterium_sp._G0186	reference_genome	CAZy (DOI: 10.1093/nar/gkab1045)	Chryseobacterium	sp.							Y	0
	Chryseobacterium_sp._G0201	reference_genome	CAZy (DOI: 10.1093/nar/gkab1045)	Chryseobacterium	sp.							Y	0
	Chryseobacterium_sp._H3001	reference_genome	CAZy (DOI: 10.1093/nar/gkab1045)	Chryseobacterium	sp.							Y	0
	Chryseobacterium_sp._HR92	reference_genome	CAZy (DOI: 10.1093/nar/gkab1045)	Chryseobacterium	sp.							Y	0
	Chryseobacterium_sp._IHB_B_17019	reference_genome	CAZy (DOI: 10.1093/nar/gkab1045)	Chryseobacterium	sp.							Y	0
	Chryseobacterium_sp._JJR-5R	reference_genome	CAZy (DOI: 10.1093/nar/gkab1045)	Chryseobacterium	sp.							Y	0
	Chryseobacterium_sp._JV274_F3_Prior	reference_genome	CAZy (DOI: 10.1093/nar/gkab1045)	Chryseobacterium	sp.							Y	0
	Chryseobacterium_sp._KACC_21268	reference_genome	CAZy (DOI: 10.1093/nar/gkab1045)	Chryseobacterium	sp.							Y	0
	Chryseobacterium_sp._KCF3-3	reference_genome	CAZy (DOI: 10.1093/nar/gkab1045)	Chryseobacterium	sp.							Y	0
	Chryseobacterium_sp._LJ668	reference_genome	CAZy (DOI: 10.1093/nar/gkab1045)	Chryseobacterium	sp.							Y	0
	Chryseobacterium_sp._M5_M5	reference_genome	CAZy (DOI: 10.1093/nar/gkab1045)	Chryseobacterium	sp.							Y	0
	Chryseobacterium_sp._MA9	reference_genome	CAZy (DOI: 10.1093/nar/gkab1045)	Chryseobacterium	sp.							Y	0
	Chryseobacterium_sp._MEBOG06	reference_genome	CAZy (DOI: 10.1093/nar/gkab1045)	Chryseobacterium	sp.							Y	0
	Chryseobacterium_sp._MEBOG07	reference_genome	CAZy (DOI: 10.1093/nar/gkab1045)	Chryseobacterium	sp.							Y	0
	Chryseobacterium_sp._MMS23-Vi53	reference_genome	CAZy (DOI: 10.1093/nar/gkab1045)	Chryseobacterium	sp.							Y	0
	Chryseobacterium_sp._NEB161	reference_genome	CAZy (DOI: 10.1093/nar/gkab1045)	Chryseobacterium	sp.							Y	0
	Chryseobacterium_sp._PCH239	reference_genome	CAZy (DOI: 10.1093/nar/gkab1045)	Chryseobacterium	sp.							Y	0
	Chryseobacterium_sp._PMSZPI	reference_genome	CAZy (DOI: 10.1093/nar/gkab1045)	Chryseobacterium	sp.							Y	0
	Chryseobacterium_sp._POE27	reference_genome	CAZy (DOI: 10.1093/nar/gkab1045)	Chryseobacterium	sp.							Y	0
	Chryseobacterium_sp._POL2	reference_genome	CAZy (DOI: 10.1093/nar/gkab1045)	Chryseobacterium	sp.							Y	0
	Chryseobacterium_sp._PTM-20240506	reference_genome	CAZy (DOI: 10.1093/nar/gkab1045)	Chryseobacterium	sp.							Y	0
	Chryseobacterium_sp._SG20098	reference_genome	CAZy (DOI: 10.1093/nar/gkab1045)	Chryseobacterium	sp.							Y	0
	Chryseobacterium_sp._SNU_WT5	reference_genome	CAZy (DOI: 10.1093/nar/gkab1045)	Chryseobacterium	sp.							Y	0
	Chryseobacterium_sp._SNU_WT7	reference_genome	CAZy (DOI: 10.1093/nar/gkab1045)	Chryseobacterium	sp.							Y	0
	Chryseobacterium_sp._StRB126	reference_genome	CAZy (DOI: 10.1093/nar/gkab1045)	Chryseobacterium	sp.							Y	0
	Chryseobacterium_sp._T16E-39	reference_genome	CAZy (DOI: 10.1093/nar/gkab1045)	Chryseobacterium	sp.							Y	0
	Chryseobacterium_sp._WX	reference_genome	CAZy (DOI: 10.1093/nar/gkab1045)	Chryseobacterium	sp.							Y	0
	Chryseobacterium_sp._Y16C	reference_genome	CAZy (DOI: 10.1093/nar/gkab1045)	Chryseobacterium	sp.							Y	0
	Chryseobacterium_sp._ZHDP1	reference_genome	CAZy (DOI: 10.1093/nar/gkab1045)	Chryseobacterium	sp.							Y	0
	Chryseobacterium_suipulveris_SC2-2	reference_genome	CAZy (DOI: 10.1093/nar/gkab1045)	Chryseobacterium	suipulveris							Y	0
	Chryseobacterium_taklimakanense_F9257	reference_genome	CAZy (DOI: 10.1093/nar/gkab1045)	Chryseobacterium	taklimakanense							Y	0
	Chryseobacterium_taklimakanense_H4753	reference_genome	CAZy (DOI: 10.1093/nar/gkab1045)	Chryseobacterium	taklimakanense							Y	0
	Chryseobacterium_taklimakanense_NCTC13490	reference_genome	CAZy (DOI: 10.1093/nar/gkab1045)	Chryseobacterium	taklimakanense							Y	0
	Chryseobacterium_turcicum_C-17	reference_genome	CAZy (DOI: 10.1093/nar/gkab1045)	Chryseobacterium	turcicum							Y	0
	Chryseolinea_soli_KIS68-18	reference_genome	CAZy (DOI: 10.1093/nar/gkab1045)	Chryseolinea	soli							Y	0
	Cloacibacterium_normanense_NRS-1	reference_genome	CAZy (DOI: 10.1093/nar/gkab1045)	Cloacibacterium	normanense							Y	0
	Cloacibacterium_sp._TD35_TD35	reference_genome	CAZy (DOI: 10.1093/nar/gkab1045)	Cloacibacterium	sp.							Y	0
	Constantimarinum_furrinae_ALE3EI	reference_genome	CAZy (DOI: 10.1093/nar/gkab1045)	Constantimarinum	furrinae							Y	0
	Coprobacter_fastidiosus_JCM_33896	reference_genome	CAZy (DOI: 10.1093/nar/gkab1045)	Coprobacter	fastidiosus							Y	0
	Coprobacter_secundus_subsp._similis_2CBH44	reference_genome	CAZy (DOI: 10.1093/nar/gkab1045)	Coprobacter	secundus							Y	0
	Costertonia_aggregata_KCCM_42265	reference_genome	CAZy (DOI: 10.1093/nar/gkab1045)	Costertonia	aggregata							Y	0
	Croceibacter_atlanticus_HTCC2559	reference_genome	CAZy (DOI: 10.1093/nar/gkab1045)	Croceibacter	atlanticus							Y	0
	Croceimicrobium_hydrocarbonivorans_A20-9	reference_genome	CAZy (DOI: 10.1093/nar/gkab1045)	Croceimicrobium	hydrocarbonivorans							Y	0
	Cruoricaptor_ignavus_M1214	reference_genome	CAZy (DOI: 10.1093/nar/gkab1045)	Cruoricaptor	ignavus							Y	0
	Cruoricaptor_ignavus_WGS2074	reference_genome	CAZy (DOI: 10.1093/nar/gkab1045)	Cruoricaptor	ignavus							Y	0
	Cryomorphaceae_bacterium_ECT2AJA-044	reference_genome	CAZy (DOI: 10.1093/nar/gkab1045)	Cryomorphaceae	bacterium							Y	0
	Cyclobacteriaceae_bacterium_isolate_SSA6	reference_genome	CAZy (DOI: 10.1093/nar/gkab1045)	Cyclobacteriaceae	bacterium							Y	0
	Cyclobacterium_amurskyense_KCTC_12363	reference_genome	CAZy (DOI: 10.1093/nar/gkab1045)	Cyclobacterium	amurskyense							Y	0
	Cyclobacterium_marinum_DSM_745	reference_genome	CAZy (DOI: 10.1093/nar/gkab1045)	Cyclobacterium	marinum							Y	0
	Cyclobacterium_xiamenense_ac3	reference_genome	CAZy (DOI: 10.1093/nar/gkab1045)	Cyclobacterium	xiamenense							Y	0
	Cyclonatronum_proteinivorum_Omega	reference_genome	CAZy (DOI: 10.1093/nar/gkab1045)	Cyclonatronum	proteinivorum							Y	0
	Cytophaga_hutchinsonii_ATCC_33406	reference_genome	CAZy (DOI: 10.1093/nar/gkab1045)	Cytophaga	hutchinsonii							Y	0
	Cytophagaceae_bacterium_ABcell3	reference_genome	CAZy (DOI: 10.1093/nar/gkab1045)	Cytophagaceae	bacterium							Y	0
	Cytophagaceae_bacterium_YYF0007	reference_genome	CAZy (DOI: 10.1093/nar/gkab1045)	Cytophagaceae	bacterium							Y	0
	Dokdonia_donghaensis_DSW-1	reference_genome	CAZy (DOI: 10.1093/nar/gkab1045)	Dokdonia	donghaensis							Y	0
	Dokdonia_sp._4H-3-7-5	reference_genome	CAZy (DOI: 10.1093/nar/gkab1045)	Dokdonia	sp.							Y	0
	Dokdonia_sp._Dokd-P16	reference_genome	CAZy (DOI: 10.1093/nar/gkab1045)	Dokdonia	sp.							Y	0
	Dokdonia_sp._MED134	reference_genome	CAZy (DOI: 10.1093/nar/gkab1045)	Dokdonia	sp.							Y	0
	Draconibacterium_halophilum_M1	reference_genome	CAZy (DOI: 10.1093/nar/gkab1045)	Draconibacterium	halophilum							Y	0
	Draconibacterium_orientale_FH5	reference_genome	CAZy (DOI: 10.1093/nar/gkab1045)	Draconibacterium	orientale							Y	0
	Duncaniella_sp._B8	reference_genome	CAZy (DOI: 10.1093/nar/gkab1045)	Duncaniella	sp.							Y	0
	Duncaniella_sp._C9	reference_genome	CAZy (DOI: 10.1093/nar/gkab1045)	Duncaniella	sp.							Y	0
	Dyadobacter_chenhuakuii_CY22	reference_genome	CAZy (DOI: 10.1093/nar/gkab1045)	Dyadobacter	chenhuakuii							Y	0
	Dyadobacter_chenwenxiniae_LJ419	reference_genome	CAZy (DOI: 10.1093/nar/gkab1045)	Dyadobacter	chenwenxiniae							Y	0
	Dyadobacter_fanqingshengii_CY399	reference_genome	CAZy (DOI: 10.1093/nar/gkab1045)	Dyadobacter	fanqingshengii							Y	0
	Dyadobacter_fermentans_DSM_18053	reference_genome	CAZy (DOI: 10.1093/nar/gkab1045)	Dyadobacter	fermentans							Y	0
	Dyadobacter_pollutisoli_U1	reference_genome	CAZy (DOI: 10.1093/nar/gkab1045)	Dyadobacter	pollutisoli							Y	0
	Dyadobacter_sandarakinus_Q3-56	reference_genome	CAZy (DOI: 10.1093/nar/gkab1045)	Dyadobacter	sandarakinus							Y	0
	Dyadobacter_sp._676_676	reference_genome	CAZy (DOI: 10.1093/nar/gkab1045)	Dyadobacter	sp.							Y	0
	Dysgonomonadaceae_bacterium_zrk40	reference_genome	CAZy (DOI: 10.1093/nar/gkab1045)	Dysgonomonadaceae	bacterium							Y	0
	Dysgonomonas_capnocytophagoides_SMU001	reference_genome	CAZy (DOI: 10.1093/nar/gkab1045)	Dysgonomonas	capnocytophagoides							Y	0
	Dysgonomonas_sp._HDW5A	reference_genome	CAZy (DOI: 10.1093/nar/gkab1045)	Dysgonomonas	sp.							Y	0
	Dysgonomonas_sp._HDW5B	reference_genome	CAZy (DOI: 10.1093/nar/gkab1045)	Dysgonomonas	sp.							Y	0
	Echinicola_marina_SCS_3-6	reference_genome	CAZy (DOI: 10.1093/nar/gkab1045)	Echinicola	marina							Y	0
	Echinicola_soli_LN3S3	reference_genome	CAZy (DOI: 10.1093/nar/gkab1045)	Echinicola	soli							Y	0
	Echinicola_strongylocentroti_MEBiC08714	reference_genome	CAZy (DOI: 10.1093/nar/gkab1045)	Echinicola	strongylocentroti							Y	0
	Echinicola_vietnamensis_DSM_17526	reference_genome	CAZy (DOI: 10.1093/nar/gkab1045)	Echinicola	vietnamensis							Y	0
	Elizabethkingia_anophelis_0422	reference_genome	CAZy (DOI: 10.1093/nar/gkab1045)	Elizabethkingia	anophelis							Y	0
	Elizabethkingia_anophelis_090-MNO-R	reference_genome	CAZy (DOI: 10.1093/nar/gkab1045)	Elizabethkingia	anophelis							Y	0
	Elizabethkingia_anophelis_2-14	reference_genome	CAZy (DOI: 10.1093/nar/gkab1045)	Elizabethkingia	anophelis							Y	0
	Elizabethkingia_anophelis_2-62	reference_genome	CAZy (DOI: 10.1093/nar/gkab1045)	Elizabethkingia	anophelis							Y	0
	Elizabethkingia_anophelis_2-8	reference_genome	CAZy (DOI: 10.1093/nar/gkab1045)	Elizabethkingia	anophelis							Y	0
	Elizabethkingia_anophelis_2002C02-176	reference_genome	CAZy (DOI: 10.1093/nar/gkab1045)	Elizabethkingia	anophelis							Y	0
	Elizabethkingia_anophelis_2002N07-090	reference_genome	CAZy (DOI: 10.1093/nar/gkab1045)	Elizabethkingia	anophelis							Y	0
	Elizabethkingia_anophelis_2008N07-201	reference_genome	CAZy (DOI: 10.1093/nar/gkab1045)	Elizabethkingia	anophelis							Y	0
	Elizabethkingia_anophelis_2008S01-229	reference_genome	CAZy (DOI: 10.1093/nar/gkab1045)	Elizabethkingia	anophelis							Y	0
	Elizabethkingia_anophelis_2022CK-00262	reference_genome	CAZy (DOI: 10.1093/nar/gkab1045)	Elizabethkingia	anophelis							Y	0
	Elizabethkingia_anophelis_2023CK-00282	reference_genome	CAZy (DOI: 10.1093/nar/gkab1045)	Elizabethkingia	anophelis							Y	0
	Elizabethkingia_anophelis_2023CK-00934	reference_genome	CAZy (DOI: 10.1093/nar/gkab1045)	Elizabethkingia	anophelis							Y	0
	Elizabethkingia_anophelis_2024CK-00125	reference_genome	CAZy (DOI: 10.1093/nar/gkab1045)	Elizabethkingia	anophelis							Y	0
	Elizabethkingia_anophelis_2024CK-00261	reference_genome	CAZy (DOI: 10.1093/nar/gkab1045)	Elizabethkingia	anophelis							Y	0
	Elizabethkingia_anophelis_229-MNO-R	reference_genome	CAZy (DOI: 10.1093/nar/gkab1045)	Elizabethkingia	anophelis							Y	0
	Elizabethkingia_anophelis_277-17	reference_genome	CAZy (DOI: 10.1093/nar/gkab1045)	Elizabethkingia	anophelis							Y	0
	Elizabethkingia_anophelis_296-96	reference_genome	CAZy (DOI: 10.1093/nar/gkab1045)	Elizabethkingia	anophelis							Y	0
	Elizabethkingia_anophelis_313-22	reference_genome	CAZy (DOI: 10.1093/nar/gkab1045)	Elizabethkingia	anophelis							Y	0
	Elizabethkingia_anophelis_3375	reference_genome	CAZy (DOI: 10.1093/nar/gkab1045)	Elizabethkingia	anophelis							Y	0
	Elizabethkingia_anophelis_343-63	reference_genome	CAZy (DOI: 10.1093/nar/gkab1045)	Elizabethkingia	anophelis							Y	0
	Elizabethkingia_anophelis_344-1	reference_genome	CAZy (DOI: 10.1093/nar/gkab1045)	Elizabethkingia	anophelis							Y	0
	Elizabethkingia_anophelis_346-66	reference_genome	CAZy (DOI: 10.1093/nar/gkab1045)	Elizabethkingia	anophelis							Y	0
	Elizabethkingia_anophelis_346-72	reference_genome	CAZy (DOI: 10.1093/nar/gkab1045)	Elizabethkingia	anophelis							Y	0
	Elizabethkingia_anophelis_347-10	reference_genome	CAZy (DOI: 10.1093/nar/gkab1045)	Elizabethkingia	anophelis							Y	0
	Elizabethkingia_anophelis_347-50	reference_genome	CAZy (DOI: 10.1093/nar/gkab1045)	Elizabethkingia	anophelis							Y	0
	Elizabethkingia_anophelis_347-96	reference_genome	CAZy (DOI: 10.1093/nar/gkab1045)	Elizabethkingia	anophelis							Y	0
	Elizabethkingia_anophelis_348-50	reference_genome	CAZy (DOI: 10.1093/nar/gkab1045)	Elizabethkingia	anophelis							Y	0
	Elizabethkingia_anophelis_349-83	reference_genome	CAZy (DOI: 10.1093/nar/gkab1045)	Elizabethkingia	anophelis							Y	0
	Elizabethkingia_anophelis_351-72	reference_genome	CAZy (DOI: 10.1093/nar/gkab1045)	Elizabethkingia	anophelis							Y	0
	Elizabethkingia_anophelis_354-72	reference_genome	CAZy (DOI: 10.1093/nar/gkab1045)	Elizabethkingia	anophelis							Y	0
	Elizabethkingia_anophelis_354-87	reference_genome	CAZy (DOI: 10.1093/nar/gkab1045)	Elizabethkingia	anophelis							Y	0
	Elizabethkingia_anophelis_355-58	reference_genome	CAZy (DOI: 10.1093/nar/gkab1045)	Elizabethkingia	anophelis							Y	0
	Elizabethkingia_anophelis_356-17	reference_genome	CAZy (DOI: 10.1093/nar/gkab1045)	Elizabethkingia	anophelis							Y	0
	Elizabethkingia_anophelis_362-2	reference_genome	CAZy (DOI: 10.1093/nar/gkab1045)	Elizabethkingia	anophelis							Y	0
	Elizabethkingia_anophelis_367-19	reference_genome	CAZy (DOI: 10.1093/nar/gkab1045)	Elizabethkingia	anophelis							Y	0
	Elizabethkingia_anophelis_Ag1	reference_genome	CAZy (DOI: 10.1093/nar/gkab1045)	Elizabethkingia	anophelis							Y	0
	Elizabethkingia_anophelis_AR4-6	reference_genome	CAZy (DOI: 10.1093/nar/gkab1045)	Elizabethkingia	anophelis							Y	0
	Elizabethkingia_anophelis_AR6-8	reference_genome	CAZy (DOI: 10.1093/nar/gkab1045)	Elizabethkingia	anophelis							Y	0
	Elizabethkingia_anophelis_As1	reference_genome	CAZy (DOI: 10.1093/nar/gkab1045)	Elizabethkingia	anophelis							Y	0
	Elizabethkingia_anophelis_AWYL_1	reference_genome	CAZy (DOI: 10.1093/nar/gkab1045)	Elizabethkingia	anophelis							Y	0
	Elizabethkingia_anophelis_C08	reference_genome	CAZy (DOI: 10.1093/nar/gkab1045)	Elizabethkingia	anophelis							Y	0
	Elizabethkingia_anophelis_CSID_3000521207	reference_genome	CAZy (DOI: 10.1093/nar/gkab1045)	Elizabethkingia	anophelis							Y	0
	Elizabethkingia_anophelis_CSID_3015183678	reference_genome	CAZy (DOI: 10.1093/nar/gkab1045)	Elizabethkingia	anophelis							Y	0
	Elizabethkingia_anophelis_CSID_3015183681	reference_genome	CAZy (DOI: 10.1093/nar/gkab1045)	Elizabethkingia	anophelis							Y	0
	Elizabethkingia_anophelis_CSID_3015183684	reference_genome	CAZy (DOI: 10.1093/nar/gkab1045)	Elizabethkingia	anophelis							Y	0
	Elizabethkingia_anophelis_E6809	reference_genome	CAZy (DOI: 10.1093/nar/gkab1045)	Elizabethkingia	anophelis							Y	0
	Elizabethkingia_anophelis_EABL9	reference_genome	CAZy (DOI: 10.1093/nar/gkab1045)	Elizabethkingia	anophelis							Y	0
	Elizabethkingia_anophelis_EAV_NNN508	reference_genome	CAZy (DOI: 10.1093/nar/gkab1045)	Elizabethkingia	anophelis							Y	0
	Elizabethkingia_anophelis_EAV_NVB490	reference_genome	CAZy (DOI: 10.1093/nar/gkab1045)	Elizabethkingia	anophelis							Y	0
	Elizabethkingia_anophelis_EAV_NVH72	reference_genome	CAZy (DOI: 10.1093/nar/gkab1045)	Elizabethkingia	anophelis							Y	0
	Elizabethkingia_anophelis_EAV_VTKC53	reference_genome	CAZy (DOI: 10.1093/nar/gkab1045)	Elizabethkingia	anophelis							Y	0
	Elizabethkingia_anophelis_F3201	reference_genome	CAZy (DOI: 10.1093/nar/gkab1045)	Elizabethkingia	anophelis							Y	0
	Elizabethkingia_anophelis_F3543	reference_genome	CAZy (DOI: 10.1093/nar/gkab1045)	Elizabethkingia	anophelis							Y	0
	Elizabethkingia_anophelis_FDAARGOS_132	reference_genome	CAZy (DOI: 10.1093/nar/gkab1045)	Elizabethkingia	anophelis							Y	0
	Elizabethkingia_anophelis_FDAARGOS_134	reference_genome	CAZy (DOI: 10.1093/nar/gkab1045)	Elizabethkingia	anophelis							Y	0
	Elizabethkingia_anophelis_FDAARGOS_198	reference_genome	CAZy (DOI: 10.1093/nar/gkab1045)	Elizabethkingia	anophelis							Y	0
	Elizabethkingia_anophelis_FMS-007	reference_genome	CAZy (DOI: 10.1093/nar/gkab1045)	Elizabethkingia	anophelis							Y	0
	Elizabethkingia_anophelis_GS761	reference_genome	CAZy (DOI: 10.1093/nar/gkab1045)	Elizabethkingia	anophelis							Y	0
	Elizabethkingia_anophelis_JM-87	reference_genome	CAZy (DOI: 10.1093/nar/gkab1045)	Elizabethkingia	anophelis							Y	0
	Elizabethkingia_anophelis_JUNP_353	reference_genome	CAZy (DOI: 10.1093/nar/gkab1045)	Elizabethkingia	anophelis							Y	0
	Elizabethkingia_anophelis_MSU001899	reference_genome	CAZy (DOI: 10.1093/nar/gkab1045)	Elizabethkingia	anophelis							Y	0
	Elizabethkingia_anophelis_NUHP1	reference_genome	CAZy (DOI: 10.1093/nar/gkab1045)	Elizabethkingia	anophelis							Y	0
	Elizabethkingia_anophelis_OSUVM2	reference_genome	CAZy (DOI: 10.1093/nar/gkab1045)	Elizabethkingia	anophelis							Y	0
	Elizabethkingia_anophelis_R26	reference_genome	CAZy (DOI: 10.1093/nar/gkab1045)	Elizabethkingia	anophelis							Y	0
	Elizabethkingia_anophelis_SEA01	reference_genome	CAZy (DOI: 10.1093/nar/gkab1045)	Elizabethkingia	anophelis							Y	0
	Elizabethkingia_anophelis_SUE	reference_genome	CAZy (DOI: 10.1093/nar/gkab1045)	Elizabethkingia	anophelis							Y	0
	Elizabethkingia_anophelis_Ytc	reference_genome	CAZy (DOI: 10.1093/nar/gkab1045)	Elizabethkingia	anophelis							Y	0
	Elizabethkingia_bruuniana_ATCC_33958	reference_genome	CAZy (DOI: 10.1093/nar/gkab1045)	Elizabethkingia	bruuniana							Y	0
	Elizabethkingia_bruuniana_FDAARGOS_1031	reference_genome	CAZy (DOI: 10.1093/nar/gkab1045)	Elizabethkingia	bruuniana							Y	0
	Elizabethkingia_bruuniana_G0146	reference_genome	CAZy (DOI: 10.1093/nar/gkab1045)	Elizabethkingia	bruuniana							Y	0
	Elizabethkingia_meningoseptica_2022CK-00380	reference_genome	CAZy (DOI: 10.1093/nar/gkab1045)	Elizabethkingia	meningoseptica							Y	0
	Elizabethkingia_meningoseptica_EM1	reference_genome	CAZy (DOI: 10.1093/nar/gkab1045)	Elizabethkingia	meningoseptica							Y	0
	Elizabethkingia_meningoseptica_G4076	reference_genome	CAZy (DOI: 10.1093/nar/gkab1045)	Elizabethkingia	meningoseptica							Y	0
	Elizabethkingia_meningoseptica_G4120	reference_genome	CAZy (DOI: 10.1093/nar/gkab1045)	Elizabethkingia	meningoseptica							Y	0
	Elizabethkingia_meningoseptica_KC1913	reference_genome	CAZy (DOI: 10.1093/nar/gkab1045)	Elizabethkingia	meningoseptica							Y	0
	Elizabethkingia_meningoseptica_NCTC10016	reference_genome	CAZy (DOI: 10.1093/nar/gkab1045)	Elizabethkingia	meningoseptica							Y	0
	Elizabethkingia_miricola_2023CK-01286	reference_genome	CAZy (DOI: 10.1093/nar/gkab1045)	Elizabethkingia	miricola							Y	0
	Elizabethkingia_miricola_BM10	reference_genome	CAZy (DOI: 10.1093/nar/gkab1045)	Elizabethkingia	miricola							Y	0
	Elizabethkingia_miricola_EM798-26	reference_genome	CAZy (DOI: 10.1093/nar/gkab1045)	Elizabethkingia	miricola							Y	0
	Elizabethkingia_miricola_FL160902	reference_genome	CAZy (DOI: 10.1093/nar/gkab1045)	Elizabethkingia	miricola							Y	0
	Elizabethkingia_miricola_HJS0526	reference_genome	CAZy (DOI: 10.1093/nar/gkab1045)	Elizabethkingia	miricola							Y	0
	Elizabethkingia_miricola_MEYL_1	reference_genome	CAZy (DOI: 10.1093/nar/gkab1045)	Elizabethkingia	miricola							Y	0
	Elizabethkingia_miricola_Mir-N11	reference_genome	CAZy (DOI: 10.1093/nar/gkab1045)	Elizabethkingia	miricola							Y	0
	Elizabethkingia_miricola_NW-2-4	reference_genome	CAZy (DOI: 10.1093/nar/gkab1045)	Elizabethkingia	miricola							Y	0
	Elizabethkingia_sp._2-6	reference_genome	CAZy (DOI: 10.1093/nar/gkab1045)	Elizabethkingia	sp.							Y	0
	Elizabethkingia_sp._JS20170427COW	reference_genome	CAZy (DOI: 10.1093/nar/gkab1045)	Elizabethkingia	sp.							Y	0
	Elizabethkingia_sp._M8	reference_genome	CAZy (DOI: 10.1093/nar/gkab1045)	Elizabethkingia	sp.							Y	0
	Elizabethkingia_ursingii_G4123	reference_genome	CAZy (DOI: 10.1093/nar/gkab1045)	Elizabethkingia	ursingii							Y	0
	Empedobacter_brevis_BCLYD2	reference_genome	CAZy (DOI: 10.1093/nar/gkab1045)	Empedobacter	brevis							Y	0
	Empedobacter_brevis_SE1-3	reference_genome	CAZy (DOI: 10.1093/nar/gkab1045)	Empedobacter	brevis							Y	0
	Empedobacter_falsenii_1681-1	reference_genome	CAZy (DOI: 10.1093/nar/gkab1045)	Empedobacter	falsenii							Y	0
	Empedobacter_falsenii_YWS9-3_T	reference_genome	CAZy (DOI: 10.1093/nar/gkab1045)	Empedobacter	falsenii							Y	0
	Empedobacter_stercoris_ES183	reference_genome	CAZy (DOI: 10.1093/nar/gkab1045)	Empedobacter	stercoris							Y	0
	Empedobacter_stercoris_SCVM0123	reference_genome	CAZy (DOI: 10.1093/nar/gkab1045)	Empedobacter	stercoris							Y	0
	Emticicia_oligotrophica_DSM_17448	reference_genome	CAZy (DOI: 10.1093/nar/gkab1045)	Emticicia	oligotrophica							Y	0
	Emticicia_sp._21SJ11W-3	reference_genome	CAZy (DOI: 10.1093/nar/gkab1045)	Emticicia	sp.							Y	0
	Epilithonimonas_sp._UC225_85	reference_genome	CAZy (DOI: 10.1093/nar/gkab1045)	Epilithonimonas	sp.							Y	0
	Epilithonimonas_vandammei_H6466	reference_genome	CAZy (DOI: 10.1093/nar/gkab1045)	Epilithonimonas	vandammei							Y	0
	Epilithonimonas_zeae_ZM18	reference_genome	CAZy (DOI: 10.1093/nar/gkab1045)	Epilithonimonas	zeae							Y	0
	Euzebyella_marina_RN62	reference_genome	CAZy (DOI: 10.1093/nar/gkab1045)	Euzebyella	marina							Y	0
	Fermentimonas_caenicola_ING2-E5B	reference_genome	CAZy (DOI: 10.1093/nar/gkab1045)	Fermentimonas	caenicola							Y	0
	Ferruginibacter_albus_KIS38-8	reference_genome	CAZy (DOI: 10.1093/nar/gkab1045)	Ferruginibacter	albus							Y	0
	Ferruginibacter_lapsinanis_KACC_15035	reference_genome	CAZy (DOI: 10.1093/nar/gkab1045)	Ferruginibacter	lapsinanis							Y	0
	Fibrella_aestuarina_BUZ_2	reference_genome	CAZy (DOI: 10.1093/nar/gkab1045)	Fibrella	aestuarina							Y	0
	Fibrella_sp._ES10-3-2-2	reference_genome	CAZy (DOI: 10.1093/nar/gkab1045)	Fibrella	sp.							Y	0
	Filimonas_lacunae_NBRC_104114	reference_genome	CAZy (DOI: 10.1093/nar/gkab1045)	Filimonas	lacunae							Y	0
	Flagellimonas_aurea_ac8	reference_genome	CAZy (DOI: 10.1093/nar/gkab1045)	Flagellimonas	aurea							Y	0
	Flagellimonas_lutaonensis_CC-HSB-11	reference_genome	CAZy (DOI: 10.1093/nar/gkab1045)	Flagellimonas	lutaonensis							Y	0
	Flagellimonas_marinaquae_F6	reference_genome	CAZy (DOI: 10.1093/nar/gkab1045)	Flagellimonas	marinaquae							Y	0
	Flagellimonas_marinaquae_IFOP_LL357	reference_genome	CAZy (DOI: 10.1093/nar/gkab1045)	Flagellimonas	marinaquae							Y	0
	Flagellimonas_marinaquae_SCSIO_W0262	reference_genome	CAZy (DOI: 10.1093/nar/gkab1045)	Flagellimonas	marinaquae							Y	0
	Flagellimonas_maritima_HME9304	reference_genome	CAZy (DOI: 10.1093/nar/gkab1045)	Flagellimonas	maritima							Y	0
	Flagellimonas_oceani_501str8	reference_genome	CAZy (DOI: 10.1093/nar/gkab1045)	Flagellimonas	oceani							Y	0
	Flagellimonas_sp._C4_C4	reference_genome	CAZy (DOI: 10.1093/nar/gkab1045)	Flagellimonas	sp.							Y	0
	Flagellimonas_sp._CMM7	reference_genome	CAZy (DOI: 10.1093/nar/gkab1045)	Flagellimonas	sp.							Y	0
	Flagellimonas_sp._GZD32_GZD32	reference_genome	CAZy (DOI: 10.1093/nar/gkab1045)	Flagellimonas	sp.							Y	0
	Flagellimonas_sp._HMM57	reference_genome	CAZy (DOI: 10.1093/nar/gkab1045)	Flagellimonas	sp.							Y	0
	Flagellimonas_sp._MMG031_MMG031	reference_genome	CAZy (DOI: 10.1093/nar/gkab1045)	Flagellimonas	sp.							Y	0
	Flagellimonas_sp._S174_S174	reference_genome	CAZy (DOI: 10.1093/nar/gkab1045)	Flagellimonas	sp.							Y	0
	Flagellimonas_sp._W118_W118	reference_genome	CAZy (DOI: 10.1093/nar/gkab1045)	Flagellimonas	sp.							Y	0
	Flammeovirga_kamogawensis_YS10	reference_genome	CAZy (DOI: 10.1093/nar/gkab1045)	Flammeovirga	kamogawensis							Y	0
	Flammeovirga_pectinis_L12M1	reference_genome	CAZy (DOI: 10.1093/nar/gkab1045)	Flammeovirga	pectinis							Y	0
	Flammeovirga_sp._MY04	reference_genome	CAZy (DOI: 10.1093/nar/gkab1045)	Flammeovirga	sp.							Y	0
	Flammeovirga_yaeyamensis_NBRC:100898	reference_genome	CAZy (DOI: 10.1093/nar/gkab1045)	Flammeovirga	yaeyamensis							Y	0
	Flammeovirgaceae_bacterium_311	reference_genome	CAZy (DOI: 10.1093/nar/gkab1045)	Flammeovirgaceae	bacterium							Y	0
	Flammeovirgaceae_bacterium_SG7u.111	reference_genome	CAZy (DOI: 10.1093/nar/gkab1045)	Flammeovirgaceae	bacterium							Y	0
	Flavihumibacter_fluvii_IMCC34837	reference_genome	CAZy (DOI: 10.1093/nar/gkab1045)	Flavihumibacter	fluvii							Y	0
	Flavihumibacter_rivuli_IMCC34838	reference_genome	CAZy (DOI: 10.1093/nar/gkab1045)	Flavihumibacter	rivuli							Y	0
	Flaviramulus_sp._BrNp1-15_BrNp1-15	reference_genome	CAZy (DOI: 10.1093/nar/gkab1045)	Flaviramulus	sp.							Y	0
	Flavisolibacter_ginsenosidimutans_Gsoil_636	reference_genome	CAZy (DOI: 10.1093/nar/gkab1045)	Flavisolibacter	ginsenosidimutans							Y	0
	Flavisolibacter_tropicus_LCS9	reference_genome	CAZy (DOI: 10.1093/nar/gkab1045)	Flavisolibacter	tropicus							Y	0
	Flavivirga_eckloniae_ECD14	reference_genome	CAZy (DOI: 10.1093/nar/gkab1045)	Flavivirga	eckloniae							Y	0
	Flavobacteriaceae_bacterium_3519-10	reference_genome	CAZy (DOI: 10.1093/nar/gkab1045)	Flavobacteriaceae	bacterium							Y	0
	Flavobacteriaceae_bacterium_AU392	reference_genome	CAZy (DOI: 10.1093/nar/gkab1045)	Flavobacteriaceae	bacterium							Y	0
	Flavobacteriaceae_bacterium_GF1_GF1	reference_genome	CAZy (DOI: 10.1093/nar/gkab1045)	Flavobacteriaceae	bacterium							Y	0
	Flavobacteriaceae_bacterium_GSB9	reference_genome	CAZy (DOI: 10.1093/nar/gkab1045)	Flavobacteriaceae	bacterium							Y	0
	Flavobacteriaceae_bacterium_isolate_GE-10	reference_genome	CAZy (DOI: 10.1093/nar/gkab1045)	Flavobacteriaceae	bacterium							Y	0
	Flavobacteriaceae_bacterium_isolate_MH-Pat-all_autometa_1-8	reference_genome	CAZy (DOI: 10.1093/nar/gkab1045)	Flavobacteriaceae	bacterium							Y	0
	Flavobacteriaceae_bacterium_isolate_TH-M1	reference_genome	CAZy (DOI: 10.1093/nar/gkab1045)	Flavobacteriaceae	bacterium							Y	0
	Flavobacteriaceae_bacterium_M23B6Z8_M23B6Z8	reference_genome	CAZy (DOI: 10.1093/nar/gkab1045)	Flavobacteriaceae	bacterium							Y	0
	Flavobacteriaceae_bacterium_MAR_2010_118	reference_genome	CAZy (DOI: 10.1093/nar/gkab1045)	Flavobacteriaceae	bacterium							Y	0
	Flavobacteriaceae_bacterium_MAR_2010_188	reference_genome	CAZy (DOI: 10.1093/nar/gkab1045)	Flavobacteriaceae	bacterium							Y	0
	Flavobacteriaceae_bacterium_Uisw_064_uisw_064	reference_genome	CAZy (DOI: 10.1093/nar/gkab1045)	Flavobacteriaceae	bacterium							Y	0
	Flavobacteriaceae_bacterium_UJ101	reference_genome	CAZy (DOI: 10.1093/nar/gkab1045)	Flavobacteriaceae	bacterium							Y	0
	Flavobacteriaceae_bacterium_YJPT1-3_YJPT1-3	reference_genome	CAZy (DOI: 10.1093/nar/gkab1045)	Flavobacteriaceae	bacterium							Y	0
	Flavobacteriaceae_bacterium_ZY171143	reference_genome	CAZy (DOI: 10.1093/nar/gkab1045)	Flavobacteriaceae	bacterium							Y	0
	Flavobacterium_acetivorans_F-29	reference_genome	CAZy (DOI: 10.1093/nar/gkab1045)	Flavobacterium	acetivorans							Y	0
	Flavobacterium_agricola_CC-SYL302	reference_genome	CAZy (DOI: 10.1093/nar/gkab1045)	Flavobacterium	agricola							Y	0
	Flavobacterium_album_HYN0059	reference_genome	CAZy (DOI: 10.1093/nar/gkab1045)	Flavobacterium	album							Y	0
	Flavobacterium_alkalisoli_XS-5	reference_genome	CAZy (DOI: 10.1093/nar/gkab1045)	Flavobacterium	alkalisoli							Y	0
	Flavobacterium_ammonificans_SHINM13	reference_genome	CAZy (DOI: 10.1093/nar/gkab1045)	Flavobacterium	ammonificans							Y	0
	Flavobacterium_ammoniigenes_GENT5	reference_genome	CAZy (DOI: 10.1093/nar/gkab1045)	Flavobacterium	ammoniigenes							Y	0
	Flavobacterium_anhuiense_T4	reference_genome	CAZy (DOI: 10.1093/nar/gkab1045)	Flavobacterium	anhuiense							Y	0
	Flavobacterium_arcticum_SM1502	reference_genome	CAZy (DOI: 10.1093/nar/gkab1045)	Flavobacterium	arcticum							Y	0
	Flavobacterium_azooxidireducens_IGB_4-14	reference_genome	CAZy (DOI: 10.1093/nar/gkab1045)	Flavobacterium	azooxidireducens							Y	0
	Flavobacterium_bizetiae_HJ-32-4	reference_genome	CAZy (DOI: 10.1093/nar/gkab1045)	Flavobacterium	bizetiae							Y	0
	Flavobacterium_branchiophilum_FL-15	reference_genome	CAZy (DOI: 10.1093/nar/gkab1045)	Flavobacterium	branchiophilum							Y	0
	Flavobacterium_capsici_PMTSA4	reference_genome	CAZy (DOI: 10.1093/nar/gkab1045)	Flavobacterium	capsici							Y	0
	Flavobacterium_cerinum_C1	reference_genome	CAZy (DOI: 10.1093/nar/gkab1045)	Flavobacterium	cerinum							Y	0
	Flavobacterium_channae_KSM-R2A30	reference_genome	CAZy (DOI: 10.1093/nar/gkab1045)	Flavobacterium	channae							Y	0
	Flavobacterium_collinsii_TRV642	reference_genome	CAZy (DOI: 10.1093/nar/gkab1045)	Flavobacterium	collinsii							Y	0
	Flavobacterium_columnare_90-106	reference_genome	CAZy (DOI: 10.1093/nar/gkab1045)	Flavobacterium	columnare							Y	0
	Flavobacterium_columnare_94-081	reference_genome	CAZy (DOI: 10.1093/nar/gkab1045)	Flavobacterium	columnare							Y	0
	Flavobacterium_columnare_AL-02-36	reference_genome	CAZy (DOI: 10.1093/nar/gkab1045)	Flavobacterium	columnare							Y	0
	Flavobacterium_columnare_ATCC_49512	reference_genome	CAZy (DOI: 10.1093/nar/gkab1045)	Flavobacterium	columnare							Y	0
	Flavobacterium_columnare_B185	reference_genome	CAZy (DOI: 10.1093/nar/gkab1045)	Flavobacterium	columnare							Y	0
	Flavobacterium_columnare_B185R	reference_genome	CAZy (DOI: 10.1093/nar/gkab1045)	Flavobacterium	columnare							Y	0
	Flavobacterium_columnare_B245	reference_genome	CAZy (DOI: 10.1093/nar/gkab1045)	Flavobacterium	columnare							Y	0
	Flavobacterium_columnare_Costa_Rica_04-02-TN	reference_genome	CAZy (DOI: 10.1093/nar/gkab1045)	Flavobacterium	columnare							Y	0
	Flavobacterium_columnare_F2R58	reference_genome	CAZy (DOI: 10.1093/nar/gkab1045)	Flavobacterium	columnare							Y	0
	Flavobacterium_columnare_F2R60	reference_genome	CAZy (DOI: 10.1093/nar/gkab1045)	Flavobacterium	columnare							Y	0
	Flavobacterium_columnare_F2R62	reference_genome	CAZy (DOI: 10.1093/nar/gkab1045)	Flavobacterium	columnare							Y	0
	Flavobacterium_columnare_F2R64	reference_genome	CAZy (DOI: 10.1093/nar/gkab1045)	Flavobacterium	columnare							Y	0
	Flavobacterium_columnare_F2R65	reference_genome	CAZy (DOI: 10.1093/nar/gkab1045)	Flavobacterium	columnare							Y	0
	Flavobacterium_columnare_F2R66	reference_genome	CAZy (DOI: 10.1093/nar/gkab1045)	Flavobacterium	columnare							Y	0
	Flavobacterium_columnare_F2R67	reference_genome	CAZy (DOI: 10.1093/nar/gkab1045)	Flavobacterium	columnare							Y	0
	Flavobacterium_columnare_F2R68	reference_genome	CAZy (DOI: 10.1093/nar/gkab1045)	Flavobacterium	columnare							Y	0
	Flavobacterium_columnare_F2R70	reference_genome	CAZy (DOI: 10.1093/nar/gkab1045)	Flavobacterium	columnare							Y	0
	Flavobacterium_columnare_F2R72	reference_genome	CAZy (DOI: 10.1093/nar/gkab1045)	Flavobacterium	columnare							Y	0
	Flavobacterium_columnare_F2R74	reference_genome	CAZy (DOI: 10.1093/nar/gkab1045)	Flavobacterium	columnare							Y	0
	Flavobacterium_columnare_F2S17	reference_genome	CAZy (DOI: 10.1093/nar/gkab1045)	Flavobacterium	columnare							Y	0
	Flavobacterium_columnare_F2S4	reference_genome	CAZy (DOI: 10.1093/nar/gkab1045)	Flavobacterium	columnare							Y	0
	Flavobacterium_columnare_F9R56	reference_genome	CAZy (DOI: 10.1093/nar/gkab1045)	Flavobacterium	columnare							Y	0
	Flavobacterium_columnare_F9R58	reference_genome	CAZy (DOI: 10.1093/nar/gkab1045)	Flavobacterium	columnare							Y	0
	Flavobacterium_columnare_F9R61	reference_genome	CAZy (DOI: 10.1093/nar/gkab1045)	Flavobacterium	columnare							Y	0
	Flavobacterium_columnare_F9R64	reference_genome	CAZy (DOI: 10.1093/nar/gkab1045)	Flavobacterium	columnare							Y	0
	Flavobacterium_columnare_F9R66	reference_genome	CAZy (DOI: 10.1093/nar/gkab1045)	Flavobacterium	columnare							Y	0
	Flavobacterium_columnare_F9R69	reference_genome	CAZy (DOI: 10.1093/nar/gkab1045)	Flavobacterium	columnare							Y	0
	Flavobacterium_columnare_F9R72	reference_genome	CAZy (DOI: 10.1093/nar/gkab1045)	Flavobacterium	columnare							Y	0
	Flavobacterium_columnare_F9R75	reference_genome	CAZy (DOI: 10.1093/nar/gkab1045)	Flavobacterium	columnare							Y	0
	Flavobacterium_columnare_F9R78	reference_genome	CAZy (DOI: 10.1093/nar/gkab1045)	Flavobacterium	columnare							Y	0
	Flavobacterium_columnare_F9S15	reference_genome	CAZy (DOI: 10.1093/nar/gkab1045)	Flavobacterium	columnare							Y	0
	Flavobacterium_columnare_F9S17	reference_genome	CAZy (DOI: 10.1093/nar/gkab1045)	Flavobacterium	columnare							Y	0
	Flavobacterium_columnare_FCO-F2	reference_genome	CAZy (DOI: 10.1093/nar/gkab1045)	Flavobacterium	columnare							Y	0
	Flavobacterium_columnare_FCO-F9	reference_genome	CAZy (DOI: 10.1093/nar/gkab1045)	Flavobacterium	columnare							Y	0
	Flavobacterium_columnare_Pf1	reference_genome	CAZy (DOI: 10.1093/nar/gkab1045)	Flavobacterium	columnare							Y	0
	Flavobacterium_columnare_TC_1691	reference_genome	CAZy (DOI: 10.1093/nar/gkab1045)	Flavobacterium	columnare							Y	0
	Flavobacterium_commune_PK15	reference_genome	CAZy (DOI: 10.1093/nar/gkab1045)	Flavobacterium	commune							Y	0
	Flavobacterium_crocinum_HYN0056	reference_genome	CAZy (DOI: 10.1093/nar/gkab1045)	Flavobacterium	crocinum							Y	0
	Flavobacterium_cupriresistens_F-323	reference_genome	CAZy (DOI: 10.1093/nar/gkab1045)	Flavobacterium	cupriresistens							Y	0
	Flavobacterium_cyclinae_KSM-R2A25	reference_genome	CAZy (DOI: 10.1093/nar/gkab1045)	Flavobacterium	cyclinae							Y	0
	Flavobacterium_dauae_TCH3-2	reference_genome	CAZy (DOI: 10.1093/nar/gkab1045)	Flavobacterium	dauae							Y	0
	Flavobacterium_endoglycinae_BB8	reference_genome	CAZy (DOI: 10.1093/nar/gkab1045)	Flavobacterium	endoglycinae							Y	0
	Flavobacterium_enshiense_R6S-5-6	reference_genome	CAZy (DOI: 10.1093/nar/gkab1045)	Flavobacterium	enshiense							Y	0
	Flavobacterium_faecale_WV33	reference_genome	CAZy (DOI: 10.1093/nar/gkab1045)	Flavobacterium	faecale							Y	0
	Flavobacterium_faecale_WV33281	reference_genome	CAZy (DOI: 10.1093/nar/gkab1045)	Flavobacterium	faecale							Y	0
	Flavobacterium_flavipigmentatum_F-70	reference_genome	CAZy (DOI: 10.1093/nar/gkab1045)	Flavobacterium	flavipigmentatum							Y	0
	Flavobacterium_fluviale_HYN0086	reference_genome	CAZy (DOI: 10.1093/nar/gkab1045)	Flavobacterium	fluviale							Y	0
	Flavobacterium_galactosidilyticum_F-340	reference_genome	CAZy (DOI: 10.1093/nar/gkab1045)	Flavobacterium	galactosidilyticum							Y	0
	Flavobacterium_gilvum_EM1308	reference_genome	CAZy (DOI: 10.1093/nar/gkab1045)	Flavobacterium	gilvum							Y	0
	Flavobacterium_ginsenosidimutans_YTB16	reference_genome	CAZy (DOI: 10.1093/nar/gkab1045)	Flavobacterium	ginsenosidimutans							Y	0
	Flavobacterium_humidisoli_MMS21-Er5	reference_genome	CAZy (DOI: 10.1093/nar/gkab1045)	Flavobacterium	humidisoli							Y	0
	Flavobacterium_indicum_GPTSA100-9_=_DSM_17447	reference_genome	CAZy (DOI: 10.1093/nar/gkab1045)	Flavobacterium	indicum							Y	0
	Flavobacterium_johnsoniae_G16	reference_genome	CAZy (DOI: 10.1093/nar/gkab1045)	Flavobacterium	johnsoniae							Y	0
	Flavobacterium_johnsoniae_GSE09	reference_genome	CAZy (DOI: 10.1093/nar/gkab1045)	Flavobacterium	johnsoniae							Y	0
	Flavobacterium_johnsoniae_UW101_ATCC_17061	reference_genome	CAZy (DOI: 10.1093/nar/gkab1045)	Flavobacterium	johnsoniae							Y	0
	Flavobacterium_keumense_K3R-10	reference_genome	CAZy (DOI: 10.1093/nar/gkab1045)	Flavobacterium	keumense							Y	0
	Flavobacterium_litorale_WSW3-B6	reference_genome	CAZy (DOI: 10.1093/nar/gkab1045)	Flavobacterium	litorale							Y	0
	Flavobacterium_magnum_HYN0048	reference_genome	CAZy (DOI: 10.1093/nar/gkab1045)	Flavobacterium	magnum							Y	0
	Flavobacterium_nackdongense_GS13	reference_genome	CAZy (DOI: 10.1093/nar/gkab1045)	Flavobacterium	nackdongense							Y	0
	Flavobacterium_nakdongensis_20NA77.7	reference_genome	CAZy (DOI: 10.1093/nar/gkab1045)	Flavobacterium	nakdongensis							Y	0
	Flavobacterium_okayamense_KK2020170	reference_genome	CAZy (DOI: 10.1093/nar/gkab1045)	Flavobacterium	okayamense							Y	0
	Flavobacterium_pallidum_HYN0049	reference_genome	CAZy (DOI: 10.1093/nar/gkab1045)	Flavobacterium	pallidum							Y	0
	Flavobacterium_panici_BSSL-CR3	reference_genome	CAZy (DOI: 10.1093/nar/gkab1045)	Flavobacterium	panici							Y	0
	Flavobacterium_pectinovorum_ZE23VCel01	reference_genome	CAZy (DOI: 10.1093/nar/gkab1045)	Flavobacterium	pectinovorum							Y	0
	Flavobacterium_plurextorum_RSG-18	reference_genome	CAZy (DOI: 10.1093/nar/gkab1045)	Flavobacterium	plurextorum							Y	0
	Flavobacterium_psychrophilum_010418-2/1	reference_genome	CAZy (DOI: 10.1093/nar/gkab1045)	Flavobacterium	psychrophilum							Y	0
	Flavobacterium_psychrophilum_030522-1/1	reference_genome	CAZy (DOI: 10.1093/nar/gkab1045)	Flavobacterium	psychrophilum							Y	0
	Flavobacterium_psychrophilum_141127-1/2N	reference_genome	CAZy (DOI: 10.1093/nar/gkab1045)	Flavobacterium	psychrophilum							Y	0
	Flavobacterium_psychrophilum_160401-1/5M	reference_genome	CAZy (DOI: 10.1093/nar/gkab1045)	Flavobacterium	psychrophilum							Y	0
	Flavobacterium_psychrophilum_160401-1/5N	reference_genome	CAZy (DOI: 10.1093/nar/gkab1045)	Flavobacterium	psychrophilum							Y	0
	Flavobacterium_psychrophilum_160401-1/5N-C1	reference_genome	CAZy (DOI: 10.1093/nar/gkab1045)	Flavobacterium	psychrophilum							Y	0
	Flavobacterium_psychrophilum_160401-1/5N-R1	reference_genome	CAZy (DOI: 10.1093/nar/gkab1045)	Flavobacterium	psychrophilum							Y	0
	Flavobacterium_psychrophilum_160401-1/5N-R2	reference_genome	CAZy (DOI: 10.1093/nar/gkab1045)	Flavobacterium	psychrophilum							Y	0
	Flavobacterium_psychrophilum_160401-1/5N-R3	reference_genome	CAZy (DOI: 10.1093/nar/gkab1045)	Flavobacterium	psychrophilum							Y	0
	Flavobacterium_psychrophilum_160401-1/5N-R4	reference_genome	CAZy (DOI: 10.1093/nar/gkab1045)	Flavobacterium	psychrophilum							Y	0
	Flavobacterium_psychrophilum_160401-1/5N-R5	reference_genome	CAZy (DOI: 10.1093/nar/gkab1045)	Flavobacterium	psychrophilum							Y	0
	Flavobacterium_psychrophilum_160401-1/5N-R7	reference_genome	CAZy (DOI: 10.1093/nar/gkab1045)	Flavobacterium	psychrophilum							Y	0
	Flavobacterium_psychrophilum_160401-1/5N-R8	reference_genome	CAZy (DOI: 10.1093/nar/gkab1045)	Flavobacterium	psychrophilum							Y	0
	Flavobacterium_psychrophilum_160401-1/5N-R9	reference_genome	CAZy (DOI: 10.1093/nar/gkab1045)	Flavobacterium	psychrophilum							Y	0
	Flavobacterium_psychrophilum_3	reference_genome	CAZy (DOI: 10.1093/nar/gkab1045)	Flavobacterium	psychrophilum							Y	0
	Flavobacterium_psychrophilum_4	reference_genome	CAZy (DOI: 10.1093/nar/gkab1045)	Flavobacterium	psychrophilum							Y	0
	Flavobacterium_psychrophilum_5	reference_genome	CAZy (DOI: 10.1093/nar/gkab1045)	Flavobacterium	psychrophilum							Y	0
	Flavobacterium_psychrophilum_950106-1/1	reference_genome	CAZy (DOI: 10.1093/nar/gkab1045)	Flavobacterium	psychrophilum							Y	0
	Flavobacterium_psychrophilum_950106-1/1113	reference_genome	CAZy (DOI: 10.1093/nar/gkab1045)	Flavobacterium	psychrophilum							Y	0
	Flavobacterium_psychrophilum_990512-1/2A	reference_genome	CAZy (DOI: 10.1093/nar/gkab1045)	Flavobacterium	psychrophilum							Y	0
	Flavobacterium_psychrophilum_CHN38	reference_genome	CAZy (DOI: 10.1093/nar/gkab1045)	Flavobacterium	psychrophilum							Y	0
	Flavobacterium_psychrophilum_CHN46	reference_genome	CAZy (DOI: 10.1093/nar/gkab1045)	Flavobacterium	psychrophilum							Y	0
	Flavobacterium_psychrophilum_CSF259-93	reference_genome	CAZy (DOI: 10.1093/nar/gkab1045)	Flavobacterium	psychrophilum							Y	0
	Flavobacterium_psychrophilum_F164	reference_genome	CAZy (DOI: 10.1093/nar/gkab1045)	Flavobacterium	psychrophilum							Y	0
	Flavobacterium_psychrophilum_FPCH6	reference_genome	CAZy (DOI: 10.1093/nar/gkab1045)	Flavobacterium	psychrophilum							Y	0
	Flavobacterium_psychrophilum_FPG101	reference_genome	CAZy (DOI: 10.1093/nar/gkab1045)	Flavobacterium	psychrophilum							Y	0
	Flavobacterium_psychrophilum_FPG3	reference_genome	CAZy (DOI: 10.1093/nar/gkab1045)	Flavobacterium	psychrophilum							Y	0
	Flavobacterium_psychrophilum_FPRT1	reference_genome	CAZy (DOI: 10.1093/nar/gkab1045)	Flavobacterium	psychrophilum							Y	0
	Flavobacterium_psychrophilum_FPS-D10	reference_genome	CAZy (DOI: 10.1093/nar/gkab1045)	Flavobacterium	psychrophilum							Y	0
	Flavobacterium_psychrophilum_FPS-D15	reference_genome	CAZy (DOI: 10.1093/nar/gkab1045)	Flavobacterium	psychrophilum							Y	0
	Flavobacterium_psychrophilum_FPS-F15	reference_genome	CAZy (DOI: 10.1093/nar/gkab1045)	Flavobacterium	psychrophilum							Y	0
	Flavobacterium_psychrophilum_FPS-F16	reference_genome	CAZy (DOI: 10.1093/nar/gkab1045)	Flavobacterium	psychrophilum							Y	0
	Flavobacterium_psychrophilum_FPS-F21	reference_genome	CAZy (DOI: 10.1093/nar/gkab1045)	Flavobacterium	psychrophilum							Y	0
	Flavobacterium_psychrophilum_FPS-F22	reference_genome	CAZy (DOI: 10.1093/nar/gkab1045)	Flavobacterium	psychrophilum							Y	0
	Flavobacterium_psychrophilum_FPS-F27	reference_genome	CAZy (DOI: 10.1093/nar/gkab1045)	Flavobacterium	psychrophilum							Y	0
	Flavobacterium_psychrophilum_FPS-F30	reference_genome	CAZy (DOI: 10.1093/nar/gkab1045)	Flavobacterium	psychrophilum							Y	0
	Flavobacterium_psychrophilum_FPS-F32	reference_genome	CAZy (DOI: 10.1093/nar/gkab1045)	Flavobacterium	psychrophilum							Y	0
	Flavobacterium_psychrophilum_FPS-F33	reference_genome	CAZy (DOI: 10.1093/nar/gkab1045)	Flavobacterium	psychrophilum							Y	0
	Flavobacterium_psychrophilum_FPS-G1	reference_genome	CAZy (DOI: 10.1093/nar/gkab1045)	Flavobacterium	psychrophilum							Y	0
	Flavobacterium_psychrophilum_FPS-R7	reference_genome	CAZy (DOI: 10.1093/nar/gkab1045)	Flavobacterium	psychrophilum							Y	0
	Flavobacterium_psychrophilum_FPS-S10	reference_genome	CAZy (DOI: 10.1093/nar/gkab1045)	Flavobacterium	psychrophilum							Y	0
	Flavobacterium_psychrophilum_FPS-S11A	reference_genome	CAZy (DOI: 10.1093/nar/gkab1045)	Flavobacterium	psychrophilum							Y	0
	Flavobacterium_psychrophilum_FPS-S11B	reference_genome	CAZy (DOI: 10.1093/nar/gkab1045)	Flavobacterium	psychrophilum							Y	0
	Flavobacterium_psychrophilum_FPS-S6	reference_genome	CAZy (DOI: 10.1093/nar/gkab1045)	Flavobacterium	psychrophilum							Y	0
	Flavobacterium_psychrophilum_FPS-S6-C1	reference_genome	CAZy (DOI: 10.1093/nar/gkab1045)	Flavobacterium	psychrophilum							Y	0
	Flavobacterium_psychrophilum_FPS-S6-R1	reference_genome	CAZy (DOI: 10.1093/nar/gkab1045)	Flavobacterium	psychrophilum							Y	0
	Flavobacterium_psychrophilum_FPS-S6-R10	reference_genome	CAZy (DOI: 10.1093/nar/gkab1045)	Flavobacterium	psychrophilum							Y	0
	Flavobacterium_psychrophilum_FPS-S6-R11	reference_genome	CAZy (DOI: 10.1093/nar/gkab1045)	Flavobacterium	psychrophilum							Y	0
	Flavobacterium_psychrophilum_FPS-S6-R12	reference_genome	CAZy (DOI: 10.1093/nar/gkab1045)	Flavobacterium	psychrophilum							Y	0
	Flavobacterium_psychrophilum_FPS-S6-R13	reference_genome	CAZy (DOI: 10.1093/nar/gkab1045)	Flavobacterium	psychrophilum							Y	0
	Flavobacterium_psychrophilum_FPS-S6-R14	reference_genome	CAZy (DOI: 10.1093/nar/gkab1045)	Flavobacterium	psychrophilum							Y	0
	Flavobacterium_psychrophilum_FPS-S6-R15	reference_genome	CAZy (DOI: 10.1093/nar/gkab1045)	Flavobacterium	psychrophilum							Y	0
	Flavobacterium_psychrophilum_FPS-S6-R16	reference_genome	CAZy (DOI: 10.1093/nar/gkab1045)	Flavobacterium	psychrophilum							Y	0
	Flavobacterium_psychrophilum_FPS-S6-R17	reference_genome	CAZy (DOI: 10.1093/nar/gkab1045)	Flavobacterium	psychrophilum							Y	0
	Flavobacterium_psychrophilum_FPS-S6-R18	reference_genome	CAZy (DOI: 10.1093/nar/gkab1045)	Flavobacterium	psychrophilum							Y	0
	Flavobacterium_psychrophilum_FPS-S6-R2	reference_genome	CAZy (DOI: 10.1093/nar/gkab1045)	Flavobacterium	psychrophilum							Y	0
	Flavobacterium_psychrophilum_FPS-S6-R3	reference_genome	CAZy (DOI: 10.1093/nar/gkab1045)	Flavobacterium	psychrophilum							Y	0
	Flavobacterium_psychrophilum_FPS-S6-R4	reference_genome	CAZy (DOI: 10.1093/nar/gkab1045)	Flavobacterium	psychrophilum							Y	0
	Flavobacterium_psychrophilum_FPS-S6-R5	reference_genome	CAZy (DOI: 10.1093/nar/gkab1045)	Flavobacterium	psychrophilum							Y	0
	Flavobacterium_psychrophilum_FPS-S6-R6	reference_genome	CAZy (DOI: 10.1093/nar/gkab1045)	Flavobacterium	psychrophilum							Y	0
	Flavobacterium_psychrophilum_FPS-S6-R7	reference_genome	CAZy (DOI: 10.1093/nar/gkab1045)	Flavobacterium	psychrophilum							Y	0
	Flavobacterium_psychrophilum_FPS-S6-R8	reference_genome	CAZy (DOI: 10.1093/nar/gkab1045)	Flavobacterium	psychrophilum							Y	0
	Flavobacterium_psychrophilum_FPS-S6-R9	reference_genome	CAZy (DOI: 10.1093/nar/gkab1045)	Flavobacterium	psychrophilum							Y	0
	Flavobacterium_psychrophilum_FPS-S9	reference_genome	CAZy (DOI: 10.1093/nar/gkab1045)	Flavobacterium	psychrophilum							Y	0
	Flavobacterium_psychrophilum_JIP02/86	reference_genome	CAZy (DOI: 10.1093/nar/gkab1045)	Flavobacterium	psychrophilum							Y	0
	Flavobacterium_psychrophilum_K9/00	reference_genome	CAZy (DOI: 10.1093/nar/gkab1045)	Flavobacterium	psychrophilum							Y	0
	Flavobacterium_psychrophilum_MH1	reference_genome	CAZy (DOI: 10.1093/nar/gkab1045)	Flavobacterium	psychrophilum							Y	0
	Flavobacterium_psychrophilum_OSU_THCO2-90	reference_genome	CAZy (DOI: 10.1093/nar/gkab1045)	Flavobacterium	psychrophilum							Y	0
	Flavobacterium_psychrophilum_P15/8B-11	reference_genome	CAZy (DOI: 10.1093/nar/gkab1045)	Flavobacterium	psychrophilum							Y	0
	Flavobacterium_psychrophilum_P30-2B/09	reference_genome	CAZy (DOI: 10.1093/nar/gkab1045)	Flavobacterium	psychrophilum							Y	0
	Flavobacterium_psychrophilum_P7-7B/10	reference_genome	CAZy (DOI: 10.1093/nar/gkab1045)	Flavobacterium	psychrophilum							Y	0
	Flavobacterium_psychrophilum_PG2	reference_genome	CAZy (DOI: 10.1093/nar/gkab1045)	Flavobacterium	psychrophilum							Y	0
	Flavobacterium_psychrophilum_V1-20	reference_genome	CAZy (DOI: 10.1093/nar/gkab1045)	Flavobacterium	psychrophilum							Y	0
	Flavobacterium_psychrophilum_V2-20	reference_genome	CAZy (DOI: 10.1093/nar/gkab1045)	Flavobacterium	psychrophilum							Y	0
	Flavobacterium_psychrophilum_V3-5	reference_genome	CAZy (DOI: 10.1093/nar/gkab1045)	Flavobacterium	psychrophilum							Y	0
	Flavobacterium_psychrophilum_V4-24	reference_genome	CAZy (DOI: 10.1093/nar/gkab1045)	Flavobacterium	psychrophilum							Y	0
	Flavobacterium_psychrophilum_V4-28	reference_genome	CAZy (DOI: 10.1093/nar/gkab1045)	Flavobacterium	psychrophilum							Y	0
	Flavobacterium_psychrophilum_V4-33	reference_genome	CAZy (DOI: 10.1093/nar/gkab1045)	Flavobacterium	psychrophilum							Y	0
	Flavobacterium_psychrophilum_VQ50	reference_genome	CAZy (DOI: 10.1093/nar/gkab1045)	Flavobacterium	psychrophilum							Y	0
	Flavobacterium_psychrophilum_Z1	reference_genome	CAZy (DOI: 10.1093/nar/gkab1045)	Flavobacterium	psychrophilum							Y	0
	Flavobacterium_psychrophilum_Z2	reference_genome	CAZy (DOI: 10.1093/nar/gkab1045)	Flavobacterium	psychrophilum							Y	0
	Flavobacterium_sangjuense_GS03	reference_genome	CAZy (DOI: 10.1093/nar/gkab1045)	Flavobacterium	sangjuense							Y	0
	Flavobacterium_sediminilitoris_YSM-43	reference_genome	CAZy (DOI: 10.1093/nar/gkab1045)	Flavobacterium	sediminilitoris							Y	0
	Flavobacterium_sediminis_MEBiC07310	reference_genome	CAZy (DOI: 10.1093/nar/gkab1045)	Flavobacterium	sediminis							Y	0
	Flavobacterium_soyae_55	reference_genome	CAZy (DOI: 10.1093/nar/gkab1045)	Flavobacterium	soyae							Y	0
	Flavobacterium_sp._140616W15	reference_genome	CAZy (DOI: 10.1093/nar/gkab1045)	Flavobacterium	sp.							Y	0
	Flavobacterium_sp._AJ004	reference_genome	CAZy (DOI: 10.1093/nar/gkab1045)	Flavobacterium	sp.							Y	0
	Flavobacterium_sp._B183_B183	reference_genome	CAZy (DOI: 10.1093/nar/gkab1045)	Flavobacterium	sp.							Y	0
	Flavobacterium_sp._CBA20B-1_CBA20B-1	reference_genome	CAZy (DOI: 10.1093/nar/gkab1045)	Flavobacterium	sp.							Y	0
	Flavobacterium_sp._CECT_9288	reference_genome	CAZy (DOI: 10.1093/nar/gkab1045)	Flavobacterium	sp.							Y	0
	Flavobacterium_sp._CFS9_CFS9	reference_genome	CAZy (DOI: 10.1093/nar/gkab1045)	Flavobacterium	sp.							Y	0
	Flavobacterium_sp._CHNK8	reference_genome	CAZy (DOI: 10.1093/nar/gkab1045)	Flavobacterium	sp.							Y	0
	Flavobacterium_sp._CLA17	reference_genome	CAZy (DOI: 10.1093/nar/gkab1045)	Flavobacterium	sp.							Y	0
	Flavobacterium_sp._CS20	reference_genome	CAZy (DOI: 10.1093/nar/gkab1045)	Flavobacterium	sp.							Y	0
	Flavobacterium_sp._GENT11	reference_genome	CAZy (DOI: 10.1093/nar/gkab1045)	Flavobacterium	sp.							Y	0
	Flavobacterium_sp._GSB-24_GSB-24	reference_genome	CAZy (DOI: 10.1093/nar/gkab1045)	Flavobacterium	sp.							Y	0
	Flavobacterium_sp._HJ-32-4_HJ-32-4	reference_genome	CAZy (DOI: 10.1093/nar/gkab1045)	Flavobacterium	sp.							Y	0
	Flavobacterium_sp._JSWR-1_JSWR-1	reference_genome	CAZy (DOI: 10.1093/nar/gkab1045)	Flavobacterium	sp.							Y	0
	Flavobacterium_sp._K5-23_K5-23	reference_genome	CAZy (DOI: 10.1093/nar/gkab1045)	Flavobacterium	sp.							Y	0
	Flavobacterium_sp._KACC_22758_KACC_22758	reference_genome	CAZy (DOI: 10.1093/nar/gkab1045)	Flavobacterium	sp.							Y	0
	Flavobacterium_sp._KACC_22761_KACC_22761	reference_genome	CAZy (DOI: 10.1093/nar/gkab1045)	Flavobacterium	sp.							Y	0
	Flavobacterium_sp._KACC_22763_KACC_22763	reference_genome	CAZy (DOI: 10.1093/nar/gkab1045)	Flavobacterium	sp.							Y	0
	Flavobacterium_sp._KBS0721	reference_genome	CAZy (DOI: 10.1093/nar/gkab1045)	Flavobacterium	sp.							Y	0
	Flavobacterium_sp._KS-LB2_KS-LB2	reference_genome	CAZy (DOI: 10.1093/nar/gkab1045)	Flavobacterium	sp.							Y	0
	Flavobacterium_sp._LPB0248_LPB248	reference_genome	CAZy (DOI: 10.1093/nar/gkab1045)	Flavobacterium	sp.							Y	0
	Flavobacterium_sp._M31R6	reference_genome	CAZy (DOI: 10.1093/nar/gkab1045)	Flavobacterium	sp.							Y	0
	Flavobacterium_sp._MDT1-60	reference_genome	CAZy (DOI: 10.1093/nar/gkab1045)	Flavobacterium	sp.							Y	0
	Flavobacterium_sp._NG2_NG2	reference_genome	CAZy (DOI: 10.1093/nar/gkab1045)	Flavobacterium	sp.							Y	0
	Flavobacterium_sp._PMR2A8_PMR2A8	reference_genome	CAZy (DOI: 10.1093/nar/gkab1045)	Flavobacterium	sp.							Y	0
	Flavobacterium_sp._PS2	reference_genome	CAZy (DOI: 10.1093/nar/gkab1045)	Flavobacterium	sp.							Y	0
	Flavobacterium_sp._RS13.1_RS13.1	reference_genome	CAZy (DOI: 10.1093/nar/gkab1045)	Flavobacterium	sp.							Y	0
	Flavobacterium_sp._SLB02_SGTM	reference_genome	CAZy (DOI: 10.1093/nar/gkab1045)	Flavobacterium	sp.							Y	0
	Flavobacterium_sp._Sr18	reference_genome	CAZy (DOI: 10.1093/nar/gkab1045)	Flavobacterium	sp.							Y	0
	Flavobacterium_sp._TR2_TR2	reference_genome	CAZy (DOI: 10.1093/nar/gkab1045)	Flavobacterium	sp.							Y	0
	Flavobacterium_sp._W1B_W1B	reference_genome	CAZy (DOI: 10.1093/nar/gkab1045)	Flavobacterium	sp.							Y	0
	Flavobacterium_sp._WC2409_WC2409	reference_genome	CAZy (DOI: 10.1093/nar/gkab1045)	Flavobacterium	sp.							Y	0
	Flavobacterium_sp._WC2416_WC2416	reference_genome	CAZy (DOI: 10.1093/nar/gkab1045)	Flavobacterium	sp.							Y	0
	Flavobacterium_sp._WC2421_WC2421	reference_genome	CAZy (DOI: 10.1093/nar/gkab1045)	Flavobacterium	sp.							Y	0
	Flavobacterium_sp._WC2429_WC2429	reference_genome	CAZy (DOI: 10.1093/nar/gkab1045)	Flavobacterium	sp.							Y	0
	Flavobacterium_sp._WC2430_WC2430	reference_genome	CAZy (DOI: 10.1093/nar/gkab1045)	Flavobacterium	sp.							Y	0
	Flavobacterium_sp._WV_118_3_WilmWWT_118_3	reference_genome	CAZy (DOI: 10.1093/nar/gkab1045)	Flavobacterium	sp.							Y	0
	Flavobacterium_sp._WW92_WW92	reference_genome	CAZy (DOI: 10.1093/nar/gkab1045)	Flavobacterium	sp.							Y	0
	Flavobacterium_sp._xlx-214	reference_genome	CAZy (DOI: 10.1093/nar/gkab1045)	Flavobacterium	sp.							Y	0
	Flavobacterium_sp._YJ01_YJ01	reference_genome	CAZy (DOI: 10.1093/nar/gkab1045)	Flavobacterium	sp.							Y	0
	Flavobacterium_sp._ZE23DGlu08_ZE23DGlu08	reference_genome	CAZy (DOI: 10.1093/nar/gkab1045)	Flavobacterium	sp.							Y	0
	Flavobacterium_tructae_CF-01	reference_genome	CAZy (DOI: 10.1093/nar/gkab1045)	Flavobacterium	tructae							Y	0
	Fluviicola_taffensis_DSM_16823	reference_genome	CAZy (DOI: 10.1093/nar/gkab1045)	Fluviicola	taffensis							Y	0
	Formosa_agariphila_KMM_3901	reference_genome	CAZy (DOI: 10.1093/nar/gkab1045)	Formosa	agariphila							Y	0
	Formosa_sediminum_PS13	reference_genome	CAZy (DOI: 10.1093/nar/gkab1045)	Formosa	sediminum							Y	0
	Formosa_sp._Hel1_31_208	reference_genome	CAZy (DOI: 10.1093/nar/gkab1045)	Formosa	sp.							Y	0
	Formosa_sp._Hel1_33_131	reference_genome	CAZy (DOI: 10.1093/nar/gkab1045)	Formosa	sp.							Y	0
	Formosa_sp._Hel3_A1_48	reference_genome	CAZy (DOI: 10.1093/nar/gkab1045)	Formosa	sp.							Y	0
	Fulvitalea_axinellae_DSM_100852	reference_genome	CAZy (DOI: 10.1093/nar/gkab1045)	Fulvitalea	axinellae							Y	0
	Fulvivirga_ligni_W9P-11	reference_genome	CAZy (DOI: 10.1093/nar/gkab1045)	Fulvivirga	ligni							Y	0
	Fulvivirga_lutea_S481	reference_genome	CAZy (DOI: 10.1093/nar/gkab1045)	Fulvivirga	lutea							Y	0
	Fulvivirga_maritima_SW1-E11	reference_genome	CAZy (DOI: 10.1093/nar/gkab1045)	Fulvivirga	maritima							Y	0
	Fulvivirga_ulvae_SS9-22	reference_genome	CAZy (DOI: 10.1093/nar/gkab1045)	Fulvivirga	ulvae							Y	0
	Galbibacter_sp._bg1_BG1	reference_genome	CAZy (DOI: 10.1093/nar/gkab1045)	Galbibacter	sp.							Y	0
	Gaoshiqia_sp._Z1-71	reference_genome	CAZy (DOI: 10.1093/nar/gkab1045)	Gaoshiqia	sp.							Y	0
	Gillisia_sp._Hel1_33_143	reference_genome	CAZy (DOI: 10.1093/nar/gkab1045)	Gillisia	sp.							Y	0
	Gilvibacter_sp._SZ-19	reference_genome	CAZy (DOI: 10.1093/nar/gkab1045)	Gilvibacter	sp.							Y	0
	Gramella_sp._MAR_2010_102	reference_genome	CAZy (DOI: 10.1093/nar/gkab1045)	Gramella	sp.							Y	0
	Gramella_sp._MAR_2010_147	reference_genome	CAZy (DOI: 10.1093/nar/gkab1045)	Gramella	sp.							Y	0
	Gramella_sp._MT6	reference_genome	CAZy (DOI: 10.1093/nar/gkab1045)	Gramella	sp.							Y	0
	Haliscomenobacter_hydrossis_DSM_1100	reference_genome	CAZy (DOI: 10.1093/nar/gkab1045)	Haliscomenobacter	hydrossis							Y	0
	Hoylesella_buccalis_ATCC_35310	reference_genome	CAZy (DOI: 10.1093/nar/gkab1045)	Hoylesella	buccalis							Y	0
	Hoylesella_enoeca_F0113	reference_genome	CAZy (DOI: 10.1093/nar/gkab1045)	Hoylesella	enoeca							Y	0
	Hwangdonia_lutea_SCSIO_19198	reference_genome	CAZy (DOI: 10.1093/nar/gkab1045)	Hwangdonia	lutea							Y	0
	Hymenobacter_aerilatus_5413J-13	reference_genome	CAZy (DOI: 10.1093/nar/gkab1045)	Hymenobacter	aerilatus							Y	0
	Hymenobacter_canadensis_PAMC_29467	reference_genome	CAZy (DOI: 10.1093/nar/gkab1045)	Hymenobacter	canadensis							Y	0
	Hymenobacter_cellulosilyticus_5116S-3	reference_genome	CAZy (DOI: 10.1093/nar/gkab1045)	Hymenobacter	cellulosilyticus							Y	0
	Hymenobacter_cellulosivorans_5116S-27	reference_genome	CAZy (DOI: 10.1093/nar/gkab1045)	Hymenobacter	cellulosivorans							Y	0
	Hymenobacter_jejuensis_17J68-5	reference_genome	CAZy (DOI: 10.1093/nar/gkab1045)	Hymenobacter	jejuensis							Y	0
	Hymenobacter_monticola_KACC_22596	reference_genome	CAZy (DOI: 10.1093/nar/gkab1045)	Hymenobacter	monticola							Y	0
	Hymenobacter_nivis_NBRC_111535	reference_genome	CAZy (DOI: 10.1093/nar/gkab1045)	Hymenobacter	nivis							Y	0
	Hymenobacter_oligotrophus_sh-6	reference_genome	CAZy (DOI: 10.1093/nar/gkab1045)	Hymenobacter	oligotrophus							Y	0
	Hymenobacter_psoromatis_PAMC_26554	reference_genome	CAZy (DOI: 10.1093/nar/gkab1045)	Hymenobacter	psoromatis							Y	0
	Hymenobacter_qilianensis_JCM_19763	reference_genome	CAZy (DOI: 10.1093/nar/gkab1045)	Hymenobacter	qilianensis							Y	0
	Hymenobacter_russus_BT18	reference_genome	CAZy (DOI: 10.1093/nar/gkab1045)	Hymenobacter	russus							Y	0
	Hymenobacter_sedentarius_DG5B	reference_genome	CAZy (DOI: 10.1093/nar/gkab1045)	Hymenobacter	sedentarius							Y	0
	Hymenobacter_sediminicola_S2-20-2	reference_genome	CAZy (DOI: 10.1093/nar/gkab1045)	Hymenobacter	sediminicola							Y	0
	Hymenobacter_sp._5317J-9	reference_genome	CAZy (DOI: 10.1093/nar/gkab1045)	Hymenobacter	sp.							Y	0
	Hymenobacter_sp._5414T-23	reference_genome	CAZy (DOI: 10.1093/nar/gkab1045)	Hymenobacter	sp.							Y	0
	Hymenobacter_sp._5516J-16	reference_genome	CAZy (DOI: 10.1093/nar/gkab1045)	Hymenobacter	sp.							Y	0
	Hymenobacter_sp._APR13	reference_genome	CAZy (DOI: 10.1093/nar/gkab1045)	Hymenobacter	sp.							Y	0
	Hymenobacter_sp._BRD128	reference_genome	CAZy (DOI: 10.1093/nar/gkab1045)	Hymenobacter	sp.							Y	0
	Hymenobacter_sp._BRD67	reference_genome	CAZy (DOI: 10.1093/nar/gkab1045)	Hymenobacter	sp.							Y	0
	Hymenobacter_sp._BT182	reference_genome	CAZy (DOI: 10.1093/nar/gkab1045)	Hymenobacter	sp.							Y	0
	Hymenobacter_sp._DG25A	reference_genome	CAZy (DOI: 10.1093/nar/gkab1045)	Hymenobacter	sp.							Y	0
	Hymenobacter_sp._DG25B	reference_genome	CAZy (DOI: 10.1093/nar/gkab1045)	Hymenobacter	sp.							Y	0
	Hymenobacter_sp._GOD-10R	reference_genome	CAZy (DOI: 10.1093/nar/gkab1045)	Hymenobacter	sp.							Y	0
	Hymenobacter_sp._HDW8	reference_genome	CAZy (DOI: 10.1093/nar/gkab1045)	Hymenobacter	sp.							Y	0
	Hymenobacter_sp._NBH84	reference_genome	CAZy (DOI: 10.1093/nar/gkab1045)	Hymenobacter	sp.							Y	0
	Hymenobacter_sp._PAMC_26628	reference_genome	CAZy (DOI: 10.1093/nar/gkab1045)	Hymenobacter	sp.							Y	0
	Hymenobacter_sp._YIM_151500-1	reference_genome	CAZy (DOI: 10.1093/nar/gkab1045)	Hymenobacter	sp.							Y	0
	Hymenobacter_sp._YIM_151858-1	reference_genome	CAZy (DOI: 10.1093/nar/gkab1045)	Hymenobacter	sp.							Y	0
	Hymenobacter_sublimis_5516S-25	reference_genome	CAZy (DOI: 10.1093/nar/gkab1045)	Hymenobacter	sublimis							Y	0
	Hymenobacter_swuensis_DY53	reference_genome	CAZy (DOI: 10.1093/nar/gkab1045)	Hymenobacter	swuensis							Y	0
	Hymenobacter_taeanensis_TS19	reference_genome	CAZy (DOI: 10.1093/nar/gkab1045)	Hymenobacter	taeanensis							Y	0
	Hymenobacter_tibetensis_KACC_21982	reference_genome	CAZy (DOI: 10.1093/nar/gkab1045)	Hymenobacter	tibetensis							Y	0
	Hymenobacter_volaticus_5420S-77	reference_genome	CAZy (DOI: 10.1093/nar/gkab1045)	Hymenobacter	volaticus							Y	0
	Hymenobacter_yonginensis_KCTC_22745	reference_genome	CAZy (DOI: 10.1093/nar/gkab1045)	Hymenobacter	yonginensis							Y	0
	Ichthyobacterium_seriolicida_JBKA-6	reference_genome	CAZy (DOI: 10.1093/nar/gkab1045)	Ichthyobacterium	seriolicida							Y	0
	Ignavibacteria_bacterium_isolate_R2_bin22_o	reference_genome	CAZy (DOI: 10.1093/nar/gkab1045)	Ignavibacteria	bacterium							Y	0
	Ignavibacteriota_bacterium_isolate_IGN2	reference_genome	CAZy (DOI: 10.1093/nar/gkab1045)	Ignavibacteriota	bacterium							Y	0
	Ignavibacteriota_bacterium_isolate_IGN3	reference_genome	CAZy (DOI: 10.1093/nar/gkab1045)	Ignavibacteriota	bacterium							Y	0
	Ignavibacterium_album_JCM_16511	reference_genome	CAZy (DOI: 10.1093/nar/gkab1045)	Ignavibacterium	album							Y	0
	Imperialibacter_roseus_P4T	reference_genome	CAZy (DOI: 10.1093/nar/gkab1045)	Imperialibacter	roseus							Y	0
	Imtechella_halotolerans_JCM_17677	reference_genome	CAZy (DOI: 10.1093/nar/gkab1045)	Imtechella	halotolerans							Y	0
	Kaistella_antarctica_NCTC13489	reference_genome	CAZy (DOI: 10.1093/nar/gkab1045)	Kaistella	antarctica							Y	0
	Kaistella_carnis_G0081	reference_genome	CAZy (DOI: 10.1093/nar/gkab1045)	Kaistella	carnis							Y	0
	Kaistella_faecalis_F4	reference_genome	CAZy (DOI: 10.1093/nar/gkab1045)	Kaistella	faecalis							Y	0
	Kaistella_flava_7-3A	reference_genome	CAZy (DOI: 10.1093/nar/gkab1045)	Kaistella	flava							Y	0
	Kaistella_haifensis_G0079	reference_genome	CAZy (DOI: 10.1093/nar/gkab1045)	Kaistella	haifensis							Y	0
	Kaistella_jeonii_NCTC13459	reference_genome	CAZy (DOI: 10.1093/nar/gkab1045)	Kaistella	jeonii							Y	0
	Kaistella_sp._97-N-M2	reference_genome	CAZy (DOI: 10.1093/nar/gkab1045)	Kaistella	sp.							Y	0
	Kordia_antarctica_IMCC3317	reference_genome	CAZy (DOI: 10.1093/nar/gkab1045)	Kordia	antarctica							Y	0
	Kordia_sp._SMS9	reference_genome	CAZy (DOI: 10.1093/nar/gkab1045)	Kordia	sp.							Y	0
	Labilibaculum_antarcticum_SPP2	reference_genome	CAZy (DOI: 10.1093/nar/gkab1045)	Labilibaculum	antarcticum							Y	0
	Lacibacter_sediminis_S13-6-22	reference_genome	CAZy (DOI: 10.1093/nar/gkab1045)	Lacibacter	sediminis							Y	0
	Lacibacter_sp._MH-610	reference_genome	CAZy (DOI: 10.1093/nar/gkab1045)	Lacibacter	sp.							Y	0
	Lacinutrix_neustonica_HL-RS19	reference_genome	CAZy (DOI: 10.1093/nar/gkab1045)	Lacinutrix	neustonica							Y	0
	Lacinutrix_sp._5H-3-7-4	reference_genome	CAZy (DOI: 10.1093/nar/gkab1045)	Lacinutrix	sp.							Y	0
	Lacinutrix_sp._Bg11-31	reference_genome	CAZy (DOI: 10.1093/nar/gkab1045)	Lacinutrix	sp.							Y	0
	Lacinutrix_sp._WUR7	reference_genome	CAZy (DOI: 10.1093/nar/gkab1045)	Lacinutrix	sp.							Y	0
	Lacinutrix_venerupis_DOK2-8	reference_genome	CAZy (DOI: 10.1093/nar/gkab1045)	Lacinutrix	venerupis							Y	0
	Leadbetterella_byssophila_DSM_17132	reference_genome	CAZy (DOI: 10.1093/nar/gkab1045)	Leadbetterella	byssophila							Y	0
	Leeuwenhoekiella_obamensis_FRT2	reference_genome	CAZy (DOI: 10.1093/nar/gkab1045)	Leeuwenhoekiella	obamensis							Y	0
	Leeuwenhoekiella_palythoae_F5	reference_genome	CAZy (DOI: 10.1093/nar/gkab1045)	Leeuwenhoekiella	palythoae							Y	0
	Lewinella_sp._LCG006_LCG006	reference_genome	CAZy (DOI: 10.1093/nar/gkab1045)	Lewinella	sp.							Y	0
	Limibacterium_fermenti_me31	reference_genome	CAZy (DOI: 10.1093/nar/gkab1045)	Limibacterium	fermenti							Y	0
	Lutibacter_profundi_LP1	reference_genome	CAZy (DOI: 10.1093/nar/gkab1045)	Lutibacter	profundi							Y	0
	Lutibacter_sp._A64_A64	reference_genome	CAZy (DOI: 10.1093/nar/gkab1045)	Lutibacter	sp.							Y	0
	Lutibacter_sp._A80_A80	reference_genome	CAZy (DOI: 10.1093/nar/gkab1045)	Lutibacter	sp.							Y	0
	Lutimonas_zeaxanthinifaciens_YSD2104	reference_genome	CAZy (DOI: 10.1093/nar/gkab1045)	Lutimonas	zeaxanthinifaciens							Y	0
	Mangrovimonas_cancribranchiae_UG2-1	reference_genome	CAZy (DOI: 10.1093/nar/gkab1045)	Mangrovimonas	cancribranchiae							Y	0
	Mangrovimonas_sp._UG2-2_UG2-2	reference_genome	CAZy (DOI: 10.1093/nar/gkab1045)	Mangrovimonas	sp.							Y	0
	Mangrovimonas_sp._YM274_YM274	reference_genome	CAZy (DOI: 10.1093/nar/gkab1045)	Mangrovimonas	sp.							Y	0
	Maribacter_cobaltidurans_B1	reference_genome	CAZy (DOI: 10.1093/nar/gkab1045)	Maribacter	cobaltidurans							Y	0
	Maribacter_hydrothermalis_T28	reference_genome	CAZy (DOI: 10.1093/nar/gkab1045)	Maribacter	hydrothermalis							Y	0
	Maribacter_litopenaei_HL-LV01	reference_genome	CAZy (DOI: 10.1093/nar/gkab1045)	Maribacter	litopenaei							Y	0
	Maribacter_sp._1_2014MBL_MicDiv	reference_genome	CAZy (DOI: 10.1093/nar/gkab1045)	Maribacter	sp.							Y	0
	Maribacter_sp._BPC-D8	reference_genome	CAZy (DOI: 10.1093/nar/gkab1045)	Maribacter	sp.							Y	0
	Maribacter_sp._C-4077_C-4077	reference_genome	CAZy (DOI: 10.1093/nar/gkab1045)	Maribacter	sp.							Y	0
	Maribacter_sp._HTCC2170	reference_genome	CAZy (DOI: 10.1093/nar/gkab1045)	Maribacter	sp.							Y	0
	Maribacter_sp._MAR_2009_60	reference_genome	CAZy (DOI: 10.1093/nar/gkab1045)	Maribacter	sp.							Y	0
	Maribacter_sp._MJ134	reference_genome	CAZy (DOI: 10.1093/nar/gkab1045)	Maribacter	sp.							Y	0
	Maribacter_sp._X9_X9	reference_genome	CAZy (DOI: 10.1093/nar/gkab1045)	Maribacter	sp.							Y	0
	Maribellus_comscasis_WC007	reference_genome	CAZy (DOI: 10.1093/nar/gkab1045)	Maribellus	comscasis							Y	0
	Mariniflexile_litorale_KMM_9835	reference_genome	CAZy (DOI: 10.1093/nar/gkab1045)	Mariniflexile	litorale							Y	0
	Mariniflexile_sp._AS56_AS56	reference_genome	CAZy (DOI: 10.1093/nar/gkab1045)	Mariniflexile	sp.							Y	0
	Mariniflexile_sp._TRM1-10	reference_genome	CAZy (DOI: 10.1093/nar/gkab1045)	Mariniflexile	sp.							Y	0
	Marinirhabdus_gelatinilytica_RR4-40	reference_genome	CAZy (DOI: 10.1093/nar/gkab1045)	Marinirhabdus	gelatinilytica							Y	0
	Marivirga_arenosa_BKB1-2	reference_genome	CAZy (DOI: 10.1093/nar/gkab1045)	Marivirga	arenosa							Y	0
	Marivirga_harenae_KCTC_92433	reference_genome	CAZy (DOI: 10.1093/nar/gkab1045)	Marivirga	harenae							Y	0
	Marivirga_salinarum_BDSF4-3	reference_genome	CAZy (DOI: 10.1093/nar/gkab1045)	Marivirga	salinarum							Y	0
	Marivirga_sp._ABR2-2	reference_genome	CAZy (DOI: 10.1093/nar/gkab1045)	Marivirga	sp.							Y	0
	Marivirga_tractuosa_ac6	reference_genome	CAZy (DOI: 10.1093/nar/gkab1045)	Marivirga	tractuosa							Y	0
	Marivirga_tractuosa_DSM_4126	reference_genome	CAZy (DOI: 10.1093/nar/gkab1045)	Marivirga	tractuosa							Y	0
	Marivirga_tractuosa_NBRC_15989	reference_genome	CAZy (DOI: 10.1093/nar/gkab1045)	Marivirga	tractuosa							Y	0
	Marixanthomonas_sp._SCSIO_43207	reference_genome	CAZy (DOI: 10.1093/nar/gkab1045)	Marixanthomonas	sp.							Y	0
	Marnyiella_aurantia_cx-624	reference_genome	CAZy (DOI: 10.1093/nar/gkab1045)	Marnyiella	aurantia							Y	0
	Melioribacter_roseus_P3M-2	reference_genome	CAZy (DOI: 10.1093/nar/gkab1045)	Melioribacter	roseus							Y	0
	Mesoflavibacter_sp._HG37	reference_genome	CAZy (DOI: 10.1093/nar/gkab1045)	Mesoflavibacter	sp.							Y	0
	Mesoflavibacter_sp._HG96	reference_genome	CAZy (DOI: 10.1093/nar/gkab1045)	Mesoflavibacter	sp.							Y	0
	Mesoflavibacter_sp._SCSIO_43206	reference_genome	CAZy (DOI: 10.1093/nar/gkab1045)	Mesoflavibacter	sp.							Y	0
	Microbacter_sp._GSS18_GSS18	reference_genome	CAZy (DOI: 10.1093/nar/gkab1045)	Microbacter	sp.							Y	0
	Mongoliitalea_daihaiensis_X100-76	reference_genome	CAZy (DOI: 10.1093/nar/gkab1045)	Mongoliitalea	daihaiensis							Y	0
	Mucilaginibacter_celer_HYN0043	reference_genome	CAZy (DOI: 10.1093/nar/gkab1045)	Mucilaginibacter	celer							Y	0
	Mucilaginibacter_daejeonensis_KACC_14964	reference_genome	CAZy (DOI: 10.1093/nar/gkab1045)	Mucilaginibacter	daejeonensis							Y	0
	Mucilaginibacter_ginkgonis_HMF7856	reference_genome	CAZy (DOI: 10.1093/nar/gkab1045)	Mucilaginibacter	ginkgonis							Y	0
	Mucilaginibacter_ginsenosidivorans_Gsoil_3017	reference_genome	CAZy (DOI: 10.1093/nar/gkab1045)	Mucilaginibacter	ginsenosidivorans							Y	0
[truncated: 631 more rows]
