# Supplementary material for: Glycoside hydrolase–mediated glucomannan catabolism in Segatella copri, a target of microbiota-directed foods for malnourished children
Source: Proc Natl Acad Sci U S A. 2025 Dec 2;122(49):e2521522122. doi: 10.1073/pnas.2521522122 (PMC12704710; doi:10.1073/pnas.2521522122)
Supplement: Supplementary file 4 — Dataset S03 (XLSX) [file pnas.2521522122.sd03.xlsx]

## Sheet: Dataset S3
Dataset S3 - Differential gene expression for S. copri BgF5_2 grown in PCDM-glucomannan versus PCDM-glucose
(A) Gene-level differential expression results (DESeq2)
	ORF ID	PCDM + 1% Glucose (n=3)	PCDM + 0.25% Glucomannan (n=3)			PCDM + 1.5% Glucomannan (n=3)			Polysaccharide utilization locus and/or CAZyme annotation				mcSEED metabolic pathway annotation							mcSEED metabolic pathway key
		Mean TPM	Mean TPM	log2 fold difference	q-value	Mean TPM	log2 fold difference	q-value	PUL ID (BgF5_2)	PUL ID (MAG Bg0019, if homologous)	CAZyme Module(s)	CAZyme Annotation Note	Name	Role	Module1	Module2	Module3	Phenotype		Category	Phenotype	Description
	BBPDHENA_00001	209.883	58.4228	-1.36782	2.92081e-15	285.105	0.400684	0.010437												Vitamins/cofactors	B1	TPP cofactor, de novo synthesis
	BBPDHENA_00002	20.9842	17.7767	0.296966	0.736244	14.5145	-0.502455	0.487233					FolK	2-amino-4-hydroxy-6-hydroxymethyldihydropteridine pyrophosphokinase (EC 2.7.6.3)	Vitamins, cofactors and micronutrients metabolism	Folate metabolism	Folate biosynthesis	B9			B2	FMN/FAD cofactors, de novo synthesis
	BBPDHENA_00003	44.3194	30.1487	-0.127692	0.735707	25.2409	-0.915578	0.000279813			GH73-CBM50										B3	NAD(P) cofactors, de novo synthesis
	BBPDHENA_00004	59.7048	36.8355	-0.223503	0.278538	29.6269	-1.04981	1.08571e-09													B5	coenzyme A, de novo synthesis
	BBPDHENA_00005	81.5032	59.3915	0.00527205	0.988872	41.4394	-1.03675	0.000370824													B6	PLP/PMP cofactors, de novo synthesis
	BBPDHENA_00006	668.151	971.828	-0.887429	0.250606	610.518	0.195634	0.797324													B7	biotin cofactor, de novo synthesis
	BBPDHENA_00007	99.2879	45.0759	-0.647834	8.6896e-16	132.502	0.378736	7.32452e-07													B9	folate cofactors, de novo synthesis
	BBPDHENA_00008	128.93	95.0557	0.0513549	0.821219	161.611	0.292937	0.0303683													B12	cobalamin cofactors, de novo synthesis
	BBPDHENA_00009	174.315	127.609	0.0145434	0.939436	207.841	0.185427	0.0724981													Q	queuosine, de novo synthesis
	BBPDHENA_00010	155.166	101.87	0.0214513	0.971879	154.048	0.089785	0.840849													LA	lipoate cofactor, de novo synthesis
	BBPDHENA_00011	64.4357	45.9718	-0.0419734	0.866312	76.5139	0.159047	0.323215													MQ	vitamin K, de novo synthesis
	BBPDHENA_00012	59.8113	42.4767	0.04977	0.882275	34.8184	-0.814251	3.717e-05												Amino acid synthesis	Arg	arginine biosynthesis
	BBPDHENA_00013	63.9988	37.6562	-0.333993	0.304511	53.1471	-0.353707	0.220309					QueC	7-cyano-7-deazaguanine synthase (EC 6.3.4.20)	Vitamins, cofactors and micronutrients metabolism	Queuosine metabolism	Queuosine biosynthesis	Q			Lys	lysine biosynthesis
	BBPDHENA_00014	61.6047	38.1136	-0.244189	0.170758	44.1446	-0.562491	0.000208192													His	histidine biosynthesis
	BBPDHENA_00015	1424.19	1123.96	0.15216	0.00776142	727.758	-1.00994	1.38476e-86													Trp	tryptophan biosynthesis
	BBPDHENA_00016	422.359	275.346	-0.104737	0.186795	116.453	-1.88355	6.3536e-157													Tyr	tyrosine biosynthesis
	BBPDHENA_00017	171.363	104.097	-0.214764	0.0883759	160.637	-0.132806	0.283283													Phe	phenylalanine biosynthesis
	BBPDHENA_00018	156.61	80.0695	-0.43032	0.059661	128.923	-0.327329	0.131297					MmdC	Biotin carboxyl carrier protein => methylmalonyl-CoA decarboxylase	Fermentation	Propionate fermentation	Propionate production	Propionate			Chor	chorismate biosynthesis
	BBPDHENA_00019	210.55	114.054	-0.425383	6.19919e-05	172.058	-0.356784	0.000585287					MmdB	Methylmalonyl-CoA decarboxylase, beta chain (EC 4.1.1.41)	Fermentation	Propionate fermentation	Propionate production	Propionate			Leu	leucine biosynthesis
	BBPDHENA_00020	89.1281	47.523	-0.4485	0.0249608	81.8351	-0.210179	0.302941													Ile	isoleucine biosynthesis
	BBPDHENA_00021	175.659	123.624	-0.0291445	0.932097	152.384	-0.250212	0.203216													Val	valine biosynthesis
	BBPDHENA_00022	117.653	67.39	-0.325464	0.0130895	237.229	0.945892	9.60495e-20													Thr	threonine biosynthesis
	BBPDHENA_00023	189.124	109.544	-0.236256	0.211166	367.06	0.969018	8.66935e-13													Ser	serine biosynthesis
	BBPDHENA_00024	30.8746	22.3824	0.0409845	0.948879	37.1413	0.218011	0.600067					HisH	Imidazole glycerol phosphate synthase amidotransferase subunit (EC 2.4.2.-)	Amino acid metabolism	Histidine metabolism	Histidine biosynthesis	His			Cys	cysteine biosynthesis
	BBPDHENA_00025	78.1503	46.0776	-0.28475	0.250185	71.6883	-0.201919	0.389649					HisA	Phosphoribosylformimino-5-aminoimidazole carboxamide ribotide isomerase (EC 5.3.1.16)	Amino acid metabolism	Histidine metabolism	Histidine biosynthesis	His			Gly	glycine biosynthesis
	BBPDHENA_00026	52.2917	32.6939	-0.140707	0.74081	51.2922	0.00556244	0.984564					HisF	Imidazole glycerol phosphate synthase cyclase subunit (EC 4.1.3.-)	Amino acid metabolism	Histidine metabolism	Histidine biosynthesis	His			Met	methionine biosynthesis
	BBPDHENA_00027	151.636	100.856	-0.0497221	0.864042	141.336	-0.0812665	0.699161					HisI	Phosphoribosyl-AMP cyclohydrolase (EC 3.5.4.19)	Amino acid metabolism	Histidine metabolism	Histidine biosynthesis	His			Pro	proline biosynthesis
	BBPDHENA_00028	127.931	101.532	0.175679	0.386252	146.431	0.16234	0.371439													Glu	glutamate biosynthesis
	BBPDHENA_00029	231.406	171.205	0.0617929	0.652034	228.902	-0.0411101	0.731999					LysC	Aspartokinase (EC 2.7.2.4)	Amino acid metabolism	Lysine metabolism; Methionine metabolism; Threonine metabolism	Lysine biosynthesis; Methionine biosynthesis; Threonine biosynthesis	Lys; Thr; Met			Gln	glutamine biosynthesis
	BBPDHENA_00030	203.51	135.943	-0.0656167	0.637634	189.391	-0.131443	0.215699					LysA	Diaminopimelate decarboxylase (EC 4.1.1.20)	Amino acid metabolism	Lysine metabolism	Lysine biosynthesis	Lys			Asp	aspartate biosynthesis
	BBPDHENA_00031	98.842	58.5094	-0.251636	0.115145	124.421	0.315135	0.0194854													Asn	asparagine biosynthesis
	BBPDHENA_00032	100.284	47.0993	-0.495053	0.0208087	110.062	0.151746	0.504851												Nucleotide synthesis	Pur	purine biosynthesis
	BBPDHENA_00033	14.612	6.68848	-0.667886	0.0048488	16.7377	0.120863	0.644401													Pyr	pyrimidine biosynthesis
	BBPDHENA_00034	1070.01	798.717	0.112168	0.766437	857.266	-0.33739	0.20472												Fermentation products	Propionate	propionate production
	BBPDHENA_00035	1447.31	887.866	-0.205525	0.354303	1104.34	-0.454591	0.0116283													Butyrate	butyrate production
	BBPDHENA_00036	1917.38	1214.05	-0.115194	0.38635	1591.75	-0.280459	0.00773715													Acetate	acetate production
	BBPDHENA_00037	136.651	90.5847	-0.114742	0.70252	143.1	0.00260832	0.990089					PncC	Nicotinamide-nucleotide amidase (EC 3.5.1.42)	Vitamins, cofactors and micronutrients metabolism	NAD/NADP metabolism	NAD/NADP biosynthesis	B3			Formate	formate production
	BBPDHENA_00038	126.117	96.4939	0.105733	0.553936	156.883	0.258476	0.0495256													L-Lactate	L-lactate production
	BBPDHENA_00039	120.137	64.2202	-0.374485	0.0317753	132.359	0.115088	0.534412													D-Lactate	D-lactate production
	BBPDHENA_00040	23.8753	17.5192	0.220915	0.744836	14.7586	-0.657167	0.19306													Ethanol	ethanol production
	BBPDHENA_00041	40.2566	32.839	0.260336	0.0826039	31.4482	-0.37067	0.0075703					MetH	5-methyltetrahydrofolate--homocysteine methyltransferase (EC 2.1.1.13)	Amino acid metabolism	Methionine metabolism	Methionine biosynthesis	Met			Succinate	succinate production
	BBPDHENA_00042	52.8625	27.5106	-0.453421	0.288387	41.3738	-0.406796	0.296297												Bioactive production	TMA	Trimethylamine production
	BBPDHENA_00043	31.3542	13.7468	-0.529386	0.406604	9.95979	-1.62085	0.00351512													LPS	Lipopolysaccharide production
	BBPDHENA_00044	2179	1334.98	-0.190129	0.0010646	2044.9	-0.132162	0.0214022													GABA	GABA production
	BBPDHENA_00045	3300.65	2140.2	-0.1227	0.0236765	3083.19	-0.139992	0.00478318													HA	histamine production
	BBPDHENA_00046	46.9771	37.2561	0.209946	0.323675	53.8898	0.159102	0.424272													Trp_I	indole production
	BBPDHENA_00047	2254.87	1774.19	0.194087	0.180789	2401.73	0.0733592	0.628482													Trp_IA	indoleacetate production
	BBPDHENA_00048	421.417	189.473	-0.660002	4.9723e-07	458.366	0.100395	0.510189													Trp_TA	tryptamine production
	BBPDHENA_00049	649.927	354.407	-0.304151	0.0465548	564.449	-0.208798	0.156144													Trp_IL	indolelactate production
	BBPDHENA_00050	98.0521	74.3444	0.0935923	0.681231	104.503	0.0594886	0.763465												Amino acid degradation	His_d	histidine degradation
	BBPDHENA_00051	13.4853	10.5369	0.114742	0.755573	22.4943	0.664392	0.0023941													Lys_d	lysine degradation
	BBPDHENA_00052	90.6461	30.8192	-1.1256	3.55965e-05	29.3621	-1.67225	1.55905e-09													Met_d	methionine degradation
	BBPDHENA_00053	183.401	89.8125	-0.543575	5.756e-08	103.662	-0.872838	1.40882e-18													Pro_d	proline degradation
	BBPDHENA_00054	655.469	361.872	-0.355616	3.48253e-06	480.406	-0.482883	5.98437e-11					SerA	D-3-phosphoglycerate dehydrogenase (EC 1.1.1.95)	Amino acid metabolism	Serine metabolism	Serine biosynthesis	Ser			Thr_d	threonine degradation
	BBPDHENA_00055	971.757	561.758	-0.30727	3.07654e-07	803.976	-0.320709	4.20116e-08					SerC1	Phosphoserine aminotransferase (EC 2.6.1.52)	Amino acid metabolism	Serine metabolism	Serine biosynthesis	Ser			Trp_d	tryptophan degradation
	BBPDHENA_00056	46.8323	26.0097	-0.413084	0.039582	53.9721	0.123353	0.558334													HP_d	hydroxyproline degradation
	BBPDHENA_00057	65.0559	27.8	-0.692206	6.73781e-05	70.2725	0.0636104	0.764478													Arg_d	arginine degradation
	BBPDHENA_00058	82.039	37.6625	-0.656264	0.00010813	72.248	-0.201095	0.270784													Ser_d	serine degradation
	BBPDHENA_00059	304.235	188.275	-0.188619	0.00644776	284.781	-0.131773	0.0524258			GH13_8										Gly_d	glycine degradation
	BBPDHENA_00060	329.948	165.17	-0.527738	0.00150171	227.917	-0.576103	0.000278503													Ala_d	alanine degradation
	BBPDHENA_00061	65.1969	31.3747	-0.513844	0.0063161	41.5434	-0.684876	0.00010373													Urea_d	urea degradation
	BBPDHENA_00062	10.0745	15.8179	1.10489	0.0204941	15.9647	0.605273	0.229714												Other utilization pathways	Eut_ut	ethanolamine utilization
	BBPDHENA_00063	56.7281	39.4116	-0.0111257	0.968521	46.3893	-0.340908	0.0414591			CBM20-CBM20										But_ut	butyrate utilization
	BBPDHENA_00064	24.1377	16.8246	-0.05193	0.913084	39.0939	0.623536	0.013217													PD_ut	propanediol utilization
	BBPDHENA_00065	131.665	96.688	0.0878757	0.887541	145.211	0.166995	0.707091													Put_ut	putrescine utilization
	BBPDHENA_00066	238.388	187.845	0.131823	0.184035	265.586	0.110299	0.235286													Tau_ut	taurine utilization
	BBPDHENA_00067	58.3178	38.8111	-0.0413515	0.878073	73.7876	0.309289	0.0479063					XylB	Xylulose kinase (EC 2.7.1.17)	Carbohydrate utilization	Arabinitol utilization; Xylitol utilization	Arabinitol catabolism; Xylitol catabolism	Xtl; Atl			Tar_ut	tartrate utilization
	BBPDHENA_00068	145.345	66.6744	-0.493576	0.201354	31.4083	-2.17568	7.76009e-09													Nuc_ut	nucleosides utilization
	BBPDHENA_00069	574.572	539.449	0.467315	0.00354179	506.858	-0.194436	0.28413													Pur_ut	purine utilization
	BBPDHENA_00070	355.237	222.049	-0.177649	0.00678041	484.859	0.405565	4.85341e-13													Pyr_ut	pyrimidine utilization
	BBPDHENA_00071	128.871	153.261	0.807617	1.40373e-05	251.484	0.968196	3.93069e-08													GABA_ut	GABA utilization
	BBPDHENA_00072	49.763	61.2986	0.8998	0.0145149	96.7136	0.978727	0.00390665													Llac_ut	D-lactate utilization
	BBPDHENA_00073	17.8234	6.39581	-0.770695	0.299912	18.5519	0.107954	0.878876													Dlac_ut	L-lactate utilization
	BBPDHENA_00074	92.7428	57.8791	-0.19525	0.174323	70.5494	-0.450958	0.000203184												Bile acids	CA_d	cholic acid deconjugation
	BBPDHENA_00075	391.509	293.071	0.0473556	0.899611	248.072	-0.705659	0.00153474													CA_t_3	cholic acid transformation to 3-dehydro-CA
	BBPDHENA_00076	323.356	198.237	-0.217439	0.0154854	392.753	0.237905	0.00307772					GalE	UDP-glucose 4-epimerase (EC 5.1.3.2)	Carbohydrate utilization	Galactose utilization	Galactose catabolism	Gal			CA_t_7	cholic acid transformation to 7-dehydro-CA
	BBPDHENA_00077	48.1127	32.0589	-0.108147	0.571353	54.8737	0.137778	0.370572													CA_t_12	cholic acid transformation to 12-dehydro-CA
	BBPDHENA_00078	116.786	115.751	0.598779	0.0151416	121.304	0.109256	0.715064													CA_t_DCA1	cholic acid transformation to 3-dehydro-Delta4,6-deoxycholate
	BBPDHENA_00079	74.2201	84.1854	0.723844	5.02886e-10	110.216	0.562601	1.65219e-06													CA_t_DCA2	3-dehydro-Delta4,6-deoxycholate transformation to deoxycholic acid
	BBPDHENA_00080	730.34	363.66	-0.494114	1.70857e-18	609.678	-0.292945	2.45391e-07												Respiration	DMSO_r	DMSO reduction
	BBPDHENA_00081	717.631	390.271	-0.374262	1.93226e-05	644.945	-0.173067	0.0567299													TMAO_r	TMAO reduction
	BBPDHENA_00082	606.475	332.949	-0.378554	0.000164017	550.471	-0.188261	0.0685342													NAR	nitrate reduction
	BBPDHENA_00083	727.839	395.155	-0.369004	9.50419e-06	614.469	-0.272778	0.000944094													aNIR	nitrite reduction to ammonium
	BBPDHENA_00084	489.333	279.788	-0.300711	0.000157328	414.65	-0.265639	0.000585665													dNIR	nitrite reduction to nitric oxide
	BBPDHENA_00085	370.696	223.086	-0.247031	0.00350993	292.73	-0.385705	7.30735e-07													NOR	nitric oxide reduction
	BBPDHENA_00086	52.9687	41.529	0.1121	0.349748	43.0238	-0.358694	0.000156372													NOS	nitrous oxide reduction
	BBPDHENA_00087	38.8492	34.1317	0.305127	0.282958	32.4297	-0.292175	0.285058													Aer	aerobic respiration
	BBPDHENA_00088	193.035	226.091	0.794396	0.117901	216.882	0.132843	0.831869													mAer	microaerophilic respiration
	BBPDHENA_00089	0	0			0															TTR	tetrathionate reduction
	BBPDHENA_00090	0.0559333	0	-1.7083	0.55926	1.00394	3.04341	0.083532													TSR	thiosulfate reduction
	BBPDHENA_00091	0	0			0															SR	sulfite reduction
	BBPDHENA_00092	3.09013	2.5929	-0.133286	0.955437	8.49227	1.0988	0.427764												Carbohydrate utilization	aAOS	alpha-arabinooligosaccharides utilization
	BBPDHENA_00093	47.6955	22.951	-0.538472	0.074704	88.9119	0.829789	0.000387381													All	allose utilization
	BBPDHENA_00094	0	0.224818	1.06468	0.735707	15.4069	6.16862	2.57979e-05													Ara	arabinose utilization
	BBPDHENA_00095	0	0	0.10287		16.6285	1.1514	0.841156													Asc	ascorbate utilization
	BBPDHENA_00096	0	0.333293	1.06468		3.87718	3.5988	0.153061													Atl	arabinitol utilization
	BBPDHENA_00097	89.0033	57.1389	-0.0805599	0.797131	46.9285	-0.96321	7.26349e-07					ThiF	Sulfur carrier protein ThiS adenylyltransferase (EC 2.7.7.73)	Vitamins, cofactors and micronutrients metabolism	Thiamine metabolism	Thiamine pyrophosphate biosynthesis	B1			aXyl	alpha-xylosides utilization
	BBPDHENA_00098	43.0802	23.6162	-0.371504	0.0296416	25.4385	-0.792699	3.22682e-07													bAOS	beta-arabinooligosaccharides utilization
	BBPDHENA_00099	4.9232	5.63764	0.575939	0.220237	16.2214	1.56575	1.00154e-05					UxaB	Altronate oxidoreductase (EC 1.1.1.58)	Carbohydrate utilization	Galacturonate, Glucuronate, Oligogalacturonate and Glucuronide utilization	Hexuronates catabolism	GlcA; GalA; GlcAs; GalAs			Bgl	beta-glucosides utilization
	BBPDHENA_00100	89.6168	100.304	0.618485	3.39998e-05	36.852	-1.34295	1.3688e-15													bMAN	beta-mannan degradation
	BBPDHENA_00101	13.2737	8.5929	-0.238683	0.786053	19.8638	0.515467	0.373536													bMnOS	beta-mannooligosaccharides utilization
	BBPDHENA_00102	5.60239	4.21116	0.0118236	0.991726	13.6391	1.27299	0.0960443													Chb	chitobiose utilization
	BBPDHENA_00103	6.0797	4.16533	-0.020449	0.984908	12.5809	0.979999	0.148454													ddGlcA	unsaturated glucuronate utilization
	BBPDHENA_00104	6.60851	4.15284	-0.196091	0.826052	11.9068	0.826846	0.118527													Dgal	D-galactonate utilization
	BBPDHENA_00105	5.68633	4.54879	0.236261	0.731339	11.7707	1.06994	0.0100127													dRib	deoxyribose utilization
	BBPDHENA_00106	7.22441	4.68044	0.0981055	0.920297	14.3572	1.05922	0.0348909													Fcs	fucosides utilization
	BBPDHENA_00107	16.1618	9.98465	-0.302095	0.811399	9.98686	-0.663932	0.475196													FOS	fructooligosaccharides utilization
	BBPDHENA_00108	36.1733	40.5398	0.577225	0.199706	30.7673	-0.305902	0.53445													Fru	fructose utilization
	BBPDHENA_00109	34.5358	23.343	-0.00177804	0.993288	60.0283	0.806647	4.83415e-07													FruAsn	fructoseasparagine utilization
	BBPDHENA_00110	47.5957	22.4711	-0.622776	0.0405589	89.2158	0.800159	0.000865137													FruLys	fructoselysine utilization
	BBPDHENA_00111	62.7762	35.0544	-0.306063	0.111659	91.7478	0.51555	0.000891172													Fuc	fucose utilization
	BBPDHENA_00112	74.9767	54.3679	0.0891242	0.780828	68.2775	-0.14055	0.560404													Gal	galactose utilization
	BBPDHENA_00113	83.7497	99.081	0.760073	0.20645	130.175	0.603528	0.293328													GalA	galacturonate utilization
	BBPDHENA_00114	36.8348	32.8765	0.213251	0.886672	68.8944	0.792144	0.399765													GalAs	oligogalacturonate utilization
	BBPDHENA_00115	1.82009	0	-1.64473	0.801762	124.485	2.63793	0.556245													GalN	galactosamine utilization
	BBPDHENA_00116	21.6889	10.2463	-0.586411	0.122398	15.6943	-0.51969	0.138928			CE12		RhiO	rhamnogalacturonan acetylesterase	Carbohydrate utilization	Rhamnose and Rhamnosides utilization	Rhamnose and Rhamnosides catabolism	Rhi			GalNAc	N-acetylgalactosamine utilization
	BBPDHENA_00117	251.822	155.414	-0.190272	0.0468917	258.866	0.0114494	0.914418													Glc	glucose utilization
	BBPDHENA_00118	192.166	109.645	-0.329626	0.00147157	205.787	0.0492385	0.690958					PurA	Adenylosuccinate synthetase (EC 6.3.4.4)	Nucleotide metabolism	Nucleotide metabolism	Purine biosynthesis	Pur			GlcA	glucuronate utilization
	BBPDHENA_00119	138.122	69.4849	-0.472181	0.0720209	126.133	-0.151047	0.584405													GlcAs	glucuronides utilization
	BBPDHENA_00120	29.4247	11.3321	-0.852107	0.064283	27.1923	-0.102495	0.841156													GlcLys	glucoselysine utilization
	BBPDHENA_00121	27.1841	8.3994	-1.02566	0.0946391	24.7293	-0.178127	0.787016													GlcNAc	N-acetylglucosamine utilization
	BBPDHENA_00122	26.2702	10.2152	-0.805075	0.0411647	26.4786	-0.018083	0.965808					PanG	Ketopantoate reductase PanG (EC 1.1.1.169)	Vitamins, cofactors and micronutrients metabolism	Coenzyme A metabolism	Coenzyme A biosynthesis	B5			Glt	glycerate utilization
	BBPDHENA_00123	46.2175	40.2247	0.267195	0.289841	37.7305	-0.361816	0.116844													Gmt	glucosaminate utilization
	BBPDHENA_00124	29.1133	22.5362	0.0593634	0.924295	26.0449	-0.241343	0.556245													GNB	galacto-N-biose utilization
	BBPDHENA_00125	307.737	138.647	-0.651556	5.46843e-25	163.911	-0.950437	3.89617e-50													Gnt	gluconate utilization
	BBPDHENA_00126	827.205	554.291	-0.0629492	0.753828	771.945	-0.120288	0.411501													GOS	galactooligosaccharides utilization
	BBPDHENA_00127	1540.96	1150.66	0.104594	0.468771	1667.94	0.0824934	0.526589													Gtl	galactitol utilization
	BBPDHENA_00128	444.278	293.922	-0.0862973	0.309825	498.679	0.129133	0.0665243													Hyl	hyaluronic acid utilization
	BBPDHENA_00129	101.082	96.4516	0.422877	1.76355e-07	108.248	0.0470417	0.660118													Ino	inositol utilization
	BBPDHENA_00130	94.0091	59.7597	-0.157703	0.355893	46.661	-1.04438	1.83484e-14													Lac	lactose utilization
	BBPDHENA_00131	58.7063	29.539	-0.520744	0.151621	16.2814	-1.87464	7.275e-08													Lfuc	fuconate utilization
	BBPDHENA_00132	68.9689	56.3963	0.138951	0.593997	47.5977	-0.626349	0.00126205													Lgal	L-galactonate utilization
	BBPDHENA_00133	98.5931	74.8568	0.023477	0.956337	57.6177	-0.909097	0.000214407													Lgul	gulonate utilization
	BBPDHENA_00134	17.3232	14.9771	0.126349	0.838468	11.4365	-0.737615	0.0753535													LNB	lacto-N-biose utilization
	BBPDHENA_00135	372.685	292.432	0.155363	0.00516447	226.758	-0.757023	7.17487e-50													Mal	maltose utilization
	BBPDHENA_00136	145.092	87.8484	-0.241583	0.0578118	69.4745	-1.10414	3.95442e-22													Man	mannose utilization
	BBPDHENA_00137	92.3915	59.4022	-0.148262	0.516272	46.45	-1.01607	2.42768e-09													ManGlt	mannosylglycerate utilization
	BBPDHENA_00138	527.447	161.837	-1.08247	0.329706	84.7877	-2.58938	0.0203443													ManNAc	N-acetylmannosamine utilization
	BBPDHENA_00139	1867.01	712.241	-0.73761	0.0738784	239.058	-2.93608	6.14868e-11													Mel	melibiose utilization
	BBPDHENA_00140	35.1345	29.4026	0.340707	0.569254	44.6117	0.3157	0.539893													MOS	maltooligosaccharides utilization
	BBPDHENA_00141	577.545	307.787	-0.279833	0.469391	328.246	-0.732322	0.016211					ThiS	Sulfur carrier protein ThiS	Vitamins, cofactors and micronutrients metabolism	Thiamine metabolism	Thiamine pyrophosphate biosynthesis	B1			Mtl	mannitol utilization
	BBPDHENA_00142	133.186	96.509	0.0392557	0.882917	100.839	-0.455378	0.00375847					ThiG	Thiazole synthase (EC 2.8.1.10)	Vitamins, cofactors and micronutrients metabolism	Thiamine metabolism	Thiamine pyrophosphate biosynthesis	B1			MurNac	N-acetylmuramic acid utilization
	BBPDHENA_00143	149.233	111.21	0.0657525	0.61922	92.1197	-0.733596	1.17433e-15					ThiC	Phosphomethylpyrimidine synthase ThiC (EC 4.1.99.17)	Vitamins, cofactors and micronutrients metabolism	Thiamine metabolism	Thiamine pyrophosphate biosynthesis	B1			Neu5Ac	N-acetylneuraminate utilization
	BBPDHENA_00144	165.172	117.382	-0.0131683	0.951115	94.6726	-0.855521	4.44864e-14					ThiH	2-iminoacetate synthase (ThiH) (EC 4.1.99.19)	Vitamins, cofactors and micronutrients metabolism	Thiamine metabolism	Thiamine pyrophosphate biosynthesis	B1			PsiLys	psicoselysine utilization
	BBPDHENA_00145	4.28863	0.243526	-3.12576	0.103002	6.14803	0.533445	0.704585													RFO	raffinose family oligosaccharides utilization
	BBPDHENA_00146	4.9573	0	-1.74466	0.560704	26.9493	2.64577	0.161414													Rha	rhamnose utilization
	BBPDHENA_00147	0.208817	0	-0.8589		0.710737	2.05293	0.511803													Rhi	rhamnogalacturonides utilization
	BBPDHENA_00148	1.04083	1.32065	0.582488	0.690319	5.77882	2.20028	0.0129549													Rib	ribose utilization
	BBPDHENA_00149	0	19.0597	2.99794		5.92577	1.15141	0.752292													ROS	rhamnose oligosaccharide utilization
	BBPDHENA_00150	0	0			0															Rtl	ribitol utilization
	BBPDHENA_00151	5.57031	2.42253	-0.586939	0.365833	12.5759	1.23779	0.00480614													Scr	sucrose utilization
	BBPDHENA_00152	4.98899	1.58531	-0.805812		0	-1.68087	0.681126													Sor	sorbose utilization
	BBPDHENA_00153	15.0548	10.7419	0.0558872	0.917511	21.3447	0.502195	0.0925615													Stl	sorbitol utilization
	BBPDHENA_00154	68.4722	109.02	-0.619769	0.583451	167.451	0.622993	0.467887													Tag	tagatose utilization
	BBPDHENA_00155	39.9089	32.7572	0.217195	0.340999	56.2691	0.435832	0.0154593													Tre	trehalose utilization
	BBPDHENA_00156	35.429	36.7072	0.501342	0.000599454	24.8237	-0.592201	9.8306e-05													XOS	xylooligosaccharides utilization
	BBPDHENA_00157	7.04537	5.79385	0.166326	0.875645	6.66554	-0.178542	0.834545													Xtl	xylitol utilization
	BBPDHENA_00158	106.42	141.393	1.0621	0.00497714	80.6369	-0.335458	0.485031													Xyl	xylose utilization
	BBPDHENA_00159	4.46451	1.71077	-0.789101	0.0769878	7.66386	0.752833	0.0356307
	BBPDHENA_00160	5.96585	4.20635	0.0616837	0.932097	9.22314	0.661698	0.0788586
	BBPDHENA_00161	189.835	180.279	0.463246	0.284451	158.483	-0.258008	0.567901
	BBPDHENA_00162	173.3	138.532	0.200878	0.453212	167.334	-0.0507318	0.845638
	BBPDHENA_00163	74.1065	32.0762	-0.713877	0.1214	71.2779	-0.0337836	0.943411
	BBPDHENA_00164	359.92	290.62	0.198726	0.0554565	167.324	-1.14644	1.06104e-33
	BBPDHENA_00165	19.0155	11.0941	-0.226637	0.821174	15.6355	-0.249227	0.743187
	BBPDHENA_00166	79.9437	45.3515	-0.293406	0.0173039	38.3844	-1.0819	2.75329e-21
	BBPDHENA_00167	96.7064	53.9308	-0.358989	0.0865369	70.5868	-0.51147	0.00635639
	BBPDHENA_00168	91.7709	52.2002	-0.377026	0.104839	95.5975	-0.0123652	0.961659
	BBPDHENA_00169	183.66	106.252	-0.293403	0.0187152	124.342	-0.598111	1.05272e-07					HisJ1	Histidinol-phosphatase (EC 3.1.3.15)	Amino acid metabolism	Histidine metabolism	Histidine biosynthesis	His
	BBPDHENA_00170	0.907951	0.591773	0.0570935	0.980153	2.46675	1.6291	0.21371
	BBPDHENA_00171	51.7497	31.5478	-0.101301	0.864864	39.7478	-0.348907	0.389941
	BBPDHENA_00172	44.0795	41.5053	0.339947	0.173455	64.2242	0.466755	0.0300097
	BBPDHENA_00173	71.8717	76.3414	0.582545	0.0571585	124.06	0.767434	0.00433425
	BBPDHENA_00174	15.7477	7.52416	-0.483864	0.493091	17.5764	0.236086	0.704308
	BBPDHENA_00175	7.13679	7.61514	0.656695	0.120987	12.5149	0.76109	0.0428186
	BBPDHENA_00176	1.51593	1.31169	0.358018	0.703755	4.71242	1.51853	0.00842696
	BBPDHENA_00177	88.1444	73.6546	0.265915	0.510046	83.1656	-0.0835569	0.839298
	BBPDHENA_00178	9.54204	5.10414	-0.370745	0.885471	4.5261	-0.996811	0.600655
	BBPDHENA_00179	23.9176	21.825	0.427518	0.19482	17.8821	-0.404113	0.21941
	BBPDHENA_00180	6.00295	4.27304	-0.0258403	0.968848	7.12344	0.250698	0.57232
	BBPDHENA_00181	12.6278	7.24163	-0.183164	0.637634	18.5692	0.566815	0.0291719
	BBPDHENA_00182	8.32063	0	-0.858899		21.1054	1.64144	0.641438
	BBPDHENA_00183	6.61384	6.07788	0.453222	0.119782	29.2754	2.14634	9.28666e-25
	BBPDHENA_00184	5.93791	5.91412	0.358287	0.666521	16.7696	1.35818	0.00974566
	BBPDHENA_00185	4.5414	5.46205	0.805702	0.515659	9.5212	1.04727	0.297859
	BBPDHENA_00186	36.8737	28.6368	0.311416	0.755573	41.3807	0.298689	0.704585
	BBPDHENA_00187	5.25543	3.79548	-0.164997	0.755427	16.7144	1.53817	3.55391e-08
	BBPDHENA_00188	17.762	19.0907	0.590979	0.00125679	15.3382	-0.250338	0.235752
	BBPDHENA_00189	17.7416	13.3104	0.163461	0.80963	18.8499	0.0724378	0.887867
	BBPDHENA_00190	12.26	12.5912	0.0797175	0.951036	11.5997	-0.569142	0.506683
	BBPDHENA_00191	24.0021	19.4144	0.0867293	0.880615	30.3636	0.253942	0.516423
	BBPDHENA_00192	32.7972	26.8507	0.241886	0.487592	50.322	0.599804	0.0186379					PdxK	Pyridoxal kinase (EC 2.7.1.35)	Vitamins, cofactors and micronutrients metabolism	Vitamin B6 metabolism	Pyridoxine and pyridoxal phosphate biosynthesis	B6
	BBPDHENA_00193	37.7404	29.3186	0.0704621	0.855506	45.7067	0.222177	0.390643
	BBPDHENA_00194	0.305925	0.31834	0.694024	0.675676	9.24725	5.03333	2.62082e-09
	BBPDHENA_00195	58.8224	41.79	0.0272776	0.947145	52.431	-0.168017	0.536856
	BBPDHENA_00196	15.4204	8.44363	-0.406092	0.614898	24.1196	0.632413	0.280216
	BBPDHENA_00197	22.3748	13.6116	-0.229215	0.117467	27.2854	0.2515	0.0469661
	BBPDHENA_00198	6.05269	3.5378	-0.235372	0.658476	5.57958	-0.0990262	0.83788
	BBPDHENA_00199	2.17082	0.551546	-1.68722	0.423875	3.90097	0.751032	0.623295
	BBPDHENA_00200	162.875	145.294	0.327034	0.0237381	82.0695	-1.0487	1.2287e-13
	BBPDHENA_00201	42.8356	20.9584	-0.475559	0.202445	54.6613	0.334102	0.314532
	BBPDHENA_00202	25.8249	13.1368	-0.580291	0.108897	41.7537	0.628893	0.0306863					MurQ	N-acetylmuramic acid 6-phosphate etherase (EC 4.2.1.126)	Carbohydrate utilization	N-acetylmuramic acid utilization	N-acetylmuramic acid catabolism	MurNac
	BBPDHENA_00203	24.1196	16.4217	-0.0152615	0.9791	46.8397	0.91864	0.00253926
	BBPDHENA_00204	8.54757	4.50373	-0.315711	0.636059	7.57242	-0.140596	0.81674
	BBPDHENA_00205	6.40867	3.44432	-0.440108	0.690319	10.9558	0.692101	0.362903
	BBPDHENA_00206	13.5686	9.56791	0.00804856	0.985965	24.0963	0.831392	0.0027987
	BBPDHENA_00207	74.108	37.2927	-0.476506	0.305671	116.907	0.641522	0.072232
	BBPDHENA_00208	152.859	99.4937	-0.0443252	0.887532	275.686	0.874813	3.25908e-08
	BBPDHENA_00209	713.677	1517.8	0.191163	0.509341	3271.36	1.17183	2.88537e-10
	BBPDHENA_00210	274.171	148.811	-0.418325	0.780365	530.531	1.24742	0.145213
	BBPDHENA_00211	2321.95	1580.23	-0.209337	0.651304	4414.9	0.846653	0.00329324
	BBPDHENA_00212	713.677	1517.8	0.191163	0.509341	3271.36	1.17183	2.88537e-10
	BBPDHENA_00213	274.171	148.811	-0.418325	0.780365	530.531	1.24742	0.145213
	BBPDHENA_00214	713.677	1517.8	0.191163	0.509341	3271.36	1.17183	2.88537e-10
	BBPDHENA_00215	32.8267	22.7571	0.0409065	0.930122	18.492	-0.843555	0.00102282
	BBPDHENA_00216	50.2189	44.6055	0.281609	0.458759	25.549	-1.02362	0.00123937					ThiE	Thiamin-phosphate pyrophosphorylase (EC 2.5.1.3)	Vitamins, cofactors and micronutrients metabolism	Thiamine metabolism	Thiamine pyrophosphate biosynthesis	B1
	BBPDHENA_00217	329.01	295.977	0.322877	0.000194361	314.209	-0.120898	0.213982
	BBPDHENA_00218	99.7694	56.4747	-0.346026	0.000286108	125.322	0.264469	0.00336669			GT35		GlgP	Glycogen phosphorylase (EC 2.4.1.1)	Carbohydrate utilization	Maltose and Maltodextrin utilization	Maltose and Maltodextrin catabolism	Mal; MOS
	BBPDHENA_00219	21.6195	9.05275	-0.71175	0.00427634	28.4363	0.37953	0.096788			GT3
	BBPDHENA_00220	34.7683	69.4538	1.39843	0.000135931	13.239	-1.56102	0.00136648
	BBPDHENA_00224	14.3636	10.7749	0.108305	0.791128	27.763	0.934812	3.45541e-05
	BBPDHENA_00225	43.8302	49.1052	0.699791	0.00554757	41.1072	-0.123862	0.701193
	BBPDHENA_00226	41.4768	42.3645	0.515669	0.340933	62.4148	0.51304	0.283759
	BBPDHENA_00227	0	0	0.10287		1.39396	1.1514	0.841156
	BBPDHENA_00228	0	0	0.10287		1.09019	1.1514	0.841156
	BBPDHENA_00229	1.15391	0.139651	-0.858898		2.0659	1.05444	0.803474
	BBPDHENA_00230	0.377737	0.292045	-0.803793		0.340297	-0.737822	0.753228
	BBPDHENA_00231	7.7098	0			6.2803
	BBPDHENA_00232	28.5097	25.3123	0.355804	0.0538359	43.1649	0.588186	0.000201915
	BBPDHENA_00233	8.89186	2.38943	-1.29027	0.00991768	23.9597	1.45567	2.44224e-05
	BBPDHENA_00234	0	0	0.102873		24.897	2.06098	0.666839
	BBPDHENA_00235	0	0			0
	BBPDHENA_00236	0	0			0
	BBPDHENA_00237	45.1367	19.2005	-0.557608	0.280762	82.708	0.928313	0.0135257
	BBPDHENA_00238	498.782	212.07	-0.715407	0.0950549	846.638	0.738389	0.0322188
	BBPDHENA_00239	0	0	0.102877		2.51993	2.60051	0.5128
	BBPDHENA_00240	0	0	0.102878		1.22257	2.67121	0.490534
	BBPDHENA_00241	1.04495	0	-1.73601		0.514457	-0.687476	0.877798
	BBPDHENA_00242	23.9297	0	-1.73598		13.2377	-0.687452	0.877868
	BBPDHENA_00243	0.735159	0.648279	0.524664	0.763326	4.19387	2.5221	0.00832796
	BBPDHENA_00244	0	12.5249	2.59277		16.1577	2.00038	0.726475
	BBPDHENA_00245	3.25421	2.21325	0.434516	0.776465	3.78129	0.469747	0.690722
	BBPDHENA_00246	117.5	120.765	0.468241	0.579495	93.4286	-0.487566	0.538359
	BBPDHENA_00247	14.0336	8.15985	-0.155573	0.956337	6.59316	-0.856919	0.685164
	BBPDHENA_00248	48.1449	37.0031	0.213122	0.703387	46.1393	-0.0633474	0.890238
	BBPDHENA_00249	11.7948	5.88362	-0.498414	0.61972	12.2403	0.124509	0.883286
	BBPDHENA_00250	3.89197	5.96549	0.900626	0.489056	6.9994	0.695311	0.556245
	BBPDHENA_00251	18.1318	13.5255	-0.161873	0.932665	39.2754	0.919605	0.391428
	BBPDHENA_00252	8.5563	11.8418	0.977861	0.0131334	23.7947	1.46111	2.20863e-05
	BBPDHENA_00253	9.72841	9.00123	0.308129	0.76124	19.0612	0.979335	0.125999
	BBPDHENA_00254	18.5528	10.6966	-0.227981	0.887532	21.5814	0.194905	0.862234
	BBPDHENA_00255	19.6269	8.17584	-0.790669	0.345692	45.4951	1.14112	0.0474688
	BBPDHENA_00256	29.9439	21.5831	-0.0181443	0.985876	53.6087	0.892409	0.176432
	BBPDHENA_00257	13.5402	6.87316	-0.320364	0.629828	18.374	0.514811	0.288432
	BBPDHENA_00258	23.9583	13.9386	-0.246062	0.65933	35.4009	0.517257	0.17871
	BBPDHENA_00259	0.598249	0.165992	-1.17088	0.629828	1.84384	1.47784	0.326565
	BBPDHENA_00260	0	0.310881	1.06467		2.42179	3.03293	0.30947
	BBPDHENA_00261	0	1.61426	1.99029		2.7367	2.62728	0.395089
	BBPDHENA_00262	0	0	0.10287		0.91906	1.1514	0.841156
	BBPDHENA_00263	0	0.268186	1.06467		1.55242	2.60305	0.439046
	BBPDHENA_00264	0.543299	0.385653	-0.845942	0.786053	1.29233	0.795872	0.70193
	BBPDHENA_00265	0.664732	0.169291	-1.26583	0.583518	1.68225	1.61897	0.244025
	BBPDHENA_00266	0.317834	0.143452	-0.859095	0.752736	2.03687	2.12387	0.131002
	BBPDHENA_00267	7.40338	2.77498	-0.943058	0.123339	8.41835	0.138521	0.829942
	BBPDHENA_00268	24.3066	11.0244	-0.580905	0.185444	25.4339	0.0403765	0.926811
	BBPDHENA_00269	16.2879	9.09119	-0.332031	0.548625	24.1113	0.528295	0.189447
	BBPDHENA_00270	0	7.27913	1.06466		13.1946	1.1514	0.825422
	BBPDHENA_00271	0.102819	0.372052	1.15484	0.629828	2.07129	3.39059	0.0268178
	BBPDHENA_00272	0.87301	0.40259	-0.817822	0.793879	2.21824	0.849732	0.680728
	BBPDHENA_00273	0.798098	0.619403	0.297968	0.882275	1.8378	1.45093	0.213017			GH73
	BBPDHENA_00274	0.556237	0.636507	0.580923	0.690811	0.866556	0.579527	0.627324
	BBPDHENA_00275	0	0.34594	1.06466		0.64445	1.1514	0.829449
	BBPDHENA_00276	0.425603	0.398555	1.05071	0.609861	1.89948	2.49377	0.0766701
	BBPDHENA_00277	3.80251	0.941513	-0.827288		5.19153	0.740614	0.797216
	BBPDHENA_00278	0	0.563353	2.56277	0.268943	3.62324	4.94908	0.00328974
	BBPDHENA_00279	0.322834	0.452872	0.984128		0.643566	1.06108	0.747705
	BBPDHENA_00280	0.137704	0	-0.8589		0.915583	1.7065	0.626737
	BBPDHENA_00281	0.703473	3.02283	2.98821	0.0656023	2.98906	2.47914	0.111729
	BBPDHENA_00282	1.25245	0.28678	-0.879394		1.58592	0.688583	0.819392
	BBPDHENA_00283	0.41725	0.459883	0.377148	0.864864	1.53714	1.59599	0.216733
	BBPDHENA_00284	0.619517	0.477597	0.300317	0.874534	2.40837	1.92805	0.0630855
	BBPDHENA_00285	0	1.50771	1.06466		0	0.189609	0.969755
	BBPDHENA_00286	0.65264	0.637425	0.617692		1.10413	1.13358	0.642876
	BBPDHENA_00287	0.178547	0	-0.858894		0.394137	0.189634	0.968614
	BBPDHENA_00288	1.45812	0	-2.30259	0.3385	12.908	2.74607	0.0644946
	BBPDHENA_00289	0.977175	0.798966	0.124611	0.957588	11.4261	3.36704	0.00118106
	BBPDHENA_00290	0.184403	0.733043	1.00643	0.736425	12.2797	5.00995	0.000961138
	BBPDHENA_00291	4.74246	4.63713	0.513743	0.867988	11.4785	1.19207	0.565202
	BBPDHENA_00292	7.95223	4.4079	-0.475661	0.420749	6.96682	-0.274337	0.615851
	BBPDHENA_00293	7.23969	4.07361	-0.33546	0.516272	3.24894	-1.20595	0.00354851
	BBPDHENA_00294	16.035	10.3721	-0.144339	0.399851	9.18202	-0.858171	1.45392e-10
	BBPDHENA_00295	9.8455	8.39125	0.160983	0.670901	6.80149	-0.677383	0.0131992
	BBPDHENA_00296	11.8491	9.73005	0.208441	0.7739	11.7072	-0.0866279	0.881699
	BBPDHENA_00297	9.17543	4.61894	-0.457318	0.133746	10.074	0.0803719	0.810218
	BBPDHENA_00298	8.13403	4.46357	-0.370022	0.13326	11.6939	0.471513	0.0204388
	BBPDHENA_00299	9.0976	5.44111	-0.229747	0.816965	10.0342	0.141582	0.844504
	BBPDHENA_00300	12.6156	6.57695	-0.449592	0.176719	19.1913	0.518124	0.055749
	BBPDHENA_00301	50.8143	22.0878	-0.740949	0.0993248	46.3232	-0.176977	0.705877
	BBPDHENA_00302	40.0734	31.2391	0.156336	0.170267	51.3295	0.32734	0.00046252
	BBPDHENA_00303	18.1711	14.3447	0.187888	0.636059	29.6319	0.674267	0.0115719
	BBPDHENA_00304	14.2168	10.457	0.0765317	0.901365	20.522	0.46066	0.214895
	BBPDHENA_00305	12.4674	10.2025	0.715702	0.732974	15.7358	0.621089	0.713685
	BBPDHENA_00306	9.99825	7.01017	0.156933	0.882917	15.4399	0.635349	0.34377
	BBPDHENA_00307	8.2642	3.30635	-0.726571	0.156921	17.5732	1.10537	0.00280963
	BBPDHENA_00308	7.23402	7.85026	0.662471	0.433736	28.0099	1.98863	0.000579628
	BBPDHENA_00309	6.56876	4.84278	0.0712456	0.932097	10.271	0.639572	0.151504
	BBPDHENA_00310	0	0	0.10287		0.475857	1.1514	0.841156
	BBPDHENA_00311	1.01279	0	-1.81342		0	-1.72668	0.733995			GH24
	BBPDHENA_00312	0.286735	0.07997	-1.45436	0.454047	2.95285	2.92176	0.00162844
	BBPDHENA_00313	0.75018	0	-1.79088		1.37607	1.14465	0.678105
	BBPDHENA_00314	0	0.28678	1.06467		2.10497	3.09123	0.287914
	BBPDHENA_00315	0.505745	0.125515	-0.818858		1.62303	1.95461	0.350018
	BBPDHENA_00316	0	0.0819857	1.06468		1.06094	3.84949	0.0796349
	BBPDHENA_00317	0	0	0.10287		0.693987	1.1514	0.841156
	BBPDHENA_00318	0.166579	0	-0.858901		3.34264	3.23391	0.131124
	BBPDHENA_00319	0.0726657	0.0839333	0.102892	0.9791	2.27806	3.89521	0.0272985
	BBPDHENA_00320	0.310763	0.142808	0.102892	0.980153	2.38427	3.21949	0.135827
	BBPDHENA_00321	0.331869	0	-0.8589		1.12225	2.08039	0.47862
	BBPDHENA_00322	0.202441	0.0688627	-0.480581	0.870858	1.26919	2.90719	0.0326726
	BBPDHENA_00323	0.194545	0.0567543	-1.77942	0.448121	1.13959	2.38299	0.0634506
	BBPDHENA_00324	4.18506	2.71726	0.0847572	0.978322	12.8695	1.4866	0.389847
	BBPDHENA_00325	2.89359	1.84735	-0.282298	0.921075	12.1986	1.89474	0.1751
	BBPDHENA_00326	1.54908	0	-1.76099		4.74946	1.53022	0.542645
	BBPDHENA_00327	0	0			0
	BBPDHENA_00328	0	0	0.10288		0.80369	3.0705	0.357525
	BBPDHENA_00329	0.331087	0.085047	-0.783957	0.821219	2.1446	2.90335	0.0900431
	BBPDHENA_00330	0	0			0
	BBPDHENA_00331	0	0			0
	BBPDHENA_00332	1.37088	0	-3.33022	0.107269	2.9071	0.934521	0.558568
	BBPDHENA_00333	4.52921	2.82303	0.0766747	0.97593	9.27938	1.29162	0.370838
	BBPDHENA_00334	4.49595	5.81882	1.13422	0.125548	20.2912	2.31306	6.89486e-05
	BBPDHENA_00335	4.71744	6.5434	0.866699	0.0958175	16.9337	1.80535	1.33631e-05
	BBPDHENA_00336	6.66202	3.86384	-0.194981	0.754041	19.7236	1.55816	1.73093e-06
	BBPDHENA_00337	70.609	48.6693	-0.0148779	0.953183	114.627	0.648765	1.3006e-07
	BBPDHENA_00338	159.575	84.0726	-0.417565	0.00223735	179.973	0.130375	0.370572
	BBPDHENA_00339	197.083	178.475	0.358966	3.75219e-06	263.867	0.39419	1.36676e-07
	BBPDHENA_00340	39.0529	21.9822	-0.364387	0.0603282	24.493	-0.733329	2.2574e-05
	BBPDHENA_00341	129.384	75.99	-0.285357	0.192359	86.1458	-0.644515	0.00059542
	BBPDHENA_00342	105.985	84.9489	0.191531	0.258279	79.0411	-0.451516	0.00191844
	BBPDHENA_00343	79.4099	47.9891	-0.196507	0.290113	63.2003	-0.349083	0.0254775
	BBPDHENA_00344	33.1486	21.1895	-0.140826	0.736425	30.877	-0.166054	0.613607
	BBPDHENA_00345	88.6221	57.3882	-0.0546302	0.901405	49.897	-0.836944	0.00177525
	BBPDHENA_00346	35.9736	29.9982	0.275366	0.137517	88.3322	1.25759	1.34469e-19
	BBPDHENA_00347	41.3102	31.161	0.0617147	0.816965	92.8997	1.11624	5.00403e-16
	BBPDHENA_00348	82.9438	56.1708	-0.0457509	0.87356	181.078	1.12624	3.66264e-15
	BBPDHENA_00349	133.896	101.909	0.146365	0.263467	244.526	0.846682	6.48614e-19					CoaC	Phosphopantothenoylcysteine decarboxylase (EC 4.1.1.36)	Vitamins, cofactors and micronutrients metabolism	Coenzyme A metabolism	Coenzyme A biosynthesis	B5
	BBPDHENA_00350	173.715	120.416	0.0283513	0.893249	285.361	0.719584	1.95058e-11
	BBPDHENA_00351	206.648	139.67	-0.081221	0.579495	281.204	0.412954	2.28885e-05
	BBPDHENA_00352	138.647	76.3737	-0.355853	0.163786	197.828	0.460631	0.0268009
	BBPDHENA_00353	58.3474	34.8872	-0.276179	0.154499	96.7652	0.689773	2.65776e-06
	BBPDHENA_00354	60.9424	34.3446	-0.362561	0.163055	90.1922	0.52142	0.0124274
	BBPDHENA_00355	36.8195	24.4465	-0.128394	0.609121	49.7395	0.361939	0.0395779
	BBPDHENA_00356	613.509	354.586	-0.24461	0.023892	61.4277	-3.32276	1.08723e-155
	BBPDHENA_00357	172.88	105.697	-0.218869	0.0401057	147.734	-0.266925	0.00589916
	BBPDHENA_00358	206.683	123.559	-0.277986	0.0734336	133.17	-0.692146	3.7359e-07			GH25
	BBPDHENA_00359	17.3899	17.4763	0.565195	0.206129	26.2721	0.618632	0.121214
	BBPDHENA_00360	37.4656	40.1892	0.625818	0.000719717	44.7593	0.233992	0.260153					MetT	Methionine transporter MetT	Amino acid metabolism	Methionine metabolism	Methionine biosynthesis	Met
	BBPDHENA_00361	37.7856	40.2123	0.559607	0.000917781	49.2147	0.331141	0.0577666					UxaA	Altronate dehydratase (EC 4.2.1.7)	Carbohydrate utilization	Galacturonate, Glucuronate, Oligogalacturonate and Glucuronide utilization	Hexuronates catabolism	GlcA; GalA; GlcAs; GalAs
	BBPDHENA_00362	32.0587	28.5163	0.389356	0.130182	45.2565	0.50946	0.0232952					HexR	Predicted regulator for galacturonate utilization, LacI family	Carbohydrate utilization	Galacturonate, Glucuronate, Oligogalacturonate and Glucuronide utilization	Hexuronates regulation	GlcA; GalA; GlcAs; GalAs
	BBPDHENA_00363	32.3699	33.9422	0.583271	0.01247	42.7914	0.333528	0.164922					KdgK	2-dehydro-3-deoxygluconokinase (EC 2.7.1.45)	Carbohydrate utilization	Unsaturated Glucuronate utilization	Unsaturated Glucuronate catabolism	ddGlcA
	BBPDHENA_00364	58.1656	87.855	1.10622	3.96888e-08	90.3487	0.614974	0.00400649					KdgA	2-dehydro-3-deoxyphosphogluconate aldolase (EC 4.1.2.14)	Carbohydrate utilization	Unsaturated Glucuronate utilization	Unsaturated Glucuronate catabolism	ddGlcA
	BBPDHENA_00365	4.1696	5.68201	0.995583	0.000976844	7.38251	0.855533	0.0038021
	BBPDHENA_00366	6.19584	7.04562	0.907473	0.231539	8.99492	0.683753	0.351362
	BBPDHENA_00367	7.57139	9.42806	0.883501	0.252758	12.7001	0.799993	0.261951
	BBPDHENA_00368	106.295	90.8528	0.274806	0.0102959	82.036	-0.409098	5.58269e-05
	BBPDHENA_00369	234.849	163.608	-0.00188748	0.987725	211.054	-0.200748	0.0193779
	BBPDHENA_00370	76.3635	43.6409	-0.263733	0.201039	62.5395	-0.326349	0.075261
	BBPDHENA_00371	0	5.25667	2.54829		0	0.189615	0.965808
	BBPDHENA_00372	22.5794	17.366	0.106155	0.841464	23.5599	-0.0225714	0.956767
	BBPDHENA_00373	143.179	104.661	0.0505585	0.8263	37.2307	-1.97167	9.1353e-35			GH25
	BBPDHENA_00374	668.315	415.489	-0.183795	0.00750861	415.753	-0.722863	1.71322e-32
	BBPDHENA_00375	954.782	648.748	-0.0158367	0.956337	474.978	-0.992477	7.23369e-10
	BBPDHENA_00376	399.48	272.165	-0.0705791	0.729428	176.59	-1.20637	5.8973e-20
	BBPDHENA_00377	237.954	169.017	0.0135198	0.916471	123.598	-0.981208	1.44625e-47
	BBPDHENA_00378	197.981	171.787	0.246634	0.447483	116.654	-0.831215	0.00162844
	BBPDHENA_00379	158.374	149.4	0.409038	8.36261e-09	93.3439	-0.802446	5.87409e-27
	BBPDHENA_00380	198.77	122.646	-0.191133	0.157222	107.629	-0.943478	1.22338e-16					HisC	Histidinol-phosphate aminotransferase (EC 2.6.1.9)	Amino acid metabolism	Histidine metabolism	Histidine biosynthesis	His
	BBPDHENA_00381	189.924	112.096	-0.270298	0.0203128	108.94	-0.86025	2.06544e-16					HisD	Histidinol dehydrogenase (EC 1.1.1.23)	Amino acid metabolism	Histidine metabolism	Histidine biosynthesis	His
	BBPDHENA_00382	96.4743	54.7948	-0.282843	0.149004	59.9159	-0.733523	1.34722e-05					HisG	ATP phosphoribosyltransferase (EC 2.4.2.17)	Amino acid metabolism	Histidine metabolism	Histidine biosynthesis	His
	BBPDHENA_00383	17.055	12.4294	0.112298	0.825156	15.3105	-0.155621	0.692711			GH23
	BBPDHENA_00384	11.5151	11.4543	0.459692	0.451591	22.4332	0.865492	0.0630454
	BBPDHENA_00385	0.248773	0	-0.8589		2.7573	2.39519	0.370822
	BBPDHENA_00386	0	0			0
	BBPDHENA_00387	39.2993	20.171	-0.444467	0.19292	26.2982	-0.607395	0.0451617
	BBPDHENA_00388	97.0852	52.5766	-0.253334	0.771598	50.6533	-0.913029	0.136883
	BBPDHENA_00389	205.397	153.702	0.0797301	0.8545	179.36	-0.256131	0.394641
	BBPDHENA_00390	135.227	74.6047	-0.375009	0.502476	98.0208	-0.550502	0.233278
	BBPDHENA_00391	119.282	66.8021	-0.292212	0.163786	72.6364	-0.706104	8.43783e-05
	BBPDHENA_00392	105.994	68.2772	-0.114041	0.692102	53.0031	-1.01536	3.01955e-07
	BBPDHENA_00393	97.9202	80.7297	0.219549	0.509341	48.1815	-1.0263	0.000118712
	BBPDHENA_00394	0	0	0.102885		2.99549	3.61428	0.158325
	BBPDHENA_00395	0.0518383	0	0.102886		0.880153	4.03724	0.0724981
	BBPDHENA_00396	0	0			0.953867
	BBPDHENA_00397	0	0			0
	BBPDHENA_00398	0	0	0.10287		1.39396	1.1514	0.841156
	BBPDHENA_00399	0	0	0.10287		1.09019	1.1514	0.841156
	BBPDHENA_00400	1.15391	0.139651	-0.858898		2.0659	1.05444	0.803474
	BBPDHENA_00401	1.68037	0.292045	-1.81158	0.297577	1.53041	0.163313	0.908794
	BBPDHENA_00402	7.7098	0			6.2803
	BBPDHENA_00403	11.3281	6.43551	-0.490697	0.55411	13.4304	0.120633	0.867915
	BBPDHENA_00404	0	0			0
	BBPDHENA_00405	2.63112	0	-0.858887		0	-0.772148	0.889831
	BBPDHENA_00406	13.0683	10.77	0.323155	0.650489	12.7627	0.0161562	0.977067
	BBPDHENA_00407	9.33416	6.91062	0.122406	0.806615	12.875	0.498528	0.104648
	BBPDHENA_00408	7.31554	0	-2.34031		16.4563	1.20895	0.591437
	BBPDHENA_00409	0.556537	0	-1.89516		0.95611	0.999012	0.856321
	BBPDHENA_00410	3.27773	0.93107	-1.18355	0.0643243	3.22227	0.0273176	0.965938
	BBPDHENA_00411	8.43311	3.88277	-0.536203	0.145226	8.91751	0.0986875	0.803214
	BBPDHENA_00412	10.9877	4.48844	-0.769024	0.116713	6.62722	-0.747781	0.0958312
	BBPDHENA_00413	31.7987	15.4364	-0.517425	0.0857894	10.9115	-1.55321	2.65622e-08
	BBPDHENA_00414	138.809	78.7412	-0.236751	0.824412	53.2379	-1.48579	0.0380735
	BBPDHENA_00415	184.152	86.5482	-0.492416	0.0699911	48.9912	-1.9037	4.99526e-13
	BBPDHENA_00416	0	0			0
	BBPDHENA_00417	0.268276	0	-2.31444	0.289822	4.38484	3.58641	0.00287082
	BBPDHENA_00418	0	0	0.102884		4.67784	3.39735	0.220647
	BBPDHENA_00419	0	0			0
	BBPDHENA_00420	6.96655	3.2279	-0.444213	0.603627	16.0675	1.15776	0.0361782					DapF	Diaminopimelate epimerase (EC 5.1.1.7)	Amino acid metabolism	Lysine metabolism	Lysine biosynthesis	Lys
	BBPDHENA_00421	0	0			0
	BBPDHENA_00422	14.0838	6.75936	-0.578573	0.0882757	54.0327	1.86457	1.53193e-16					DapL	L,L-diaminopimelate aminotransferase (EC 2.6.1.83)	Amino acid metabolism	Lysine metabolism	Lysine biosynthesis	Lys
	BBPDHENA_00423	23.9294	10.4902	-0.778151	1.74871e-05	79.5687	1.62766	4.9943e-31					GlnN	Glutamine synthetase type III, GlnN (EC 6.3.1.2)	Amino acid metabolism	Glutamate and glutamine metabolism	Glutamine biosynthesis	Gln
	BBPDHENA_00424	4.85707	2.77944	-0.324082	0.579166	3.65796	-0.422562	0.382759
	BBPDHENA_00425	53.5295	33.8831	-0.127703	0.734738	46.2121	-0.246589	0.376571
	BBPDHENA_00426	53.061	34.4292	-0.14149	0.560554	36.7475	-0.598208	0.000750793
	BBPDHENA_00427	19.5163	11.8639	-0.206837	0.576724	23.7065	0.205749	0.499261
	BBPDHENA_00428	8.2149	5.08783	-0.0405619	0.97163	5.78819	-0.481024	0.536105			GT26
	BBPDHENA_00429	5.72189	2.61251	-0.554406	0.390981	5.38543	-0.0102012	0.984564
	BBPDHENA_00430	7.39275	4.1616	-0.338489	0.650328	7.66539	-0.0369169	0.954519					ManA	Mannose-6-phosphate isomerase (EC 5.3.1.8)	Carbohydrate utilization	Mannose and Mannosides utilization	Mannose and Mannosides catabolism	Man; bMnOS; bMAN
	BBPDHENA_00431	6.43123	4.20673	0.252675	0.838218	5.71311	-0.0375267	0.968058			GT32
	BBPDHENA_00432	9.01506	5.2205	-0.345624	0.781229	10.4438	0.197353	0.841156			fragment N-term;
	BBPDHENA_00433	4.91257	4.08366	0.446745	0.564262	5.14188	0.124954	0.862369			GT4
	BBPDHENA_00434	6.55715	5.17094	0.31194	0.771598	8.2374	0.382964	0.639426			fragment C-term;
	BBPDHENA_00435	1.81823	0.720858	-0.968217	0.433922	2.16535	0.106816	0.918653
	BBPDHENA_00436	3.22442	0.991794	-1.16513	0.369792	2.70358	-0.411668	0.731999
	BBPDHENA_00437	0	2.07139	1.06466		0	0.189609	0.969755
	BBPDHENA_00438	2.39628	1.605	-0.276602	0.835403	3.81798	0.589024	0.504851			GT4
	BBPDHENA_00439	3.63894	1.63828	-0.770121	0.651304	1.82704	-1.17605	0.404514
	BBPDHENA_00440	1.95788	1.61946	0.220832	0.901375	2.80994	0.357716	0.787377			GT2
	BBPDHENA_00441	3.30727	3.69032	0.635979	0.552819	4.19623	0.284422	0.785006			GT14
	BBPDHENA_00442	5.96827	1.07091	-1.36004		1.9842	-1.2733	0.714804
	BBPDHENA_00443	31.9913	70.3911	1.14282	0.598479	78.9363	0.583144	0.7804
	BBPDHENA_00444	0	0	0.102884		74.0507	3.35248	0.234147
	BBPDHENA_00445	2.88664	3.52012	0.449505	0.560704	4.24355	0.231228	0.749009
	BBPDHENA_00446	9.24683	15.634	1.13217	0.547737	22.081	1.02702	0.532127
	BBPDHENA_00447	9.24481	6.02526	-0.198365	0.806814	8.42805	-0.28446	0.639435
	BBPDHENA_00448	163.647	89.3833	-0.479406	0.696894	177.676	-0.009755	0.990532
	BBPDHENA_00449	0.678228	0.377083	0.0780348	0.972027	4.05333	2.84634	0.00472639
	BBPDHENA_00450	83.5181	46.527	-0.32731	0.00282642	135.71	0.651275	1.42027e-12
	BBPDHENA_00451	45.733	22.8722	-0.361825	0.74081	82.8601	0.760323	0.285835
	BBPDHENA_00452	41.0632	28.3094	-0.0332825	0.968521	81.1235	0.952094	0.0355805
	BBPDHENA_00453	73.6792	30.1719	-0.781462	0.0993024	124.899	0.749929	0.0442448
	BBPDHENA_00454	0	0	0.102886		1.60652	3.86788	0.10351
	BBPDHENA_00455	8.43457	0	-2.32265		8.33777	0.201822	0.948452
	BBPDHENA_00456	0.943913	0.83098	0.659315	0.820838	7.31701	3.26241	0.0310218
	BBPDHENA_00457	0	18.2803	1.06466		17.1004	1.1514	0.829449
	BBPDHENA_00458	0.295246	0	-0.8589		2.60595	2.08035	0.483222
	BBPDHENA_00459	8.53542	4.94536	-0.221667	0.787184	11.8047	0.463463	0.4002
	BBPDHENA_00460	6.62329	4.5131	0.0791318	0.937867	13.3299	1.01097	0.0454512
	BBPDHENA_00461	0	0			0
	BBPDHENA_00462	11.5734	6.98195	-0.200858	0.909096	19.1536	0.795546	0.457376
	BBPDHENA_00463	4.17969	4.30555	0.74115	0.374738	9.62464	1.22061	0.0651954
	BBPDHENA_00464	11.9918	8.2185	-0.0228695	0.983784	23.0941	0.980086	0.148815
	BBPDHENA_00465	52.7033	42.3278	0.283996	0.804727	31.8252	-0.574453	0.517586
	BBPDHENA_00466	6.67132	5.20536	0.152413	0.892149	9.57243	0.540566	0.462648
	BBPDHENA_00467	2.73583	1.55111	-0.269143	0.825885	3.25446	0.19067	0.841156
	BBPDHENA_00468	64.0729	41.5469	-0.107227	0.502476	30.736	-1.09887	2.86679e-20
	BBPDHENA_00469	109.201	68.9395	-0.163914	0.401195	65.8958	-0.756452	6.70018e-07
	BBPDHENA_00470	50.3003	31.2207	0.0479628		60.003	0.193551	0.937871
	BBPDHENA_00471	11.859	4.76612	-0.785332	0.186588	8.69339	-0.52439	0.352334
	BBPDHENA_00472	85.135	41.6058	-0.553111	0.000201049	71.4275	-0.299743	0.0454075
	BBPDHENA_00473	66.7675	35.3171	-0.440423	0.278538	48.4815	-0.471492	0.19306
	BBPDHENA_00474	38.7619	27.3348	-0.103637	0.838468	28.361	-0.519564	0.11983
	BBPDHENA_00475	79.5576	56.9689	0.0264705	0.905053	52.6489	-0.624682	8.44427e-07
	BBPDHENA_00476	1007.05	788.16	0.105973	0.666478	528.195	-1.02492	8.0349e-11
	BBPDHENA_00477	65.6914	53.9706	0.225729	0.240342	77.7498	0.218324	0.213105
	BBPDHENA_00478	88.2002	73.2219	0.261898	0.0710931	85.0817	-0.0915902	0.568285
	BBPDHENA_00479	89.2454	76.4134	0.306348	0.0249247	93.4137	0.0418913	0.804777
	BBPDHENA_00480	33.0913	27.0412	0.192139	0.80963	33.4116	0.00998005	0.984564
	BBPDHENA_00481	404.613	330.323	0.201219	0.00255315	328.457	-0.347304	3.05514e-08					NadB	L-aspartate oxidase (EC 1.4.3.16)	Vitamins, cofactors and micronutrients metabolism	NAD/NADP metabolism	NAD/NADP biosynthesis	B3
	BBPDHENA_00482	52.7254	68.7794	0.893724	8.80091e-51	45.9303	-0.229306	0.000825898
	BBPDHENA_00483	133.679	149.591	0.682217	4.75233e-05	82.2767	-0.728561	6.42347e-05
	BBPDHENA_00484	111.259	101.893	0.365996	0.00998064	142.364	0.316486	0.0202452					Ddh	Meso-diaminopimelate D-dehydrogenase (EC 1.4.1.16)	Amino acid metabolism	Lysine metabolism	Lysine biosynthesis	Lys
	BBPDHENA_00485	6.42354	4.97511	0.131355	0.85405	11.1501	0.766967	0.0626188
	BBPDHENA_00486	236.883	137.6	-0.613029	0.528171	551	0.989402	0.135612
	BBPDHENA_00487	105.767	79.9858	0.0883191	0.611144	102.271	-0.0974678	0.512114
	BBPDHENA_00488	62.232	46.6111	0.071235	0.753828	118.114	0.897264	8.57412e-13
	BBPDHENA_00489	52.8606	37.3974	0.00668437	0.9791	47.6585	-0.190047	0.224439
	BBPDHENA_00490	71.9036	44.6779	-0.165557	0.430607	52.7696	-0.435818	0.00772456
	BBPDHENA_00491	64.9284	44.4372	-0.0780121	0.730596	45.9306	-0.561447	0.0001247
	BBPDHENA_00492	28.2969	27.8927	0.500597	0.0732092	28.0903	-0.0395679	0.901005					ManA	Mannose-6-phosphate isomerase (EC 5.3.1.8)	Carbohydrate utilization	Mannose and Mannosides utilization	Mannose and Mannosides catabolism	Man; bMnOS; bMAN
	BBPDHENA_00493	134.356	69.5808	-0.470918	0.703486	66.0014	-0.940535	0.331992
	BBPDHENA_00494	174.48	121.566	-0.0249254	0.909096	44.2702	-2.00777	2.10487e-47
	BBPDHENA_00495	182.701	110.639	-0.228852	0.149748	70.0619	-1.42628	8.04535e-24
	BBPDHENA_00496	20.3174	12.0909	-0.311303	0.497603	18.5447	-0.199781	0.630083
	BBPDHENA_00497	30.112	24.711	0.27651	0.214526	34.1873	0.172848	0.434876					LldP	DL-lactate permease, LctP family	Secondary metabolism	Lactate utilization	D-lactate utilization; L-lactate utilization	Llac_ut; Dlac_ut
	BBPDHENA_00498	477.951	281.285	-0.282915	0.390514	108.797	-2.13347	2.53702e-17
	BBPDHENA_00499	1827.97	871.715	-0.589112	4.92668e-10	489.032	-1.93521	2.53866e-88
	BBPDHENA_00500	2414.52	1293.76	-0.420722	3.34966e-08	906.221	-1.45547	3.61852e-80
	BBPDHENA_00501	4676.9	2274.9	-0.547501	1.65303e-35	1725.48	-1.4759	4.60045e-239
	BBPDHENA_00502	539.408	180.641	-1.10095	1.14448e-32	188.608	-1.54306	1.15738e-60					MetY	O-succinylhomoserine sulfhydrylase (EC 2.5.1.48)	Amino acid metabolism	Methionine metabolism	Methionine biosynthesis	Met
	BBPDHENA_00503	272.446	79.8045	-1.29147	1.24552e-29	132.558	-1.07797	1.18794e-21					CysK	Cysteine synthase (EC 2.5.1.47)	Amino acid metabolism	Cysteine metabolism	Cysteine biosynthesis	Cys
	BBPDHENA_00504	103.918	114.221	0.578964	0.049383	74.7442	-0.554284	0.0684533
	BBPDHENA_00505	71.3568	77.03	0.723806	0.164715	55.2706	-0.374169	0.522043
	BBPDHENA_00506	6.24441	4.67162	0.16576	0.834715	7.98048	0.354878	0.526079
	BBPDHENA_00507	1.96653	3.92748	1.38527	0.330301	6.24735	1.58254	0.194951
	BBPDHENA_00508	28.7056	22.224	0.298663	0.776465	30.9049	0.132215	0.874977
	BBPDHENA_00509	52.5919	34.9393	-0.0932831	0.810079	52.5673	-0.0374989	0.893977
	BBPDHENA_00510	20.4895	11.8512	-0.0379971	0.97593	16.575	-0.138919	0.874684
	BBPDHENA_00511	42.7212	26.8705	-0.197284	0.597712	70.9095	0.67573	0.00619259
	BBPDHENA_00512	42.8279	24.73	-0.235653	0.51533	96.9601	1.13436	8.17594e-07
	BBPDHENA_00513	92.7902	64.4305	-0.122488	0.821219	198.365	0.964764	0.000870178
	BBPDHENA_00514	33.5676	15.7102	-0.489158	0.552078	82.1334	1.30428	0.0127031
	BBPDHENA_00515	22.9387	12.0108	-0.527525	0.454047	103.736	2.023	8.1679e-07
	BBPDHENA_00516	21.3989	8.6758	-0.780359	0.0466616	50.7358	1.18593	4.71656e-05
	BBPDHENA_00517	7.13205	3.85636	-0.357497	0.485218	16.2957	1.16153	0.000360316
	BBPDHENA_00518	4.15745	3.28252	0.26912	0.8898	6.84903	0.887629	0.481509
	BBPDHENA_00519	2.90211	2.08003	0.169244	0.893342	8.05145	1.54125	0.0202413
	BBPDHENA_00520	37.3317	44.7659	0.734502	0.396132	71.6503	0.902339	0.217296
	BBPDHENA_00521	44.0835	19.8667	-0.558794	0.52223	41.0621	-0.00571262	0.992954
	BBPDHENA_00522	28.3562	3.76877	-2.42778	1.94169e-24	17.8829	-0.710141	0.000432225
	BBPDHENA_00523	26.695	5.05651	-1.87722	0.00896781	7.0942	-1.90557	0.00521508
	BBPDHENA_00524	25.3042	3.72005	-2.46233	0.0330556	1.98788	-3.69947	0.0067933
	BBPDHENA_00525	31.7484	2.29883	-3.21553	2.72854e-06	7.91392	-1.97588	0.000397356
	BBPDHENA_00526	19.6961	1.40031	-3.30449	1.40373e-05	5.31633	-1.93645	0.00123937
	BBPDHENA_00527	14.4819	1.87368	-2.5411	5.60046e-23	5.9268	-1.31514	6.93929e-09
	BBPDHENA_00528	294.324	118.745	-0.77398	0.0011169	169.51	-0.802555	0.000413874
	BBPDHENA_00529	96.3806	29.6199	-1.12582	0.000122492	51.2735	-0.89817	0.00143772
	BBPDHENA_00530	43.6838	39.3169	0.408087	0.352893	30.8341	-0.518638	0.206188
	BBPDHENA_00531	33.6381	16.7115	-0.53728	0.459653	6.86276	-2.27985	0.000599752
	BBPDHENA_00532	41.5941	158.821	2.52568	4.40001e-08	59.8015	0.598503	0.324299
	BBPDHENA_00533	14.4852	9.11424	-0.256926	0.855506	5.53119	-1.35241	0.17718
	BBPDHENA_00534	46.5255	40.2273	0.329191	0.0686863	44.7837	-0.0749409	0.721393
	BBPDHENA_00535	16.5359	25.3801	1.38914	0.183593	40.7907	1.32817	0.165078
	BBPDHENA_00536	10.4674	8.68271	0.111131	0.95247	92.67	3.05844	0.000106491
	BBPDHENA_00537	8.02675	5.14894	-0.26036	0.757788	8.24116	-0.0995307	0.880151
	BBPDHENA_00538	18.6033	20.3612	0.30474	0.88405	31.6745	0.40452	0.794425
	BBPDHENA_00539	16.2182	9.32343	-0.457728		13.1077	-0.37363	0.891756
	BBPDHENA_00540	13.179	7.20547	-0.687216		0	-1.56227	0.733995
	BBPDHENA_00541	1.05093	2.98152	2.20094	0.145803	3.73331	1.91783	0.177353
	BBPDHENA_00542	6.8682	6.30347	0.351439	0.476125	9.47187	0.420002	0.311271
	BBPDHENA_00543	20.2446	13.0398	-0.150249	0.705374	16.9396	-0.31669	0.285835
	BBPDHENA_00544	33.3734	26.2914	0.15761	0.533826	23.4874	-0.509644	0.00818787
	BBPDHENA_00545	70.8896	49.4816	0.0157767	0.956337	63.0501	-0.181963	0.32026
	BBPDHENA_00546	38.7111	26.9994	0.0140736	0.97607	36.2714	-0.0991306	0.766553
	BBPDHENA_00547	4.22682	4.24137	0.330033	0.569568	3.159	-0.538351	0.281344					Cbp	Chitin binding protein	Carbohydrate utilization	N-Acetylglucosamine and chitobiose utilization	Chitobiose and chitin catabolism	Chb
	BBPDHENA_00548	7.16137	6.43092	0.224703	0.841615	3.01245	-1.4106	0.079793
	BBPDHENA_00549	5.91187	5.07414	0.380546	0.531811	6.45938	0.140774	0.814421
	BBPDHENA_00550	1.99064	1.70986	0.598772	0.781229	3.82479	1.17428	0.431402
	BBPDHENA_00551	5.6386	4.28769	0.25795	0.755427	4.58316	-0.209872	0.763465
	BBPDHENA_00552	5.57559	4.0758	0.151019	0.899593	7.09494	0.489619	0.536959
	BBPDHENA_00553	19.1562	8.45109	-0.683795	0.00992099	12.3478	-0.688695	0.00580654
	BBPDHENA_00554	49.456	31.6065	-0.204452	0.532661	34.6928	-0.586772	0.0195123
	BBPDHENA_00555	1.29151	1.47723	0.102895		0	-0.772156	0.883717
	BBPDHENA_00556	0	0			0
	BBPDHENA_00557	0	0			0
	BBPDHENA_00558	0	0	0.10287		6.24303	1.1514	0.841156
	BBPDHENA_00559	2.39971	5.94024	1.9744	0.239153	5.12501	1.17151	0.501166
	BBPDHENA_00560	3.84664	1.84885	-0.395052	0.726921	5.61928	0.583827	0.461386
	BBPDHENA_00561	19.3057	8.84259	-0.426274	0.599642	36.6284	0.95878	0.0759196
	BBPDHENA_00562	15.9631	11.0856	-0.00233675	0.993288	36.7104	1.17995	1.27166e-09
	BBPDHENA_00563	29.1062	29.0364	0.479184	0.0203128	55.4073	0.875111	7.91448e-07
	BBPDHENA_00564	0	0	0.10287		6.55387	1.1514	0.841156
	BBPDHENA_00565	56.3663	75.6151	0.87551	5.71134e-16	132.781	1.16576	6.97097e-29			GH13_44		AmyA	Alpha-amylase (EC 3.2.1.1)	Carbohydrate utilization	Maltose and Maltodextrin utilization	Maltose and Maltodextrin catabolism	MOS
	BBPDHENA_00566	4.243	1.16571	-1.18463	0.0484578	4.73933	0.13275	0.838123			GH97		SusB	Glucan 1,4-alpha-glucosidase (EC 3.2.1.3)	Carbohydrate utilization	Maltose and Maltodextrin utilization	Maltose and Maltodextrin catabolism	MOS
	BBPDHENA_00567	1.81473	1.40718	0.101634	0.938575	4.06897	1.15533	0.0785157
	BBPDHENA_00568	113.201	86.8083	0.0823936	0.791248	43.3859	-1.45287	3.1525e-12
	BBPDHENA_00569	14.9162	10.2937	-0.115622	0.885605	22.0683	0.514312	0.291424
	BBPDHENA_00570	22.5692	18.8981	0.355459	0.579197	18.7294	-0.286947	0.628482
	BBPDHENA_00571	37.0826	41.7898	0.654019	0.113481	30.9812	-0.347369	0.448506
	BBPDHENA_00572	15.5501	10.8831	-0.0283321	0.960442	15.0217	-0.0781084	0.846856
	BBPDHENA_00573	14.9077	8.25643	-0.504936	0.36483	10.6503	-0.62201	0.197774
	BBPDHENA_00574	8.50154	3.61124	-0.715393	0.0143678	4.65894	-0.868851	0.00148251
	BBPDHENA_00575	8.25895	2.55832	-1.02481	0.354315	3.09132	-1.39293	0.158307
	BBPDHENA_00576	8.66502	3.70271	-0.711224	0.279412	5.30183	-0.654031	0.273114
	BBPDHENA_00577	18.827	6.06909	-1.20737	2.80631e-05	3.79399	-2.40056	6.35581e-14
	BBPDHENA_00578	226.304	78.3468	-1.06873	4.14552e-08	141.944	-0.719142	0.000152406
	BBPDHENA_00579	88.4484	2.71427	-4.6298	2.86928e-41	5.52177	-4.04	5.9082e-41					MetE2	Methionine synthase II (cobalamin-independent)	Amino acid metabolism	Methionine metabolism	Methionine biosynthesis	Met
	BBPDHENA_00580	13.3738	7.23435	-0.394249	0.720384	9.45696	-0.47787	0.583804
	BBPDHENA_00581	9.45222	5.84491	-0.208264	0.841464	6.76204	-0.546233	0.469579
	BBPDHENA_00582	9.93219	8.60272	0.212494	0.723029	8.29562	-0.35064	0.466852
	BBPDHENA_00583	565.81	444.179	0.15765	0.223709	127.383	-2.17196	1.42191e-63
	BBPDHENA_00584	499.708	360.049	0.000660614	0.997239	83.7522	-2.60608	2.72357e-44
	BBPDHENA_00585	690.857	566.732	0.224014	0.0272196	83.0902	-3.09426	5.61155e-121
	BBPDHENA_00586	0	0			0
	BBPDHENA_00587	10.6192	7.44621	0.0975352	0.952183	9.11691	-0.141275	0.894886
	BBPDHENA_00588	27.3167	1.99479	-2.80653	0.207213	14.614	-0.824773	0.668959
	BBPDHENA_00589	0.71394	0	-0.8589		4.76807	1.62722	0.676536
	BBPDHENA_00590	12.9931	17.3534	1.31455	0.578417	17.3937	0.59037	0.798701
	BBPDHENA_00591	3.88996	2.81355	0.0851115	0.937407	13.6594	1.94025	4.16889e-05
	BBPDHENA_00592	1.73025	2.04378	0.522059	0.844356	9.99314	2.20092	0.151664
	BBPDHENA_00593	138.03	80.1175	-0.268561	0.20657	84.6952	-0.744287	3.99547e-05
	BBPDHENA_00594	394.334	258.048	-0.102152	0.228624	323.596	-0.322793	2.57853e-06
	BBPDHENA_00595	422.859	276.317	-0.0990657	0.322571	374.671	-0.205737	0.0111123
	BBPDHENA_00596	0	0			0
	BBPDHENA_00597	3710.24	1663.18	-0.631601	7.74893e-36	465.799	-3.01851	0
	BBPDHENA_00598	65.6576	25.6209	-0.784692	0.000768731	33.2448	-1.00437	8.17495e-06
	BBPDHENA_00599	259.87	125.842	-0.501003	0.0431087	110.708	-1.23999	6.57672e-08
	BBPDHENA_00600	69.9502	30.2511	-0.661519	0.0108412	26.837	-1.38946	2.93729e-08
	BBPDHENA_00601	5.97855	5.3482	0.425177	0.598479	6.78155	0.133288	0.857061
	BBPDHENA_00602	110.252	75.0412	-0.0590032	0.682704	34.4283	-1.72867	2.49677e-62			GH3		BglA	Beta-glucosidase (EC 3.2.1.21)	Carbohydrate utilization	Cellobiose and Beta-glucosides utilization	Cellobiose and Beta-glucosides catabolism	Bgl
	BBPDHENA_00603	15.2882	14.9796	0.54251	0.0266211	18.9368	0.303225	0.229714					SusR_bgl	Regulatory protein SusR involved in beta-glucan utilization	Carbohydrate utilization	Cellobiose and Beta-glucosides utilization	Cellobiose and Beta-glucosides regulation	Bgl
	BBPDHENA_00604	13.8326	9.93161	-0.0409546	0.924711	12.0338	-0.295485	0.258037			GH3		BglA	Beta-glucosidase (EC 3.2.1.21)	Carbohydrate utilization	Cellobiose and Beta-glucosides utilization	Cellobiose and Beta-glucosides catabolism	Bgl
	BBPDHENA_00605	47.4427	39.0406	0.289888	0.240454	146.697	1.66355	1.41067e-21
	BBPDHENA_00606	86.211	70.6552	0.121741	0.954986	108.842	0.359928	0.813028
	BBPDHENA_00607	116.079	94.0024	0.194286	0.0170713	118.898	-0.00168664	0.984564
	BBPDHENA_00608	36.4453	33.4188	0.336862	0.140927	18.4099	-1.04764	8.0015e-07
	BBPDHENA_00609	893.71	616.421	-0.017885	0.889999	381.13	-1.26244	7.84817e-65
	BBPDHENA_00610	505.963	325.133	-0.137391	0.0495469	222.271	-1.22101	6.03484e-87
	BBPDHENA_00611	81.8138	51.472	-0.15691	0.161487	121.025	0.525963	1.00477e-09
	BBPDHENA_00612	46.2511	36.3942	0.167675	0.463421	73.5719	0.611013	0.000149529
	BBPDHENA_00613	41.9261	32.603	0.145191	0.583562	66.4795	0.587263	0.00111034			CE2
	BBPDHENA_00614	129.309	132.055	0.526402	0.82158	33.481	-1.41308	0.485031
	BBPDHENA_00615	71.6161	30.9269	-0.679169	0.000606537	28.2769	-1.3856	2.19942e-12
	BBPDHENA_00616	12.2799	5.74183	-0.550881	0.329706	4.0843	-1.58172	0.00128824
	BBPDHENA_00617	12.7341	4.10543	-1.20564	0.452773	30.3572	1.2513	0.23854
	BBPDHENA_00618	20.4216	15.1547	0.107763	0.725314	39.1855	0.900106	3.89503e-07
	BBPDHENA_00619	3.06619	0.50177	-2.03536	0.257782	8.3197	1.2086	0.288776
	BBPDHENA_00620	0	1.31561	1.06466		0	0.189609	0.969755
	BBPDHENA_00621	4.75887	1.90758	-0.887177	0.156398	14.8091	1.57488	0.000148258	PUL 1		unk
	BBPDHENA_00622	1.42059	1.20329	0.107676	0.947688	12.0112	2.97893	2.041e-05	PUL 1		Pept_MA
	BBPDHENA_00623	3.96405	1.36522	-1.16254	0.0480283	14.3121	1.72452	7.32627e-06	PUL 1		SusD
	BBPDHENA_00624	8.95007	10.8331	0.763604	2.26044e-05	50.2255	2.41198	1.28938e-56	PUL 1		SusC
	BBPDHENA_00625	19.655	14.7503	0.0764585	0.855506	17.6948	-0.220994	0.459587
	BBPDHENA_00626	20.5156	13.2162	-0.0987287	0.887541	18.8741	-0.14376	0.78617
	BBPDHENA_00627	73.5189	66.0769	0.532237	0.388141	149.032	1.12821	0.0162511
	BBPDHENA_00628	97.3375	68.7832	-0.0171954	0.946596	75.1365	-0.423413	0.00236058
	BBPDHENA_00629	11.2259	0	-0.858894		9.3257	0.189635	0.968614
	BBPDHENA_00630	1263.47	1326.09	0.571509	8.7905e-31	531.511	-1.28693	3.85212e-120
	BBPDHENA_00631	388.799	210.434	-0.392086	2.08037e-13	277.296	-0.5329	3.12798e-24					PurQ	Phosphoribosylformylglycinamidine synthase, glutamine amidotransferase subunit (EC 6.3.5.3)	Nucleotide metabolism	Nucleotide metabolism	Purine biosynthesis	Pur
	BBPDHENA_00632	174.602	73.6905	-0.750153	0.000244051	72.7137	-1.2571	4.20126e-10
	BBPDHENA_00633	138.224	72.1574	-0.367561	0.116919	72.2952	-0.931398	5.9522e-06
	BBPDHENA_00634	9.54741	13.8066	1.05127	2.07131e-06	12.6539	0.395627	0.117004	PUL 2	PUL 17	GH51_2		Abf3_GH51	Exo-alpha-(1->2/1->3)-L-arabinofuranosidase (EC 3.2.1.55), GH51 family	Carbohydrate utilization	Arabinose and Arabinosides utilization	Arabinose and Arabinosides catabolism	aAOS
	BBPDHENA_00635	75.5211	37.6148	-0.526619	0.00013619	159.332	1.02234	1.14097e-19	PUL 2	PUL 17	unk
	BBPDHENA_00636	12.8045	9.08114	0.0880586	0.867988	23.2516	0.922338	0.00111161	PUL 2	PUL 17	unk
	BBPDHENA_00637	1.02561	1.87697	1.38523	0.195909	5.76157	2.38722	0.00523095	PUL 2	PUL 17	GH43_5		AbnA	Endo-alpha-(1->5)-L-arabinanase (EC 3.2.1.99), GH43 family	Carbohydrate utilization	Arabinose and Arabinosides utilization	Arabinose and Arabinosides catabolism	aAOS
	BBPDHENA_00638	0.582334	0.934456	1.47168	0.109415	3.25708	2.64167	0.000367705	PUL 2	PUL 17	GH43_4		AbnA	Endo-alpha-(1->5)-L-arabinanase (EC 3.2.1.99), GH43 family	Carbohydrate utilization	Arabinose and Arabinosides utilization	Arabinose and Arabinosides catabolism	aAOS
	BBPDHENA_00639	1.48671	4.72132	2.21477	2.21822e-05	7.15857	2.24855	8.17741e-06	PUL 2	PUL 17	unk
	BBPDHENA_00640	1.96475	5.31289	1.86374	0.000193958	5.81962	1.51111	0.00253329	PUL 2	PUL 17	SusD		SusD_Ara	SusD, outer membrane protein involved in AOS/arabinan utilization	Carbohydrate utilization	Arabinose and Arabinosides utilization	Arabinose and Arabinosides catabolism	aAOS
	BBPDHENA_00641	1.44587	2.16621	1.1111	0.0409217	3.95492	1.4745	0.00194518	PUL 2	PUL 17	SusC		SusC_Ara	SusC, outer membrane protein involved in AOS/arabinan utilization	Carbohydrate utilization	Arabinose and Arabinosides utilization	Arabinose and Arabinosides catabolism	aAOS
	BBPDHENA_00642	77.7635	56.221	0.0463358	0.74081	97.6836	0.294902	0.000566756	PUL 2	PUL 17	HTCS		HTCS_Ara	DNA-binding response regulator for AOS/arabinane utilization, AraC family	Carbohydrate utilization	Arabinose and Arabinosides utilization	Arabinose and Arabinosides regulation	aAOS
	BBPDHENA_00643	724.539	425.297	-0.195713	0.811399	521.934	-0.496798	0.392245	PUL 2	PUL 17	unk
	BBPDHENA_00644	2095.28	1767.83	0.155675	0.727159	2124.08	-0.104497	0.78617	PUL 2	PUL 17	unk
	BBPDHENA_00645	22.9175	4.49925	-1.91631	0.379982	15.8069	-0.532726	0.780736	PUL 2	PUL 17	unk
	BBPDHENA_00646	94.2462	21.8409	-1.6364	1.94094e-41	64.6189	-0.583159	2.36222e-07	PUL 2	PUL 17	GH13_46		NplT	Neopullulanase (EC 3.2.1.135)	Carbohydrate utilization	Maltose and Maltodextrin utilization	Maltose and Maltodextrin catabolism	MOS
	BBPDHENA_00647	67.4892	8.61356	-2.44972	1.25427e-51	34.6506	-0.992843	2.98541e-13	PUL 2	PUL 17	GH13_14		PulA	Pullulanase (EC 3.2.1.41)	Carbohydrate utilization	Maltose and Maltodextrin utilization	Maltose and Maltodextrin catabolism	MOS
	BBPDHENA_00648	185.201	28.4157	-2.25493	1.55037e-100	77.7474	-1.33138	8.42283e-42	PUL 2	PUL 17	GH97		SusB	Glucan 1,4-alpha-glucosidase (EC 3.2.1.3)	Carbohydrate utilization	Maltose and Maltodextrin utilization	Maltose and Maltodextrin catabolism	MOS
	BBPDHENA_00649	204.8	34.6042	-2.1054	6.41014e-119	83.2555	-1.33968	7.25392e-55	PUL 2	PUL 17	CBM20-GH77		MalQ	4-alpha-glucanotransferase (amylomaltase) (EC 2.4.1.25)	Carbohydrate utilization	Maltose and Maltodextrin utilization	Maltose and Maltodextrin catabolism	Mal; MOS
	BBPDHENA_00650	48.1707	10.1646	-1.7383	1.26074e-15	21.8448	-1.18908	7.11383e-09	PUL 2	PUL 17	MFS		MalT	Predicted maltose transporter, MFS family	Carbohydrate utilization	Maltose and Maltodextrin utilization	Maltose and Maltodextrin uptake	Mal
	BBPDHENA_00651	41.1011	6.36257	-2.18317	2.50203e-12	12.2971	-1.77021	1.8534e-09	PUL 2	PUL 17	unk		MalR	Maltose operon transcriptional repressor MalR, LacI family	Carbohydrate utilization	Maltose and Maltodextrin utilization	Maltose and Maltodextrin catabolism	Mal; MOS
	BBPDHENA_00652	458.689	110.365	-1.5838	9.19081e-134	242.605	-0.961523	1.70006e-52	PUL 2	PUL 17	SusC		SusC_mal	SusC, outer membrane protein involved in maltodextrin utilization	Carbohydrate utilization	Maltose and Maltodextrin utilization	Maltose and Maltodextrin uptake	Mal; MOS
	BBPDHENA_00653	405.721	116.027	-1.33282	1.14969e-68	230.885	-0.860334	8.81725e-31	PUL 2	PUL 17	SusD		SusD_mal	SusD, outer membrane protein involved in maltodextrin utilization	Carbohydrate utilization	Maltose and Maltodextrin utilization	Maltose and Maltodextrin uptake	Mal; MOS
	BBPDHENA_00654	403.72	140.553	-1.02756	6.95168e-37	236.86	-0.81821	2.02549e-24	PUL 2	PUL 17	unk		SusE	Surface glycan-binding protein involved in maltodextrin utilization	Carbohydrate utilization	Maltose and Maltodextrin utilization	Maltose and Maltodextrin catabolism	MOS
	BBPDHENA_00655	313.472	106.728	-1.05972	5.97241e-39	195.694	-0.713276	4.44807e-19	PUL 2	PUL 17	unk		SusF	Outer membrane protein SusF	Carbohydrate utilization	Maltose and Maltodextrin utilization	Maltose and Maltodextrin uptake	MOS
	BBPDHENA_00656	0	0	0.10287		3.148	1.1514	0.841156
	BBPDHENA_00657	18.8327	17.7857	0.502466	0.378546	29.9725	0.62243	0.196558
	BBPDHENA_00658	8.19957	11.3699	0.799584	0.598479	13.8534	0.624315	0.643858
	BBPDHENA_00659	22.162	12.7585	-0.0999945	0.95247	10.5811	-1.00333	0.37971
	BBPDHENA_00660	0	0			0
	BBPDHENA_00661	87.6333	12.2192	-2.37053	1.26879e-59	32.7056	-1.48471	1.62142e-29			GH13
	BBPDHENA_00662	51.7503	39.7942	0.103943	0.770273	59.6775	0.180751	0.48733
	BBPDHENA_00663	15.9594	13.4213	0.476496	0.510974	26.8502	0.928623	0.0888519
	BBPDHENA_00664	39.0645	36.3633	0.334697	0.322406	60.4666	0.564615	0.0385991
	BBPDHENA_00665	62.533	50.2004	0.176353	0.221139	61.6411	-0.0683153	0.65595			GH106
	BBPDHENA_00666	49.8936	26.7704	-0.366348	0.0208087	52.3401	0.0374939	0.841156
	BBPDHENA_00667	132.484	64.6405	-0.394561	0.527489	67.4708	-0.851283	0.0884384
	BBPDHENA_00668	1272.92	1118.29	0.337403	5.02886e-10	933.947	-0.472413	4.50313e-18			CBM50
	BBPDHENA_00669	230.885	137.602	-0.215139	0.0465801	114.156	-1.05134	2.40574e-28
	BBPDHENA_00670	194.741	101.05	-0.436189	4.00628e-05	92.3295	-1.11782	2.5939e-26
	BBPDHENA_00671	118.798	60.1452	-0.413361	0.144784	67.5442	-0.785829	0.00153541
	BBPDHENA_00672	241.931	130.367	-0.41129	2.81766e-05	118.45	-1.08899	7.60338e-30
	BBPDHENA_00673	255.249	146.213	-0.346479	0.0257726	125.526	-1.09475	2.00064e-14
	BBPDHENA_00674	176.996	98.1535	-0.325189	0.0470795	97.277	-0.871958	2.63091e-09
	BBPDHENA_00675	37.8172	27.9381	0.0129164	0.978957	26.8913	-0.583851	0.0373559
	BBPDHENA_00676	153.96	111.817	0.0700542	0.811399	122.19	-0.323482	0.0893082
	BBPDHENA_00677	103.077	80.9722	0.192012	0.473095	95.0334	-0.13803	0.58154					NadD	Nicotinate-nucleotide adenylyltransferase (EC 2.7.7.18)	Vitamins, cofactors and micronutrients metabolism	NAD/NADP metabolism	NAD/NADP biosynthesis	B3
	BBPDHENA_00678	43.8066	38.0899	0.205518	0.314155	37.5519	-0.312327	0.0781292
	BBPDHENA_00679	52.5765	58.5581	0.587122	0.00088372	49.5026	-0.162954	0.448506
	BBPDHENA_00680	66.3443	63.151	0.337771	0.0990187	49.9821	-0.510157	0.00753176
	BBPDHENA_00681	36.3077	39.3909	0.599781	0.016253	32.345	-0.197893	0.504851
	BBPDHENA_00682	41.4089	33.4532	0.200619	0.641252	22.5907	-0.880176	0.00777915					SerB1	Phosphoserine phosphatase (EC 3.1.3.3)	Amino acid metabolism	Serine metabolism	Serine biosynthesis	Ser
	BBPDHENA_00683	5.36476	2.10391	-0.718858	0.230421	7.7922	0.530901	0.288776
	BBPDHENA_00684	2.85652	3.42325	0.464338	0.653277	6.79705	1.02989	0.159902
	BBPDHENA_00685	13.1651	9.93205	-0.0336957	0.9791	18.0757	0.388442	0.656838
	BBPDHENA_00686	7.28439	4.84554	-0.166645	0.811683	11.913	0.591362	0.166868
	BBPDHENA_00687	15.5056	12.5364	0.255834	0.636059	13.1682	-0.24076	0.615851			GT14
	BBPDHENA_00688	9.85697	8.96325	0.341552	0.465214	12.6332	0.347461	0.389847
	BBPDHENA_00689	6.05153	6.23552	0.634962	0.367618	5.68343	-0.0948343	0.894147			GT2
	BBPDHENA_00690	38.6565	21.4862	-0.331387	0.164527	37.9839	-0.0661386	0.801609
	BBPDHENA_00691	20.8071	14.5879	0.0258204	0.963406	27.2534	0.358443	0.313385
	BBPDHENA_00692	95.9055	58.3329	-0.222285	0.20854	98.3746	0.00117273	0.993877
	BBPDHENA_00693	97.5591	50.5383	-0.434414	0.0458651	90.0482	-0.157568	0.492148
	BBPDHENA_00694	103.566	49.987	-0.564094	0.0208099	105.304	-0.0413982	0.880151					CysE	Serine acetyltransferase (EC 2.3.1.30)	Amino acid metabolism	Cysteine metabolism	Cysteine biosynthesis	Cys
	BBPDHENA_00695	93.892	55.6461	-0.222205	0.174323	42.0061	-1.17277	8.58847e-17
	BBPDHENA_00696	94.6313	62.7807	0.0448759	0.97331	1552.98	4.03114	1.2603e-10
	BBPDHENA_00697	17.5842	17.9284	0.61784	0.000632222	46.4795	1.42249	1.0093e-19
	BBPDHENA_00698	71.9815	66.3505	0.402699	0.322571	47.3465	-0.660954	0.0792966
	BBPDHENA_00699	71.323	34.9424	-0.517204	0.0330409	74.9425	0.0862514	0.751016			GT2
	BBPDHENA_00700	61.5687	36.2342	-0.238061	0.200802	79.7983	0.36418	0.0166853			GT4
	BBPDHENA_00701	401.512	338.407	0.273542	0.0444679	353.692	-0.205227	0.131469
	BBPDHENA_00702	124.904	107.663	0.276558	0.0311739	106.168	-0.287549	0.0205666
	BBPDHENA_00703	93.7997	67.4496	0.0150824	0.928006	77.2959	-0.326643	0.000155236
	BBPDHENA_00704	97.0935	42.5504	-0.6932	0.00828727	51.594	-0.912663	0.00021375
	BBPDHENA_00705	1079.83	552.226	-0.457639	4.47833e-17	860.943	-0.360612	3.24936e-11
	BBPDHENA_00706	1827.75	1144.35	-0.152282	0.0157872	1530.55	-0.276947	7.86114e-07
	BBPDHENA_00707	2294.35	1437.86	-0.182787	0.0238511	1923.34	-0.294125	4.8775e-05
	BBPDHENA_00708	2106.13	1292.55	-0.197931	0.00351018	1764.44	-0.285882	5.13773e-06
	BBPDHENA_00709	169.089	111.507	-0.110173	0.249139	176.831	0.0215856	0.838123					GlnN	Glutamine synthetase type III, GlnN (EC 6.3.1.2)	Amino acid metabolism	Glutamate and glutamine metabolism	Glutamine biosynthesis	Gln
	BBPDHENA_00710	13.0864	6.92121	-0.383466	0.276385	10.1129	-0.387629	0.220034			GH51_2		Abf_GH51	Putative alpha-1,5-L-arabinofuranosidase (GH51)	Carbohydrate utilization	Arabinose and Arabinosides utilization	Arabinose and Arabinosides catabolism	aAOS
	BBPDHENA_00711	99.321	67.2075	-0.0693122	0.551086	59.0301	-0.786663	4.81496e-22			GH2		LacZp	Periplasmic beta-galactosidase (EC 3.2.1.23) involved in lactose utilization (GH2)	Carbohydrate utilization	Lactose and Beta-galactosides utilization	Lactose and Beta-galactosides catabolism	GOS; Lac
	BBPDHENA_00712	0	0	0.10287		9.2205	1.1514	0.841156
	BBPDHENA_00713	21.3445	21.3575	0.2944	0.872233	45.8554	0.746485	0.548394
	BBPDHENA_00714	128.519	105.359	0.211688	0.0384573	208.265	0.663036	2.99644e-15
	BBPDHENA_00715	32.9561	29.0228	0.290894	0.618933	26.1206	-0.435513	0.385658
	BBPDHENA_00716	14.7272	12.7251	0.316349	0.825156	20.5742	0.574878	0.574534			PL33_1	fragment N-term / C-term;
	BBPDHENA_00717	23.316	14.9426	-0.0559466	0.917511	40.3269	0.767502	0.00505503
	BBPDHENA_00718	20.0811	6.76021	-0.912845	0.0492513	29.3406	0.53803	0.176392
	BBPDHENA_00719	10.1337	1.53269	-2.11638	0.0741173	7.6969	-0.450353	0.678105
	BBPDHENA_00720	24.8513	19.3246	0.191319	0.468771	25.7108	0.0464459	0.854166			GH127
	BBPDHENA_00721	13.981	6.73585	-0.410322	0.54599	13.4229	-0.0226983	0.968614					MenH2	2-Succinyl-5-enolpyruvyl-6-hydroxy-3-cyclohexene-1-carboxylate dehydrogenase, HAD superfamily	Vitamins, cofactors and micronutrients metabolism	Menaquinone metabolism	Menaquinone biosynthesis	MQ
	BBPDHENA_00722	14.5692	13.5367	0.470038	0.0693286	17.4219	0.265957	0.315194			GH97		XynB2	Xylan 1,4-beta-xylosidase (EC 3.2.1.37)	Carbohydrate utilization	Xylose and Xylosides utilization	Xylose and Xylosides catabolism	XOS
	BBPDHENA_00723	20.1576	15.7825	0.126092	0.561265	19.4653	-0.0851897	0.664971
	BBPDHENA_00724	91.7095	52.514	-0.355734	0.0207738	106.095	0.13761	0.385353					IlvA	Threonine dehydratase (EC 4.3.1.19)	Amino acid metabolism	Branched chain amino acids metabolism	Branched chain amino acids biosynthesis	Ile; Val; Leu
	BBPDHENA_00725	329.138	168.326	-0.45909	0.0173039	367.479	0.118726	0.567901
	BBPDHENA_00726	25.3274	8.48501	-0.99895	0.0216057	21.9058	-0.253	0.58154					BtuD	Vitamin B12 ABC transporter, ATPase component BtuD	Vitamins, cofactors and micronutrients metabolism	Vitamin B12 metabolism	Cobalamin uptake	B12
	BBPDHENA_00727	4.16529	4.33705	0.43788	0.38635	17.9291	2.04676	1.29522e-09
	BBPDHENA_00728	7.05518	7.64353	0.599021	0.550572	26.8015	1.85818	0.00521508
	BBPDHENA_00729	18.5414	6.08426	-1.06622	0.00177921	14.581	-0.36512	0.295466
	BBPDHENA_00730	53.2763	43.5311	0.254631	0.374738	35.9506	-0.554983	0.0232952
	BBPDHENA_00731	27.9437	20.533	0.0467457	0.875645	26.1917	-0.112326	0.600725
	BBPDHENA_00732	18.3789	13.2066	-0.0217373	0.959918	14.0923	-0.458718	0.0804226
	BBPDHENA_00733	45.6463	35.6682	0.140268	0.491228	76.9049	0.688798	6.2408e-07
	BBPDHENA_00734	29.739	15.1685	-0.469929	0.193276	21.4772	-0.479531	0.14447					RbsK	Ribokinase (EC 2.7.1.15)	Carbohydrate utilization	Ribose utilization	Ribose catabolism	Rib
	BBPDHENA_00735	2.34747	0.92586	-0.706334	0.662624	2.74278	0.305361	0.820486
	BBPDHENA_00736	3.09739	1.19259	-0.877213	0.0587738	5.57762	0.781706	0.0344384
	BBPDHENA_00737	4.30044	2.63556	-0.243473	0.838218	7.18051	0.724597	0.326985
	BBPDHENA_00738	2.72771	1.99005	0.169641	0.897517	5.26479	1.00498	0.185312
	BBPDHENA_00739	4.92302	2.84663	-0.356209	0.717282	9.94491	0.986451	0.103143
	BBPDHENA_00740	4.06699	2.67238	-0.0876779	0.924711	6.05322	0.4978	0.35263
	BBPDHENA_00741	4.96582	3.08922	-0.0354057	0.980153	10.0141	1.05253	0.235286
	BBPDHENA_00742	7.50567	7.03111	0.44518	0.467422	10.8476	0.486097	0.35263
	BBPDHENA_00743	46.0555	25.7596	-0.327412	0.0346106	49.5372	0.0775066	0.64729
	BBPDHENA_00744	23.4213	12.3851	-0.243826	0.814757	18.8403	-0.275101	0.727662
	BBPDHENA_00745	6.01919	4.20985	0.136198	0.868988	7.11649	0.317646	0.577896
	BBPDHENA_00746	4.115	6.85071	1.49666	0.123916	9.62176	1.45814	0.102202
	BBPDHENA_00747	2.93729	3.15495	0.598202	0.651304	10.6429	1.82169	0.0345761
	BBPDHENA_00748	1.90265	1.75186	0.497162	0.452523	8.24118	2.17129	4.44431e-07
	BBPDHENA_00749	35.0453	33.7798	0.472463	0.0937272	26.4755	-0.437678	0.124474
	BBPDHENA_00750	224.045	266.858	0.774046	1.07844e-05	343.229	0.588302	0.000902816
	BBPDHENA_00751	94.2118	81.8722	0.292773	0.00231846	112.8	0.231644	0.0139038
	BBPDHENA_00752	0	0			0
	BBPDHENA_00753	12.6361	10.4761	0.246105	0.578036	12.3426	-0.076916	0.850221
	BBPDHENA_00754	15.1323	11.6513	0.119684	0.821243	16.8546	0.112348	0.786454
	BBPDHENA_00755	33.2786	22.3091	-0.053343	0.921075	22.5278	-0.612575	0.052781
	BBPDHENA_00756	5.60162	5.62763	0.763909	0.404311	7.4007	0.510865	0.558585
	BBPDHENA_00757	2.62846	3.02769	0.599362	0.331605	3.37613	0.244922	0.699161
	BBPDHENA_00758	1.70067	1.19474	-0.0939481	0.952183	3.44804	0.882752	0.310298
	BBPDHENA_00759	2.6734	1.72633	0.146158	0.914454	2.2396	-0.134058	0.889699
	BBPDHENA_00760	8.22652	5.84041	0.0576873	0.957061	12.1489	0.522768	0.439418
	BBPDHENA_00761	6.21726	2.8069	-0.664459	0.12535	8.08748	0.369104	0.349505
	BBPDHENA_00762	8.54733	4.37548	-0.44085	0.712178	8.22596	-0.175024	0.854849
	BBPDHENA_00763	9.80914	4.51254	-0.712618	0.251544	9.45635	-0.187198	0.769166
	BBPDHENA_00764	0.74762	0	-0.8589		9.9029	2.68597	0.277233
	BBPDHENA_00765	6.85871	2.79774	-0.851839	0.779627	11.7297	0.790487	0.695573
	BBPDHENA_00766	14.951	9.43369	-0.207982	0.626641	18.6274	0.229318	0.504851
	BBPDHENA_00767	20.7962	37.3258	1.54945	0.30793	54.2115	1.50549	0.271533
	BBPDHENA_00768	26.9282	20.7764	0.0682684	0.876526	29.7025	0.0452134	0.887867					RibDr	5-amino-6-(5-phosphoribosylamino)uracil reductase (EC 1.1.1.193)	Vitamins, cofactors and micronutrients metabolism	Riboflavin metabolism	Riboflavin biosynthesis	B2
	BBPDHENA_00769	13.6647	5.56043	-0.643114	0.267701	9.87868	-0.486161	0.367522
	BBPDHENA_00770	29.4978	24.5934	0.061428	0.937407	32.0154	-0.0174892	0.969659
	BBPDHENA_00771	14.6155	12.0647	0.240218	0.721301	18.3741	0.328978	0.526944
	BBPDHENA_00772	229.21	164.951	-0.0154495	0.953629	152.689	-0.653984	4.77273e-06					PyrE	Orotate phosphoribosyltransferase (EC 2.4.2.10)	Nucleotide metabolism	Nucleotide metabolism	Pyrimidine biosynthesis	Pyr
	BBPDHENA_00773	172.927	128.451	0.0091743	0.9791	139.912	-0.385848	0.0654365
	BBPDHENA_00774	232.108	160.553	-0.0540961	0.711092	154.51	-0.626994	9.07788e-12					ArgH	Argininosuccinate lyase (EC 4.3.2.1)	Amino acid metabolism	Arginine metabolism	Arginine biosynthesis	Arg
	BBPDHENA_00775	84.9834	55.7544	-0.0678054	0.864436	65.6657	-0.406866	0.102065
	BBPDHENA_00776	713.677	1517.8	0.191163	0.509341	3271.36	1.17183	2.88537e-10
	BBPDHENA_00777	403.365	541.159	0.992424	0.206156	284.95	-0.319203	0.735202
	BBPDHENA_00778	86.8625	64.7455	0.100952	0.639943	95.2084	0.112432	0.530207
	BBPDHENA_00779	28.1991	16.0632	-0.358448	0.109988	63.029	1.09266	2.14052e-11
	BBPDHENA_00780	839.821	676.695	0.143543	0.841615	1407	0.638916	0.148928
	BBPDHENA_00781	133.722	97.5587	0.0678716	0.580664	171.955	0.339584	4.19432e-05
	BBPDHENA_00782	14.3532	14.4577	0.606545	0.295301	7.66464	-0.90024	0.1155
	BBPDHENA_00783	5.986	6.92363	0.743893	0.168279	7.01468	0.272255	0.643858
	BBPDHENA_00784	34.2008	24.2057	-0.0596635	0.832754	163.126	2.17842	8.53682e-61	PUL 3		SusD
	BBPDHENA_00785	31.7837	28.2594	0.369428	0.00462749	161.975	2.33153	2.64632e-113	PUL 3		SusC
	BBPDHENA_00786	0	0			0
	BBPDHENA_00787	55.4755	50.2626	0.346504	0.123916	81.0163	0.525181	0.00635249
	BBPDHENA_00788	15.3957	7.12879	-0.571143	0.242926	12.03	-0.432891	0.345962
	BBPDHENA_00789	1.79549	0	-1.65052		18.5133	-0.601987	0.889831
	BBPDHENA_00790	486.921	380.162	0.141467	0.0203128	746.601	0.574383	2.7374e-29
	BBPDHENA_00791	57.4901	33.5627	-0.221795	0.34906	32.7358	-0.828106	1.47157e-05
	BBPDHENA_00792	60.623	38.7827	-0.15952	0.570222	29.017	-1.09644	1.7819e-07
	BBPDHENA_00793	2865.96	2568.18	0.42348	0.0468721	949.86	-1.59492	5.26959e-18
	BBPDHENA_00794	70.5825	40.5894	-0.259585	0.340999	37.6219	-0.912009	3.97252e-05					KduD	2-deoxy-D-gluconate 3-dehydrogenase (EC 1.1.1.125)	Carbohydrate utilization	Unsaturated Glucuronate utilization	Unsaturated Glucuronate catabolism	ddGlcA
	BBPDHENA_00795	7.10415	14.9241	1.56195	1.26696e-07	63.8917	3.12671	5.91727e-33
	BBPDHENA_00796	50.6088	112.611	-0.0454645	0.980153	215.021	0.687331	0.583468
	BBPDHENA_00797	207.926	165.012	0.172247	0.0823587	214.57	0.00334838	0.972627
	BBPDHENA_00798	132.752	92.1163	-0.108329	0.867988	172.659	0.273805	0.534028
	BBPDHENA_00799	294.093	209.584	0.0256843	0.928006	287.812	-0.0572976	0.770496
	BBPDHENA_00800	194.309	134.728	-0.00034083	0.998399	196.082	-0.00735119	0.965722
	BBPDHENA_00801	138.492	126.696	0.344739	0.00387245	200.232	0.471935	1.47997e-05
	BBPDHENA_00802	174.395	122.143	-0.00808892	0.962813	221.941	0.310462	0.00115221					MetK	S-adenosylmethionine synthetase (EC 2.5.1.6)	Amino acid metabolism	Methionine metabolism	Methionine biosynthesis	Met
	BBPDHENA_00803	13.8513	8.6196	-0.273832	0.641252	10.4243	-0.532023	0.249222
	BBPDHENA_00804	30.9006	17.954	-0.175066	0.824976	48.8533	0.698124	0.14106					AroD2	3-dehydroquinate dehydratase II (EC 4.2.1.10)	Amino acid metabolism	Aromatic amino acids metabolism	Chorismate biosynthesis	Chor
	BBPDHENA_00805	59.2248	40.9212	-0.0476916	0.912671	84.2922	0.473206	0.0471025
	BBPDHENA_00806	144.965	121.394	0.252352	0.0359453	87.2198	-0.772722	3.59331e-12
	BBPDHENA_00807	319.303	204.939	-0.0621585	0.855506	218.339	-0.52459	0.0123223
	BBPDHENA_00808	194.261	166.291	0.25866	0.0771802	142.183	-0.507305	0.000121439
	BBPDHENA_00809	193.871	149.858	0.153994	0.470233	100.343	-0.955126	1.1396e-08
	BBPDHENA_00810	265.803	221.283	0.273693	0.12002	166.248	-0.711454	7.20541e-06
	BBPDHENA_00811	188.436	165.326	0.365676	0.0587738	118.473	-0.68172	0.00019219
	BBPDHENA_00812	260.172	198.31	0.111984	0.107113	155.903	-0.778473	3.99638e-40
	BBPDHENA_00813	322.022	184.593	-0.293942	0.0137117	164.921	-0.993301	1.34469e-19
	BBPDHENA_00814	164.885	85.1856	-0.370583	0.0615412	91.4535	-0.856952	1.15673e-06
	BBPDHENA_00815	163.785	110.717	-0.0656649	0.669786	82.8585	-1.02756	3.14055e-23
	BBPDHENA_00816	3526.36	2945.37	0.23416	3.8588e-07	4289.63	0.237185	1.22313e-07
	BBPDHENA_00817	72.8987	56.7136	0.144921	0.62489	125.473	0.745158	0.000100692
	BBPDHENA_00818	165.92	85.0231	-0.451133	1.97359e-06	129.971	-0.376563	5.3887e-05
	BBPDHENA_00819	21.5686	20.0552	0.462681	0.0384921	31.5235	0.570729	0.00438266
	BBPDHENA_00820	45.6129	42.2635	0.43274	0.0444769	50.168	0.130914	0.589445
	BBPDHENA_00821	45.2316	47.9778	0.583203	0.00416361	54.3593	0.223677	0.324816
	BBPDHENA_00822	25.9356	27.2754	0.539306	0.0200222	32.4455	0.233464	0.35263
	BBPDHENA_00823	37.3744	31.978	0.303138	0.0959025	45.7541	0.274091	0.105274
	BBPDHENA_00824	31.3867	24.7011	0.151642	0.684134	35.1536	0.103418	0.747362					LpxL	Lipid A biosynthesis lauroyl acyltransferase (EC 2.3.1.241)	Lipid A biosynthesis	Lipid A biosynthesis	Lipid A biosynthesis	LPS
	BBPDHENA_00825	30.9421	24.2969	0.0997327	0.799318	31.0753	-0.0509223	0.867915
	BBPDHENA_00826	31.6785	20.6384	-0.13406	0.749434	27.776	-0.189679	0.553414					SgaA	Serine--glyoxylate aminotransferase (EC 2.6.1.45)	Amino acid metabolism	Glycine metabolism	Glycine biosynthesis	Gly
	BBPDHENA_00827	21.5106	14.694	0.0260405	0.956337	19.7787	-0.0983272	0.780246
	BBPDHENA_00828	7.77911	5.02721	-0.0531632	0.942842	9.3833	0.298522	0.499716
	BBPDHENA_00829	28.4018	16.5372	-0.278129	0.524084	25.8706	-0.156146	0.695179			GT2
	BBPDHENA_00830	28.8085	12.5471	-0.70828	0.0792103	17.6205	-0.728288	0.0500129			GT2
	BBPDHENA_00831	8.78541	5.60869	-0.201729	0.833719	8.51054	-0.127335	0.859166
	BBPDHENA_00832	35.0874	18.4407	-0.465232	0.014656	33.8048	-0.129571	0.534412
	BBPDHENA_00833	28.5473	23.5546	0.272473	0.452523	25.3201	-0.188846	0.582436
	BBPDHENA_00834	74.0964	54.9152	0.146717	0.885471	53.009	-0.501948	0.494933
	BBPDHENA_00835	3.54296	3.91	0.529036	0.468771	8.39939	1.21756	0.0219017
	BBPDHENA_00836	23.4262	21.4885	0.355404	0.0780125	34.8214	0.518887	0.00305089
	BBPDHENA_00837	43.5274	40.29	0.379638	0.0165527	42.0968	-0.106356	0.567733
	BBPDHENA_00838	58.1657	52.5486	0.279	0.231754	51.8954	-0.260012	0.246854			GT2
	BBPDHENA_00839	12.7167	16.9399	0.838774	0.000503274	13.6859	0.0397925	0.895749
	BBPDHENA_00840	154.134	88.8279	-0.295153	0.140336	66.9699	-1.23901	4.36051e-12
	BBPDHENA_00841	95.4195	47.8778	-0.438105	0.00567143	168.413	0.782571	1.86858e-09
	BBPDHENA_00842	99.5095	61.2926	-0.184684	0.140137	187.147	0.89474	5.73559e-22
	BBPDHENA_00843	221.918	141.694	-0.0909287	0.720681	300.169	0.442081	0.00480124
	BBPDHENA_00844	0	0			0
	BBPDHENA_00845	240.025	128.327	-0.37897	0.000394827	240.744	-0.0136174	0.915865
	BBPDHENA_00846	417.535	277.733	-0.0548355	0.678014	249.629	-0.770605	3.64856e-19
	BBPDHENA_00847	162.071	108.788	-0.0380018	0.89709	103.289	-0.679208	6.27847e-05
	BBPDHENA_00848	69.0897	43.3853	-0.194047	0.547737	47.5408	-0.598675	0.0139033
	BBPDHENA_00849	12.0825	11.2477	0.422178	0.178178	12.6152	0.0325064	0.924783
	BBPDHENA_00850	0	0	0.10287		3.56917	1.1514	0.841156
	BBPDHENA_00851	0.84947	0.526629	-0.150525	0.939015	3.31973	1.66401	0.0775278	PUL 4		unk
	BBPDHENA_00852	3.36993	0.487179	-2.16365	0.00232227	4.77677	0.556481	0.34748	PUL 4		GH66
	BBPDHENA_00853	5.97078	1.34624	-1.66365	9.39211e-05	13.1941	1.09356	0.000362006	PUL 4		GH97		SusB	Glucan 1,4-alpha-glucosidase (EC 3.2.1.3)	Carbohydrate utilization	Maltose and Maltodextrin utilization	Maltose and Maltodextrin catabolism	MOS
	BBPDHENA_00854	6.5059	2.49374	-0.922767	0.0823587	12.2081	0.886677	0.0289142	PUL 4		GH27
	BBPDHENA_00855	4.58336	0.937855	-1.58945	0.0589279	5.43059	0.303938	0.694914	PUL 4		unk
	BBPDHENA_00856	5.38266	2.58645	-0.561183	0.325317	10.0623	0.949439	0.0202452	PUL 4		SusD
	BBPDHENA_00857	6.0614	2.29754	-0.977191	0.00425704	10.6731	0.732458	0.00934666	PUL 4		SusC
	BBPDHENA_00858	29.4242	18.6069	-0.177998	0.396843	19.2513	-0.656153	7.25767e-05	PUL 4		GH31_15		MalZ	Maltodextrin glucosidase (EC 3.2.1.20)	Carbohydrate utilization	Maltose and Maltodextrin utilization	Maltose and Maltodextrin catabolism	MOS
	BBPDHENA_00859	725.569	517.554	0.00401582	0.990973	378.185	-0.988998	9.61691e-05	PUL 4		unk
	BBPDHENA_00860	18.419	14.2343	0.0506593	0.909958	20.6829	0.0841954	0.7989
	BBPDHENA_00861	0	0			0
	BBPDHENA_00862	0.861037	0.761077	0.102892		1.72408	1.04845	0.78745
	BBPDHENA_00863	0.24001	0	-1.76283		0.58973	1.21871	0.673113
	BBPDHENA_00864	18.8759	17.6169	0.373018	0.124528	38.2473	0.94375	9.42336e-07
	BBPDHENA_00865	100.707	68.0119	-0.0746371	0.583451	54.5583	-0.938051	2.20672e-22
	BBPDHENA_00868	11401.6	22503.7	-0.00724001	0.980153	3731.4	0.125244	0.556245
	BBPDHENA_00869	34320.7	65290.4	-0.182428	0.149429	17984.3	0.686708	7.57302e-13
	BBPDHENA_00871	177.901	283.719	1.17199	7.30306e-87	604.311	1.70945	2.12256e-190			GH36		AgaL	Alpha-galactosidase (EC 3.2.1.22)	Carbohydrate utilization	Melibiose utilization; Raffinose family oligosaccharide utilization	Melibiose catabolism; Raffinose family oligosaccharide catabolism	Mel; RFO
	BBPDHENA_00872	65.6106	20.2253	-1.12458	6.73781e-05	40.6899	-0.687891	0.0116854
	BBPDHENA_00873	11.0678	7.97543	-0.120155	0.882917	17.0895	0.570026	0.243373
	BBPDHENA_00874	10.497	3.288	-1.08671	0.11779	9.47009	-0.168169	0.821454
	BBPDHENA_00875	4.51869	6.73538	1.3526	0.423875	3.45276	-0.126662	0.944857
	BBPDHENA_00876	1073.73	432.545	-0.8449	1.07639e-27	570.772	-0.953282	1.17572e-34
	BBPDHENA_00877	1409.47	594.697	-0.778164	4.09494e-33	862.426	-0.75444	2.02487e-31
	BBPDHENA_00878	1587.91	615.685	-0.900407	5.32329e-40	1029.81	-0.671332	5.21866e-23
	BBPDHENA_00879	1849.96	694.125	-0.924085	3.45635e-72	1170.66	-0.698024	3.25552e-42
	BBPDHENA_00880	112.58	79.2269	-0.0221802	0.944498	69.1186	-0.783228	3.05901e-06					NagB	Glucosamine-6-phosphate deaminase (EC 3.5.99.6)	Carbohydrate utilization	N-Acetylglucosamine and chitobiose utilization	N-Acetylglucosamine and chitobiose catabolism	GlcNAc; Chb
	BBPDHENA_00881	1.88284	0.314407	-1.77706	0.480425	6.06592	1.52746	0.346007
	BBPDHENA_00882	2.98967	1.11991	-0.94883	0.199861	26.68	2.99225	5.56823e-13
	BBPDHENA_00883	48.2214	23.3622	-0.555015	0.640456	183.071	1.86331	0.00563158
	BBPDHENA_00884	16.4934	8.46865	-0.422069	0.339972	39.3127	1.23471	2.75211e-05
	BBPDHENA_00885	12.8432	8.65131	-0.126655	0.822919	33.1246	1.33941	3.29591e-06
	BBPDHENA_00886	70.7683	53.7914	0.190043	0.458025	101.205	0.559294	0.00260312
	BBPDHENA_00887	18.326	17.7069	0.547085	0.368908	26.8974	0.630936	0.227801
	BBPDHENA_00888	23.5836	15.8971	-0.0180357	0.954986	66.1093	1.44748	4.08827e-23
	BBPDHENA_00889	8.63667	8.9576	-0.411673	0.899593	68.9457	2.13135	0.197009
	BBPDHENA_00890	16.1173	10.2127	-0.245885	0.729428	100.685	2.5583	7.96808e-14
	BBPDHENA_00891	107.627	24.6991	-2.09909	0.117545	483.97	1.88801	0.0101367
	BBPDHENA_00892	39.8517	19.4273	-0.678544	0.14706	53.4972	0.227757	0.619104
	BBPDHENA_00893	2.63112	0	-0.858894		2.642	0.189634	0.968614
	BBPDHENA_00894	65.533	41.2963	-0.166193	0.376931	72.2456	0.0798924	0.656275
	BBPDHENA_00895	3.50471	0.44639	-2.79656	0.0101349	3.3235	-0.139707	0.877798
	BBPDHENA_00896	47.226	23.9226	-0.486122	0.0520599	34.3506	-0.50387	0.0290933
	BBPDHENA_00897	157.973	109.427	-0.0432934	0.674088	218.802	0.416395	3.15602e-11
	BBPDHENA_00898	44.156	27.6098	-0.17931	0.5824	33.9373	-0.433593	0.0818754
	BBPDHENA_00899	34.711	26.7906	0.0989195	0.855506	41.844	0.185333	0.637003
	BBPDHENA_00900	15.9358	8.83567	-0.274615	0.584167	13.4974	-0.222071	0.612726
	BBPDHENA_00901	1.72985	1.19366	-0.322375	0.806814	2.44595	0.341551	0.717748
	BBPDHENA_00902	1.54674	1.1633	0.00764131	0.993288	1.52475	-0.248466	0.790419
	BBPDHENA_00903	12.2799	5.74183	-0.550881	0.329706	4.0843	-1.58172	0.00128824
	BBPDHENA_00904	0.375186	0.130474	-0.889142	0.712178	0.743217	0.78843	0.638137
	BBPDHENA_00905	4.27268	8.94537	1.75355	0.00132328	7.80576	0.986058	0.0925615			GT2
	BBPDHENA_00906	4.74748	1.13593	-1.60528	0.0706932	4.53568	-0.0987384	0.905889			GT4
	BBPDHENA_00907	6.20943	3.51329	-0.298398	0.714156	11.2779	0.871835	0.0848326
	BBPDHENA_00908	7.56751	5.59031	0.0156818	0.983869	11.8013	0.551852	0.296649			GT8
	BBPDHENA_00909	12.9971	6.49203	-0.479843	0.364756	16.747	0.297531	0.526341			GT2
	BBPDHENA_00910	49.2637	38.8499	0.139247	0.641252	37.8631	-0.42912	0.0560116					NadA	Quinolinate synthetase (EC 2.5.1.72)	Vitamins, cofactors and micronutrients metabolism	NAD/NADP metabolism	NAD/NADP biosynthesis	B3
	BBPDHENA_00911	46.1731	35.0455	0.103226	0.705778	99.8447	1.08256	3.59331e-12
	BBPDHENA_00912	71.0374	57.9279	0.167871	0.579019	113.086	0.594157	0.004062
	BBPDHENA_00913	1053.03	635.443	-0.214394	0.25115	754.077	-0.503692	0.00123532
	BBPDHENA_00914	379.576	233.856	-0.201211	0.027058	219.427	-0.834859	1.69184e-25
	BBPDHENA_00915	60.7416	27.9113	-0.5667	0.00827768	30.3923	-1.04287	2.48113e-07
	BBPDHENA_00916	64.8494	36.0263	-0.342561	0.0393142	46.137	-0.539255	0.00030927
	BBPDHENA_00917	90.6511	58.3411	-0.160252	0.223079	61.835	-0.616563	1.05499e-08
	BBPDHENA_00918	109.663	74.5172	-0.0641705	0.822919	58.9145	-0.950613	4.71997e-08
	BBPDHENA_00919	43.834	30.2487	0.00851494	0.9813	51.2043	0.223497	0.371696
	BBPDHENA_00920	39.4048	22.8056	-0.317097	0.342232	44.3526	0.0997371	0.76342
	BBPDHENA_00921	27.9708	12.9931	-0.52684	0.186851	30.9497	0.114454	0.786454
	BBPDHENA_00922	167.317	89.6504	-0.412691	3.7262e-06	280.692	0.688	4.90659e-18
	BBPDHENA_00923	229.877	135.668	-0.27774	0.112951	332.546	0.482754	0.000575778					PurE	N5-carboxyaminoimidazole ribonucleotide mutase (EC 5.4.99.18)	Nucleotide metabolism	Nucleotide metabolism	Purine biosynthesis	Pur
	BBPDHENA_00924	165.324	97.165	-0.233698	0.233801	265.425	0.660615	7.32627e-06					PurKa	N5-carboxyaminoimidazole ribonucleotide synthase (EC 6.3.4.18), predicted alternative form	Nucleotide metabolism	Nucleotide metabolism	Purine biosynthesis	Pur
	BBPDHENA_00925	51.2656	29.5488	-0.247601	0.180697	60.119	0.209686	0.205076
	BBPDHENA_00926	73.9004	49.0311	-0.141685	0.678182	105.002	0.412019	0.0729687
	BBPDHENA_00927	0	0			0
	BBPDHENA_00928	13.9054	14.3366	0.584563	0.132761	17.8773	0.254012	0.538676
	BBPDHENA_00929	12.0151	22.6285	1.50515	6.74934e-06	10.333	-0.187882	0.700748
	BBPDHENA_00930	30.8864	23.549	0.0681125	0.862999	24.8261	-0.343486	0.175555
	BBPDHENA_00931	33.3891	35.8628	0.507568	0.38635	21.118	-0.760352	0.161998
	BBPDHENA_00932	107.33	87.2169	0.169292	0.592832	53.0287	-1.08686	6.27678e-06
	BBPDHENA_00933	14.5597	7.32343	-0.413237	0.353242	15.3121	0.0569669	0.890238
	BBPDHENA_00934	3.6758	4.23422	0.57717		5.88332	0.651423	0.78492
	BBPDHENA_00935	14.9548	9.64924	-0.0620735	0.905669	10.7752	-0.495652	0.135172	PUL 5		SusD
	BBPDHENA_00936	15.0507	10.7155	0.0391764	0.903298	10.3935	-0.542409	0.00492389	PUL 5		SusC
	BBPDHENA_00937	14.054	12.1357	0.266945	0.415442	11.0016	-0.375419	0.195923	PUL 5		unk
	BBPDHENA_00938	3.64556	2.16335	-0.202149	0.864864	2.17815	-0.790822	0.337152	PUL 5		Anti-σ
	BBPDHENA_00939	13.7218	10.6978	0.0178637	0.983784	7.62812	-0.962831	0.128104	PUL 5		ECF-σ
	BBPDHENA_00940	37.7113	33.3162	0.26889	0.214508	30.011	-0.404901	0.0401428
	BBPDHENA_00941	3.78118	1.62669	-0.915811	0.157222	14.0378	1.67359	9.3655e-05
	BBPDHENA_00942	187.482	177.718	0.441085	3.76912e-08	178.763	-0.0916966	0.353187
	BBPDHENA_00943	56.5793	53.0121	0.414526	0.00082768	79.6728	0.447621	0.000139212
	BBPDHENA_00944	14.6546	11.3586	0.1299	0.803148	21.4291	0.490187	0.130219
	BBPDHENA_00945	58.9089	55.7696	0.400441	0.000119502	79.0835	0.355973	0.000464514
	BBPDHENA_00946	147.796	101.109	-0.0425383	0.852874	112.213	-0.422719	0.00195302
	BBPDHENA_00947	163.731	105.936	-0.110552	0.469391	113.577	-0.569393	4.57465e-07
	BBPDHENA_00948	49.01	20.499	-0.743851	1.67534e-07	28.4944	-0.832601	2.74583e-09
	BBPDHENA_00949	151.77	41.1598	-1.39104	2.26509e-21	34.0979	-2.17829	5.05697e-42
	BBPDHENA_00950	6256.3	5326.01	0.286208	1.43168e-05	3203	-0.995307	6.63675e-56
	BBPDHENA_00951	17116.3	14263	0.279895	0.0790088	8888.6	-0.970037	3.88493e-13
	BBPDHENA_00952	39.7868	24.1715	-0.241549	0.13255	19.2839	-1.10129	4.04448e-15
	BBPDHENA_00953	19.8583	10.6502	-0.397111	0.352893	12.7028	-0.712651	0.0483497
	BBPDHENA_00954	131.703	79.9115	-0.249695	0.120335	114.985	-0.242965	0.0988113					DeoC	Deoxyribose-phosphate aldolase (EC 4.1.2.4)	Carbohydrate utilization	Deoxyribose utilization	Deoxyribose catabolism	dRib
	BBPDHENA_00955	67.9461	50.4195	0.00156339	0.997239	105.11	0.603353	0.100338
	BBPDHENA_00956	31.2041	22.0236	-0.0216647	0.978322	52.2618	0.735803	0.0754553
	BBPDHENA_00957	7.64365	4.52452	-0.254218	0.617815	7.49311	-0.0413698	0.924783
	BBPDHENA_00958	78.2559	58.3472	0.0844384	0.838218	68.0973	-0.256405	0.376906
	BBPDHENA_00959	30.2018	31.1996	0.498175	0.00451047	28.2646	-0.191433	0.344346
	BBPDHENA_00960	699.256	448.057	-0.151239	0.0983327	1094.38	0.609087	1.06559e-17					SdhC	Succinate dehydrogenase cytochrome b-556 subunit	Fermentation	Succinate fermentation	Succinate production	Succinate
	BBPDHENA_00961	823.948	566.935	-0.0578857	0.516272	1205.08	0.507569	1.72903e-17					SdhA	Succinate dehydrogenase flavoprotein subunit (EC 1.3.5.1)	Fermentation	Succinate fermentation	Succinate production	Succinate
	BBPDHENA_00962	1271.93	1144.54	0.351921	1.28314e-09	1784.05	0.447548	1.47548e-15					SdhB	Succinate dehydrogenase iron-sulfur protein (EC 1.3.5.1)	Fermentation	Succinate fermentation	Succinate production	Succinate
	BBPDHENA_00963	19.28	11.683	-0.26116	0.463421	17.7276	-0.156194	0.633999
	BBPDHENA_00964	54.5	60.8315	0.673352	7.25541e-08	113.426	1.01892	4.22759e-18
	BBPDHENA_00965	100.854	65.4582	-0.106882	0.567158	76.5796	-0.421683	0.00181907
	BBPDHENA_00966	65.573	45.6285	0.00924167	0.968205	55.6316	-0.243575	0.0729687
	BBPDHENA_00967	61.3161	48.888	0.135957	0.448033	66.113	0.0341859	0.842869
	BBPDHENA_00968	38.0732	33.6291	0.309278	0.266946	28.769	-0.460696	0.0712414
	BBPDHENA_00969	105.33	93.9643	0.353007	0.0127114	118.918	0.153544	0.314186
	BBPDHENA_00970	32.6274	22.3492	-0.0623821	0.937407	30.7735	-0.128053	0.814421					CoaD	Phosphopantetheine adenylyltransferase (EC 2.7.7.3)	Vitamins, cofactors and micronutrients metabolism	Coenzyme A metabolism	Coenzyme A biosynthesis	B5
	BBPDHENA_00971	73.7653	62.1205	0.347217	0.389781	66.057	-0.165165	0.687296
	BBPDHENA_00972	23.0735	17.3062	0.127638	0.791128	23.3656	0.0168719	0.965209
	BBPDHENA_00973	19.2653	23.8329	0.701842	0.0161124	24.3784	0.23296	0.485642
	BBPDHENA_00974	26.2208	27.5957	0.520269	0.0328807	30.5438	0.171985	0.531448
	BBPDHENA_00975	37.8778	33.1804	0.322112	0.564163	51.4054	0.427399	0.345962
	BBPDHENA_00976	443.519	239.841	-0.412649	0.000252202	375.031	-0.279209	0.0126156					DapB	4-hydroxy-tetrahydrodipicolinate reductase (EC 1.17.1.8)	Amino acid metabolism	Lysine metabolism	Lysine biosynthesis	Lys
	BBPDHENA_00977	404.026	223.337	-0.361288	8.95518e-07	350.173	-0.237487	0.00127303
	BBPDHENA_00978	672.222	405.728	-0.238262	0.0609307	662.965	-0.0503615	0.723852
	BBPDHENA_00979	302.845	193.584	-0.167747	0.211305	274.169	-0.190785	0.111771
	BBPDHENA_00980	7.10415	14.9241	1.56195	1.26696e-07	63.8917	3.12671	5.91727e-33
	BBPDHENA_00981	5.91932	3.98397	-0.164682	0.811459	14.9703	1.25204	0.000654533
	BBPDHENA_00982	4.4221	3.34416	0.0495064	0.937936	20.193	2.15068	2.8568e-16
	BBPDHENA_00983	17.7686	0	-1.67281		59.6509	0.857134	0.795861
	BBPDHENA_00984	24.4137	19.9282	0.0567634	0.895884	35.4985	0.39172	0.125889
	BBPDHENA_00985	154.472	64.6632	-0.812459	5.42135e-08	56.1241	-1.54101	1.1676e-23					ScrK	Fructokinase (EC 2.7.1.4)	Carbohydrate utilization	Mannitol utilization	Mannitol catabolism	Mtl
	BBPDHENA_00986	155.199	95.8545	-0.214202	0.117193	77.488	-1.04562	7.89134e-19
	BBPDHENA_00987	19.6639	13.1414	-0.0500534	0.920567	21.1408	0.0717783	0.841156
	BBPDHENA_00988	4.7689	4.60417	0.86511	0.627685	24.1189	2.68154	0.0184784
	BBPDHENA_00989	8.70509	3.46976	-0.681549	0.199885	22.781	1.44174	6.84524e-05
	BBPDHENA_00990	8.1166	2.24363	-1.27204	0.0152761	12.6381	0.611445	0.159355
	BBPDHENA_00991	103.775	47.2817	-0.59095	0.0290997	44.8367	-1.21548	1.7959e-06
	BBPDHENA_00992	2.42272	2.28196	0.514285	0.597068	6.6181	1.46629	0.0267657
	BBPDHENA_00993	75.2075	31.7546	-0.766022	7.91472e-08	88.8613	0.194181	0.189412
	BBPDHENA_00994	111.439	89.13	0.186302	0.0736606	120.091	0.0780466	0.482949
	BBPDHENA_00995	9.16647	9.5594	0.616442	0.0146674	11.2576	0.31	0.246654			GH2		LacZ	Beta-galactosidase (EC 3.2.1.23)	Carbohydrate utilization	Lactose and Beta-galactosides utilization	Lactose and Beta-galactosides catabolism	GOS; Lac
	BBPDHENA_00996	88.9229	70.0973	0.152448	0.166703	135.603	0.562061	4.91058e-11
	BBPDHENA_00997	39.7863	28.8289	0.0473083	0.945746	49.799	0.292947	0.491473
	BBPDHENA_00998	8.28267	5.85366	0.019964	0.986732	6.35106	-0.320139	0.761787
	BBPDHENA_00999	51.4897	44.9312	0.306128	0.0588063	66.0073	0.320573	0.0305844
	BBPDHENA_01000	22.9949	17.7995	0.0533675	0.903298	27.2001	0.111735	0.724807
	BBPDHENA_01001	52.2359	12.6514	-1.51227	4.4684e-09	32.2516	-0.716881	0.00357536
	BBPDHENA_01002	1.96372	1.30854	-0.0597274	0.954837	8.08293	2.0342	9.85544e-06
	BBPDHENA_01003	61.0111	41.2119	0.0344659	0.952183	49.2971	-0.262102	0.483222
	BBPDHENA_01004	82.6047	58.7978	0.00934886	0.987725	67.9002	-0.281938	0.579941
	BBPDHENA_01005	74.8034	50.6456	-0.0623129	0.703387	69.9564	-0.129712	0.283079
	BBPDHENA_01006	43.2767	25.9851	-0.228852	0.570222	33.2445	-0.446029	0.15956
	BBPDHENA_01007	49.8226	34.8765	-0.0166413	0.951115	86.6052	0.757048	3.38039e-09
	BBPDHENA_01008	21.834	8.10255	-0.93088	7.42535e-06	29.4532	0.413546	0.0297256
	BBPDHENA_01009	0	0			0
	BBPDHENA_01010	90.1937	58.232	-0.128253	0.328609	56.8701	-0.682951	1.78749e-11
	BBPDHENA_01011	87.0945	56.1411	-0.132732	0.590787	39.9682	-1.17452	1.0467e-10					RibF	Riboflavin kinase (EC 2.7.1.26)	Vitamins, cofactors and micronutrients metabolism	Riboflavin metabolism	Riboflavin biosynthesis	B2
	BBPDHENA_01012	102.754	72.2577	0.0579034	0.838468	51.9242	-0.9959	1.41474e-08
	BBPDHENA_01013	20.9493	12.7975	-0.124918	0.851467	10.3673	-0.955567	0.0263579
	BBPDHENA_01014	5.89687	2.54211	-0.724502	0.278275	5.30879	-0.178398	0.793691
	BBPDHENA_01015	1.11437	0.900181	0.516833	0.798301	2.53988	1.3459	0.307572
	BBPDHENA_01016	0	0			0
	BBPDHENA_01017	0	0	0.10287		1.21895	1.1514	0.841156
	BBPDHENA_01018	0	0	0.10287		0.961433	1.1514	0.841156
	BBPDHENA_01019	0.55046	0	-0.858901		2.71012	2.42033	0.391196
	BBPDHENA_01020	0	0			0
	BBPDHENA_01021	0.18096	0	-1.66149		0.647296	0.82607	0.831695
	BBPDHENA_01022	0	0			0
	BBPDHENA_01023	22.7657	11.6332	-0.446998	0.567154	16.0619	-0.519536	0.430379
	BBPDHENA_01024	74.0967	40.1701	-0.428186	0.30793	43.8319	-0.791601	0.026995
	BBPDHENA_01025	152.812	142.022	0.434608	0.423875	102.52	-0.563674	0.268649
	BBPDHENA_01026	760.128	673.991	0.32784	7.86778e-13	993.293	0.347568	1.18005e-14
	BBPDHENA_01027	622.55	523.942	0.238523	0.00213488	934.2	0.546912	2.30415e-15
	BBPDHENA_01028	293.02	252.596	0.269585	0.000429611	533.714	0.813189	1.56065e-33
	BBPDHENA_01029	146.917	140.596	0.419168	7.0911e-05	299.559	1.00407	2.68244e-26
	BBPDHENA_01030	138.594	183.93	0.836439	0.00286246	290.245	1.01833	8.21804e-05
	BBPDHENA_01031	66.663	66.7242	0.428875	0.298557	131.621	0.924819	0.00384426
	BBPDHENA_01032	0	2.55226	1.06467		9.48037	2.01652	0.602483
	BBPDHENA_01033	1810.3	1287.42	0.022475	0.850043	2259.71	0.290529	1.06563e-05
	BBPDHENA_01034	1956.46	1463.42	0.115561	0.552235	1538.33	-0.363239	0.00971757
	BBPDHENA_01035	60.6045	44.4033	0.0747273	0.838218	32.9156	-0.922751	6.68771e-05					ArgB	N-acetylglutamate kinase (EC 2.7.2.8)	Amino acid metabolism	Arginine metabolism	Arginine biosynthesis	Arg
	BBPDHENA_01036	99.4226	70.773	0.0139562	0.944498	60.9181	-0.747239	5.30142e-13					SpeA	Arginine decarboxylase (EC 4.1.1.19)	Amino acid metabolism	Arginine metabolism	Arginine degradation	Arg_d
	BBPDHENA_01037	113.723	80.263	-0.0850369	0.824976	70.1159	-0.79448	0.000888755					AroK1	Shikimate kinase I (EC 2.7.1.71)	Amino acid metabolism	Aromatic amino acids metabolism	Chorismate biosynthesis	Chor
	BBPDHENA_01038	82.3602	45.939	-0.379031	0.00058644	70.5373	-0.285105	0.00829795
	BBPDHENA_01039	15.4459	4.18968	-1.32894	0.0658245	24.4462	0.651434	0.266381
	BBPDHENA_01040	46.7786	29.8485	-0.212656	0.336789	75.9425	0.633943	7.97339e-05			CE20
	BBPDHENA_01041	343.367	263.186	0.117064	0.183443	342.866	-0.0342905	0.719079
	BBPDHENA_01042	1249.32	1235.8	0.492582	1.16551e-33	1635.03	0.351954	1.11734e-17
	BBPDHENA_01043	2567.26	5403.76	-0.232871	0.673533	1575.56	0.877866	0.0115614
	BBPDHENA_01044	2567.26	5403.76	-0.232871	0.673533	1575.56	0.877866	0.0115614
	BBPDHENA_01045	130.495	80.0305	-0.20135	0.0656072	132.945	-0.00244579	0.981997
	BBPDHENA_01046	67.822	32.2667	-0.584329	0.105855	71.3316	0.0173069	0.96502
	BBPDHENA_01047	125.753	78.3532	-0.182667	0.195231	132.962	0.052072	0.726475
	BBPDHENA_01048	176.302	119.458	-0.0860784	0.355893	169.378	-0.109911	0.165984
	BBPDHENA_01049	145.811	59.4729	-0.798241	3.2773e-14	127.606	-0.243354	0.0264008
	BBPDHENA_01050	212.772	101.692	-0.587066	0.0206303	192.596	-0.187078	0.491723
	BBPDHENA_01051	133.034	54.5475	-0.759202	7.43049e-06	119.558	-0.15877	0.402293
	BBPDHENA_01052	100.085	45.889	-0.652375	1.11021e-06	103.865	0.0138917	0.931931
	BBPDHENA_01053	128.785	49.5028	-0.867444	2.30952e-11	122.23	-0.109465	0.477692
	BBPDHENA_01054	36.2515	12.6527	-1.05303	0.0150607	22.6137	-0.702841	0.0874469
	BBPDHENA_01055	9.1512	8.84001	0.444108	0.654931	11.427	0.334787	0.697858
	BBPDHENA_01056	8.66732	6.55807	0.287453	0.893249	9.15629	0.170334	0.911385
	BBPDHENA_01057	7.12112	4.35304	-0.00571243	0.996679	6.60117	-0.0633905	0.961659
	BBPDHENA_01058	13.6685	6.30144	-0.875208	0.509124	3.56954	-2.10763	0.0798191
	BBPDHENA_01059	3.97363	3.23048	0.061299	0.946869	6.9175	0.660173	0.198035			GH28		Pgl	Polygalacturonase (EC 3.2.1.15)	Carbohydrate utilization	Galacturonate, Glucuronate, Oligogalacturonate and Glucuronide utilization	Hexuronates catabolism	GalAs
	BBPDHENA_01060	43.7637	13.1108	-0.779701		67.0852	0.788286	0.793691
	BBPDHENA_01061	484.298	221.341	-0.626606	2.0497e-18	171.701	-1.53569	2.62441e-89					ManA	Mannose-6-phosphate isomerase (EC 5.3.1.8)	Carbohydrate utilization	Mannose and Mannosides utilization	Mannose and Mannosides catabolism	Man; bMnOS; bMAN
	BBPDHENA_01062	265.794	65.8117	-1.62011	3.04272e-12	165.367	-0.721726	0.00116959
	BBPDHENA_01063	858.81	359.948	-0.736897	2.74745e-13	626.512	-0.494465	8.20167e-07
	BBPDHENA_01064	40.3856	22.4032	-0.369889	0.00347652	32.9733	-0.340389	0.00489528
	BBPDHENA_01065	127.997	59.5749	-0.547566	0.0432989	62.7198	-1.05185	2.44342e-05					GD	Guanine deaminase (EC 3.5.4.3)	Nucleotide metabolism	Nucleotide metabolism	Purine degradation	Pur_ut
	BBPDHENA_01066	93.3736	63.6023	-0.0880457	0.675777	63.3849	-0.621611	9.8625e-06					XP	Xanthine permease	Nucleotide metabolism	Nucleotide metabolism	Purine uptake	Pur_ut
	BBPDHENA_01067	30.4725	34.6403	0.70893	0.00257339	36.0906	0.202919	0.468588
	BBPDHENA_01068	70.3197	64.947	0.388663	0.128138	102.95	0.495076	0.0271155
	BBPDHENA_01069	114.621	147.938	0.864611	1.89015e-16	110.001	-0.100806	0.481885
	BBPDHENA_01070	73.1293	71.7631	0.488131	0.00423557	81.4374	0.103166	0.61849
	BBPDHENA_01071	237.611	185.271	0.160501	0.682848	185.043	-0.383861	0.202675
	BBPDHENA_01072	0	0			0
	BBPDHENA_01073	49.4594	27.2527	-0.437871	0.390078	60.1166	0.149881	0.759054
	BBPDHENA_01074	240.084	235.349	0.459208	2.85726e-12	585.494	1.22708	1.51315e-89	PUL 6		SusD
	BBPDHENA_01075	173.147	196.199	0.659614	4.69587e-25	465.796	1.38038	3.46666e-112	PUL 6		SusC
	BBPDHENA_01076	9.41804	3.79969	-0.818315	0.0699237	21.9769	1.21125	0.000186416
	BBPDHENA_01077	0.735645	0.104451	-1.78984	0.485824	2.21768	1.63492	0.319287
	BBPDHENA_01078	1.67999	0.185009	-2.92063	0.00100282	3.32613	0.916992	0.0921327	PUL 7		SusC
	BBPDHENA_01079	1.30215	0.179679	-2.58572	0.101538	3.83163	1.39957	0.108542	PUL 7		SusD
	BBPDHENA_01080	21.2412	0	-0.8589		92.1997	2.10718	0.497826
	BBPDHENA_01081	1.54213	0.420525	-1.47038	0.504862	2.91934	0.941037	0.531932	PUL 7		unk
	BBPDHENA_01082	5.57077	0.933253	-1.91302	0.217578	10.6328	1.0423	0.34302	PUL 7		unk
	BBPDHENA_01083	6.17281	52.7016	3.60321	1.35464e-84	13.5484	1.12377	2.04375e-07	PUL 8	PUL 3	GH10-GH10-CBM4-CBM4		XynA	Endo-1,4-beta-xylanase (EC 3.2.1.8)	Carbohydrate utilization	Xylose and Xylosides utilization	Xylose and Xylosides catabolism	XOS
	BBPDHENA_01084	5.65037	27.9022	2.81584	8.98558e-22	11.6471	0.95393	0.00580654	PUL 8	PUL 3	unk
	BBPDHENA_01085	5.80195	26.5386	2.62708	6.94843e-25	10.9545	0.827653	0.00642722	PUL 8	PUL 3	SusD
	BBPDHENA_01086	6.64054	16.8361	1.85509	7.96828e-20	11.5821	0.787796	0.000505688	PUL 8	PUL 3	SusC
	BBPDHENA_01087	5.0793	3.32862	-0.0111888	0.987789	4.8059	-0.0107578	0.984564	PUL 8	PUL 3	GH35		LacZ	Beta-galactosidase (EC 3.2.1.23)	Carbohydrate utilization	Lactose and Beta-galactosides utilization	Lactose and Beta-galactosides catabolism	GOS; Lac
	BBPDHENA_01088	11.9948	8.23775	0.00300328	0.993288	13.6546	0.173999	0.58154	PUL 8	PUL 3	GH67		AguA	Xylan alpha-1,2-glucuronosidase (EC 3.2.1.131)	Carbohydrate utilization	Xylose and Xylosides utilization	Xylose and Xylosides catabolism	XOS
	BBPDHENA_01089	9.68912	7.86132	0.144156	0.583451	20.1704	0.99152	2.02327e-09	PUL 8	PUL 3	HTCS
	BBPDHENA_01090	18.6823	17.9306	0.332827	0.36328	13.1297	-0.640601	0.0466093	PUL 8	PUL 3	Est
	BBPDHENA_01091	15.4716	16.0345	0.60507	0.0336664	15.0504	-0.0466319	0.889831	PUL 8	PUL 3	MFS		XynT	Xyloside transporter XynT	Carbohydrate utilization	Xylose and Xylosides utilization	Xylose and Xylosides uptake	XOS; aXyl
	BBPDHENA_01092	6.6118	8.26662	0.782445	0.14541	10.8016	0.707464	0.155579	PUL 8	PUL 3	GH10		XynA	Endo-1,4-beta-xylanase (EC 3.2.1.8)	Carbohydrate utilization	Xylose and Xylosides utilization	Xylose and Xylosides catabolism	XOS
	BBPDHENA_01093	16.2372	24.8679	0.986686	0.00225643	18.1098	0.0662522	0.876616	PUL 8	PUL 3	GH43_1		XynB2	Xylan 1,4-beta-xylosidase (EC 3.2.1.37)	Carbohydrate utilization	Xylose and Xylosides utilization	Xylose and Xylosides catabolism	XOS
	BBPDHENA_01094	0	0			0
	BBPDHENA_01095	32.7963	17.0403	-0.41872	0.0985859	34.6263	0.0503218	0.852883
	BBPDHENA_01096	56.5757	21.4739	-0.880602	0.00140001	44.1253	-0.402041	0.144299
	BBPDHENA_01097	143.766	68.9457	-0.550879	0.000536149	83.7311	-0.813773	9.98357e-08
	BBPDHENA_01098	116.501	107.352	0.392436	1.43618e-06	126.343	0.0881039	0.367098			GH3		BglA	Beta-glucosidase (EC 3.2.1.21)	Carbohydrate utilization	Cellobiose and Beta-glucosides utilization	Cellobiose and Beta-glucosides catabolism	Bgl
	BBPDHENA_01099	0.323664	0.618629	1.75715	0.127956	2.34009	3.03236	0.00109706
	BBPDHENA_01100	0.205284	0.901992	1.73069	0.390226	4.11449	3.40837	0.022674
	BBPDHENA_01101	5.98698	4.16855	0.154683	0.87356	4.47468	-0.338454	0.643858
	BBPDHENA_01102	528.604	386.611	0.0442295	0.627685	643.167	0.242269	6.41144e-05
	BBPDHENA_01103	215.321	131.529	-0.17768	0.329706	129.16	-0.732343	4.14188e-07
	BBPDHENA_01104	45.8946	22.0903	-0.44517	0.255348	23.6468	-0.930531	0.00603335
	BBPDHENA_01105	16.5491	11.9792	-0.0920364	0.870858	53.714	1.58485	8.31147e-09
	BBPDHENA_01106	56.6264	38.611	-0.0840552	0.567158	189.705	1.68879	2.46769e-87			GH95		AlfB	alpha-L-fucosidase (EC 3.2.1.51), predicted	Carbohydrate utilization	Fucose and Fucosides utilization	Fucose and Fucosides catabolism	Fcs
	BBPDHENA_01107	432.321	266.714	-0.197171	0.000858	660.563	0.566333	2.3795e-28
	BBPDHENA_01108	6517.36	5606.07	0.329647	0.000107474	7435.22	0.183882	0.0355093
	BBPDHENA_01109	2.99613	0	-0.858887		0	-0.772148	0.889831
	BBPDHENA_01110	5.3401	0.939561	-1.51828	0.220237	6.71114	0.493464	0.645415
	BBPDHENA_01111	141.471	117.237	0.22983	0.0377754	160.575	0.1292	0.249534
	BBPDHENA_01112	120.991	73.7231	-0.223357	0.0625115	135.172	0.103413	0.391147
	BBPDHENA_01113	139.135	83.4525	-0.260337	0.121936	167.339	0.221315	0.142646
	BBPDHENA_01114	240.4	164.323	-0.0685781	0.567158	227.901	-0.133568	0.147861
	BBPDHENA_01115	247.984	171.843	-0.0499151	0.74081	211.362	-0.275586	0.0043294			GT28
	BBPDHENA_01116	148.79	116.21	0.125154	0.324168	163.362	0.0940176	0.429396			GT119
	BBPDHENA_01117	137.738	104.88	0.0872557	0.550572	147.821	0.0444575	0.742534
	BBPDHENA_01118	110.777	80.4172	0.0576071	0.764111	119.355	0.0616047	0.679745
	BBPDHENA_01119	143.357	104.481	0.0381423	0.82158	153.11	0.063886	0.601555
	BBPDHENA_01120	121.75	83.308	-0.0340084	0.838218	101.683	-0.294076	0.00309048
	BBPDHENA_01121	45.8886	24.2277	-0.34374	0.471723	37.7487	-0.270413	0.527909
	BBPDHENA_01122	72.3696	46.8132	-0.105941	0.702984	70.1841	-0.0368499	0.874684
	BBPDHENA_01123	149.736	140.741	0.40424	0.0015183	198.354	0.371125	0.00257079
	BBPDHENA_01124	208.243	176.967	0.284841	0.0138002	284.201	0.440703	1.83367e-05
	BBPDHENA_01125	14.9811	12.098	0.261903	0.509341	24.5588	0.697645	0.0144007
	BBPDHENA_01126	15.9334	12.9136	0.167356	0.681845	17.6525	0.074184	0.841156
	BBPDHENA_01127	276.572	163.359	-0.233909	0.25166	128.912	-1.13105	7.37019e-11
	BBPDHENA_01128	135.72	77.1818	-0.324452	0.00202001	56.7134	-1.30296	2.13944e-37
	BBPDHENA_01129	185.66	113.392	-0.19661	0.184428	70.9086	-1.41977	1.27133e-27
	BBPDHENA_01130	102.961	63.8021	-0.196344	0.12535	45.1124	-1.22003	3.05609e-27
	BBPDHENA_01131	0	0	0.10287		2.642	1.1514	0.841156
	BBPDHENA_01132	14.3416	7.98824	-0.393385	0.433277	12.7665	-0.281244	0.537435
	BBPDHENA_01133	6.20878	3.07955	-0.511113	0.480363	9.92955	0.684143	0.198035
	BBPDHENA_01134	1.34971	3.05974	1.49943	0.103258	4.30345	1.58384	0.0563574
	BBPDHENA_01135	2.43622	4.68182	1.29637	0.0959025	5.87229	1.14789	0.116794
	BBPDHENA_01136	8.30586	2.52968	-0.873738		2.36311	-1.67087	0.547561
	BBPDHENA_01137	16.014	6.42676	-0.821444	0.0557982	15.5813	-0.12896	0.787377
	BBPDHENA_01138	191.158	113.158	-0.272838	0.0431087	182.053	-0.121894	0.37971
	BBPDHENA_01139	18.4069	18.2033	0.481365	0.137262	25.5781	0.398414	0.19306					ArgE	Acetylornithine deacetylase (EC 3.5.1.16)	Amino acid metabolism	Arginine metabolism	Arginine biosynthesis	Arg
	BBPDHENA_01140	113.48	80.2428	0.00587651	0.973757	145.466	0.319254	0.00069147
	BBPDHENA_01141	87.1132	60.7048	0.0113625	0.962813	111.295	0.336899	0.0133981
	BBPDHENA_01142	94.4674	32.2788	-0.822282	0.51533	107.155	0.170408	0.875315
	BBPDHENA_01143	28.9862	16.0072	-0.413259	0.489559	35.3459	0.264911	0.604166
	BBPDHENA_01144	58.2768	44.2606	0.0584291	0.825156	45.4901	-0.412825	0.0131715					MhsT	Putative tyrosine or tryptophane transporter MhsT	Amino acid metabolism	Aromatic amino acids metabolism	Aromatic amino acids uptake	Trp
	BBPDHENA_01145	98.708	70.5283	0.0652971	0.76124	58.1529	-0.771457	8.86631e-09					MhsT	Putative tyrosine or tryptophane transporter MhsT	Amino acid metabolism	Aromatic amino acids metabolism	Aromatic amino acids uptake	Trp
	BBPDHENA_01146	8.4654	5.6517	-0.0173378	0.983784	15.1718	0.834476	0.0978659
	BBPDHENA_01147	321.094	335.374	0.503221	0.603627	221.236	-0.524147	0.564206
	BBPDHENA_01148	0	0	0.10287		17.4563	1.1514	0.841156
	BBPDHENA_01149	72.2822	49.8813	-0.633146	0.604002	88.6902	-0.335145	0.757541
	BBPDHENA_01150	3.05112	3.18733	0.441108	0.84438	18.7304	2.51618	0.0378188
	BBPDHENA_01151	1.80155	0.626404	-0.850527	0.288397	6.60177	1.98342	6.03132e-05	PUL 9	PUL 16	PL1-CBM77		PelB	Pectate lyase (EC 4.2.2.2)	Carbohydrate utilization	Galacturonate, Glucuronate, Oligogalacturonate and Glucuronide utilization	Hexuronates catabolism	GalAs
	BBPDHENA_01152	0.774525	0.422372	-0.47115	0.821219	4.79435	2.42549	0.0133427	PUL 9	PUL 16	GH53		Abg	Arabinogalactan endo-1,4-beta-galactanase (EC 3.2.1.89)	Carbohydrate utilization	Lactose and Beta-galactosides utilization	Lactose and Beta-galactosides catabolism	GOS; Lac
	BBPDHENA_01153	1.20861	1.42067	0.864147	0.201434	5.539	2.23931	8.71512e-06	PUL 9	PUL 16	GH2		GH2_gos	Periplasmic beta-galactosidase (EC 3.2.1.23) involved in galacto-oligosaccharides utilization (GH2)	Carbohydrate utilization	Lactose and Beta-galactosides utilization	Lactose and Beta-galactosides catabolism	GOS
	BBPDHENA_01154	24.6117	24.2403	0.49154	0.00106472	24.5139	-0.0354946	0.854521	PUL 9	PUL 16	HTCS		HTCS_gos	Hybrid two-component system sensor histidine kinase/response regulator involved in galacto-oligosaccharides utilization	Carbohydrate utilization	Lactose and Beta-galactosides utilization	Lactose and Beta-galactosides regulation	GOS; Lac
	BBPDHENA_01155	0	0			0			PUL 9	PUL 16	unk
	BBPDHENA_01156	20.6905	46.5001	1.65505	9.77679e-48	64.9033	1.60538	9.11541e-45	PUL 9	PUL 16	SusC		SusC_gos	SusC, outer membrane protein involved in galacto-oligosaccharides utilization	Carbohydrate utilization	Lactose and Beta-galactosides utilization	Lactose and Beta-galactosides catabolism	GOS
	BBPDHENA_01157	18.6268	35.9552	1.45886	5.46137e-16	44.8703	1.26485	3.4029e-12	PUL 9	PUL 16	SusD		SusD_gos	SusD, outer membrane protein involved in galacto-oligosaccharides utilization	Carbohydrate utilization	Lactose and Beta-galactosides utilization	Lactose and Beta-galactosides catabolism	GOS
	BBPDHENA_01158	19.265	35.5733	1.29803	5.08722e-07	50.2226	1.29428	2.94577e-07	PUL 9	PUL 16	unk
	BBPDHENA_01159	27.4474	35.8323	0.988975	1.21542e-08	53.821	1.00794	2.9674e-09	PUL 9	PUL 16	unk
	BBPDHENA_01160	25.8212	26.6932	0.48697	0.000536149	69.8835	1.36674	1.11338e-29	PUL 9	PUL 16	unk
	BBPDHENA_01161	30.5473	23.0674	0.0739921	0.780828	86.3906	1.45851	6.13087e-26	PUL 9	PUL 16	unk
	BBPDHENA_01162	29.1464	23.214	0.15538	0.467132	87.2772	1.56575	4.11019e-31	PUL 9	PUL 16	Pept_SB
	BBPDHENA_01163	27.5443	31.3315	0.60867	0.0314695	113.236	1.94797	1.17839e-18	PUL 9	PUL 16	unk
	BBPDHENA_01164	67.7613	43.3879	-0.164071	0.679577	158.102	1.20631	9.62975e-08	PUL 9	PUL 16	unk
	BBPDHENA_01165	46.0801	23.9331	-0.468991	0.0694146	36.9153	-0.372518	0.125889	PUL 9	PUL 16	unk		ThiD	Hydroxymethylpyrimidine phosphate kinase ThiD (EC 2.7.4.7)	Vitamins, cofactors and micronutrients metabolism	Thiamine metabolism	Thiamine pyrophosphate biosynthesis	B1
	BBPDHENA_01166	5.54901	3.25655	-0.36666	0.552819	8.96282	0.648515	0.138855
	BBPDHENA_01167	1.32421	0.989	0.106104	0.966148	4.15226	1.68011	0.22214
	BBPDHENA_01168	0	0			0
	BBPDHENA_01169	2.35072	1.53566	-0.113626	0.907714	3.83627	0.680682	0.232855
	BBPDHENA_01170	16.6845	18.0878	0.538712	0.149623	40.7114	1.14489	0.000128635					PdxS	Pyridoxal 5'-phosphate synthase (glutamine hydrolyzing), synthase subunit (EC 4.3.3.6)	Vitamins, cofactors and micronutrients metabolism	Vitamin B6 metabolism	Pyridoxine and pyridoxal phosphate biosynthesis	B6
	BBPDHENA_01171	22.5174	12.2732	-0.309814	0.627408	23.3499	-0.00232183	0.995561					PdxT	Pyridoxal 5'-phosphate synthase (glutamine hydrolyzing), glutaminase subunit (EC 4.3.3.6)	Vitamins, cofactors and micronutrients metabolism	Vitamin B6 metabolism	Pyridoxine and pyridoxal phosphate biosynthesis	B6
	BBPDHENA_01172	60.4756	53.8436	0.353852	0.0264113	69.5291	0.176008	0.291495
	BBPDHENA_01173	7.57571	4.76351	-0.294476		9.90748	0.18154	0.930994
	BBPDHENA_01174	45.1412	6.80067	-1.79045		0	-2.66551	0.35986
	BBPDHENA_01175	114.245	63.4522	-0.365613	0.0588144	57.4695	-1.04288	1.7889e-09					FolP	Dihydropteroate synthase (EC 2.5.1.15)	Vitamins, cofactors and micronutrients metabolism	Folate metabolism	Folate biosynthesis	B9
	BBPDHENA_01176	142.196	84.9547	-0.210558	0.258823	63.3924	-1.17791	1.02708e-13
	BBPDHENA_01177	215.29	147.482	-0.0534016	0.752736	151.546	-0.540857	1.93136e-07					Pta	Phosphate acetyltransferase (EC 2.3.1.8)	Fermentation	Acetate fermentation	Acetate production	Acetate
	BBPDHENA_01178	171.858	143.515	0.275588	0.00789616	187.525	0.109043	0.335883					AckA	Acetate kinase (EC 2.7.2.1)	Fermentation	Acetate fermentation	Acetate production	Acetate
	BBPDHENA_01179	15.0192	12.3962	0.232583	0.635753	16.6585	0.122641	0.78617					KdgK	2-dehydro-3-deoxygluconokinase (EC 2.7.1.45)	Carbohydrate utilization	Unsaturated Glucuronate utilization	Unsaturated Glucuronate catabolism	ddGlcA
	BBPDHENA_01180	52.4161	35.9547	-0.0958462	0.803148	55.1967	0.017075	0.954287					LpxH	UDP-2,3-diacylglucosamine diphosphatase (EC 3.6.1.54)	Lipid A biosynthesis	Lipid A biosynthesis	Lipid A biosynthesis	LPS
	BBPDHENA_01181	91.8661	80.4426	0.392437	0.378758	101.91	0.194921	0.657992
	BBPDHENA_01182	33.3599	20.8837	-0.106767	0.835495	49.443	0.571498	0.0566351
	BBPDHENA_01183	328.237	285.801	0.308793	0.000196716	347.511	0.0475096	0.647264			GT2
	BBPDHENA_01184	1058.51	900.493	0.287082	0.000216776	1071.84	-0.0195532	0.843515
	BBPDHENA_01185	1925.39	1065.17	-0.240841	0.348974	1971.38	0.0792247	0.757541
	BBPDHENA_01186	22.0959	0	-3.77069		2.99658	-2.72215	0.23404
	BBPDHENA_01187	74.3886	47.0452	-0.101551	0.776465	52.6963	-0.532253	0.0214022
	BBPDHENA_01188	76.3538	42.7654	-0.317942	0.083186	61.733	-0.319352	0.058403
	BBPDHENA_01189	112.12	79.871	0.0502727	0.823409	103.378	-0.141172	0.368395
	BBPDHENA_01190	92.8785	70.0486	0.0898349	0.653883	96.5662	0.0174904	0.918171
	BBPDHENA_01191	151.525	108.916	-0.00126826	0.991699	346.347	1.14428	5.01456e-59	PUL 10		SusC
	BBPDHENA_01192	235.468	141.661	-0.22531	0.0116041	483.257	0.997859	5.27112e-43	PUL 10		SusD
	BBPDHENA_01193	280.856	151.664	-0.359614	8.45975e-06	546.467	0.928058	9.44387e-41	PUL 10		unk
	BBPDHENA_01194	25.5513	32.1431	0.707682	0.528362	13.7576	-1.22244	0.257158
	BBPDHENA_01195	167.951	119.28	-0.0275303	0.842524	253.866	0.533666	7.72653e-13
	BBPDHENA_01196	150.076	113.007	0.0677783	0.614898	370.745	1.23445	1.73248e-52
	BBPDHENA_01197	21.2841	14.0132	-0.124656	0.720384	38.9123	0.820333	4.41927e-05
	BBPDHENA_01198	21.1381	14.766	-0.033399	0.932499	43.106	0.965423	9.62975e-08
	BBPDHENA_01199	14.7765	5.5489	-0.827052	0.119681	10.573	-0.471459	0.359108
	BBPDHENA_01200	97.3366	49.7786	-0.42655	0.0155654	70.6737	-0.467126	0.00447578					ArgF3	N-succinylornithine carbamoyltransferase (EC 2.1.3.11)	Amino acid metabolism	Arginine metabolism	Arginine biosynthesis	Arg
	BBPDHENA_01201	49.4107	29.7484	-0.197755	0.388709	39.6419	-0.329618	0.08403					ProA	Gamma-glutamyl phosphate reductase (EC 1.2.1.41)	Amino acid metabolism	Proline metabolism	Proline biosynthesis	Pro
	BBPDHENA_01202	13.6829	10.7653	0.0898799	0.84923	12.7888	-0.183394	0.599511	PUL 11		SusR
	BBPDHENA_01203	10.9642	2.22221	-2.13585	0.0448559	6.69916	-0.821953	0.382707	PUL 11		unk
	BBPDHENA_01204	8.66577	0.928894	-2.80483	0.000116898	2.38063	-1.98405	0.00163451	PUL 11		unk
	BBPDHENA_01205	7.10889	1.17031	-2.10237	1.51832e-07	3.42556	-1.14203	0.00160886	PUL 11		SusC
	BBPDHENA_01206	7.83636	1.10313	-2.41411	5.30275e-05	4.68066	-0.736529	0.156144	PUL 11		SusD
	BBPDHENA_01207	5.27243	0.738405	-2.03162	0.0162402	2.82352	-0.93113	0.221571	PUL 11		GH99		MnnE	Endo-alpha-mannosidase	Carbohydrate utilization	Mannose and Mannosides utilization	Mannose and Mannosides catabolism	Man
	BBPDHENA_01208	4.38318	0.51511	-2.6341	0.000261515	4.22995	-0.0611425	0.925236	PUL 11		GH97		AglA	Alpha-glucosidase (EC 3.2.1.20)	Carbohydrate utilization	Maltose and Maltodextrin utilization	Maltose and Maltodextrin catabolism	Mal; MOS
	BBPDHENA_01209	10.606	0	-3.9609		1.27583	-2.91236	0.189857	PUL 11		unk
	BBPDHENA_01210	18.0022	6.63186	-0.955637	0.00988644	15.6744	-0.235895	0.548394
	BBPDHENA_01211	73.1149	6.43437	-2.59618	0.0522729	86.6686	0.311649	0.772453
	BBPDHENA_01212	18.7177	7.43505	-0.779217	0.0591103	18.955	-0.0154389	0.969301					ProB	Glutamate 5-kinase (EC 2.7.2.11)	Amino acid metabolism	Proline metabolism	Proline biosynthesis	Pro
	BBPDHENA_01213	8.8303	4.19202	-0.567614	0.165646	16.0612	0.801546	0.0099104
	BBPDHENA_01214	102.77	77.6065	0.0421712	0.793879	125.854	0.219391	0.0268178
	BBPDHENA_01215	79.6991	76.9587	0.431919	1.27308e-05	125.102	0.604406	8.0074e-11			GH36		AgaL	Alpha-galactosidase (EC 3.2.1.22)	Carbohydrate utilization	Melibiose utilization; Raffinose family oligosaccharide utilization	Melibiose catabolism; Raffinose family oligosaccharide catabolism	Mel; RFO
	BBPDHENA_01216	32.0863	22.8025	-0.0718615	0.897517	19.4053	-0.759976	0.0268866					ProB	Glutamate 5-kinase (EC 2.7.2.11)	Amino acid metabolism	Proline metabolism	Proline biosynthesis	Pro
	BBPDHENA_01217	35.4209	15.9799	-0.632497	0.00163547	19.0605	-0.931219	1.36657e-06
	BBPDHENA_01218	25.3411	15.6597	-0.228059	0.742046	22.5776	-0.216541	0.696321
	BBPDHENA_01219	90.8159	71.504	0.212944	0.359975	68.5433	-0.412497	0.0365956					ProC	Pyrroline-5-carboxylate reductase (EC 1.5.1.2)	Amino acid metabolism	Proline metabolism	Proline biosynthesis	Pro
	BBPDHENA_01220	0.15192	0.891273	2.77574	0.0335559	1.76245	3.09154	0.0087563
	BBPDHENA_01221	5.38541	6.20653	0.768594	0.232526	6.1676	0.125389	0.859715
	BBPDHENA_01222	5.20434	15.6616	2.21816	0.00272213	9.10395	0.966752	0.256344
	BBPDHENA_01223	12.1154	29.5627	1.71185	0.0115978	17.5942	0.441431	0.601555
	BBPDHENA_01224	127.154	93.5685	0.172251	0.816965	146.149	0.230427	0.676846
	BBPDHENA_01225	37.05	24.0447	-0.0332223	0.954986	53.7801	0.540363	0.088876
	BBPDHENA_01226	34.4661	10.0279	-1.28586	1.16648e-13	33.4629	-0.0833819	0.683792
	BBPDHENA_01227	73.5342	49.9173	-0.0666094	0.806814	31.5943	-1.25745	2.15604e-13					ArgD	N-acetylornithine aminotransferase (EC 2.6.1.11)	Amino acid metabolism	Arginine metabolism	Arginine biosynthesis	Arg
	BBPDHENA_01228	101.709	77.962	0.119378	0.594642	51.8844	-1.00757	7.38501e-10					ArgC	N-acetyl-gamma-glutamyl-phosphate reductase (EC 1.2.1.38)	Amino acid metabolism	Arginine metabolism	Arginine biosynthesis	Arg
	BBPDHENA_01229	82.168	55.1285	-0.0774168	0.731339	52.5095	-0.681203	2.89994e-06					ArgG	Argininosuccinate synthase (EC 6.3.4.5)	Amino acid metabolism	Arginine metabolism	Arginine biosynthesis	Arg
	BBPDHENA_01230	34.6089	27.9509	0.172648	0.752736	28.738	-0.246249	0.566196					ArgA2	N-acetylglutamate synthase, alternative (EC 2.3.1.1)	Amino acid metabolism	Arginine metabolism	Arginine biosynthesis	Arg
	BBPDHENA_01231	0	0	0.10287		18.1036	1.1514	0.841156
	BBPDHENA_01232	16.7458	16.9523	0.543683	0.440836	8.55066	-0.983162	0.142762					ArgR	Arginine pathway regulatory protein ArgR, repressor of arg regulon	Amino acid metabolism	Arginine metabolism	Arginine biosynthesis	Arg
	BBPDHENA_01233	45.1143	39.648	0.268572	0.169822	68.4365	0.538766	0.000750906
	BBPDHENA_01234	13.5232	12.4463	0.347154	0.489559	6.47246	-1.10449	0.0107284
	BBPDHENA_01235	897.859	599.448	-0.0515147	0.641252	95.4121	-3.24845	4.11746e-229
	BBPDHENA_01236	0	0	0.102867		12.4861	2.02126	0.704585
	BBPDHENA_01240	86.6227	25.9057	-1.27065	0.000104897	87.4889	-0.0266653	0.941196
	BBPDHENA_01241	409.782	254.338	-0.0652275	0.890796	327.711	-0.273504	0.390938
	BBPDHENA_01242	610.653	366.219	-0.194425	0.13326	763.34	0.308512	0.00401568
	BBPDHENA_01243	492.601	300.862	-0.18058	0.027772	675.058	0.448655	5.66933e-11
	BBPDHENA_01244	730.349	468.25	-0.127199	0.0775073	1116.71	0.582025	8.39961e-25
	BBPDHENA_01245	0.124889	0.0715393	-0.751695	0.825156	1.84629	3.04183	0.0695896
	BBPDHENA_01246	19.4181	7.42493	-0.826649	0.147094	14.6471	-0.425224	0.442405
	BBPDHENA_01247	42.3746	31.6415	0.12165	0.733961	32.1571	-0.399073	0.113624
	BBPDHENA_01248	40.2571	42.7515	0.552296	0.0137117	42.9631	0.0307899	0.908979
	BBPDHENA_01249	101.878	112.782	0.632887	5.36116e-10	106.083	0.00651519	0.964992
	BBPDHENA_01250	155.313	166.705	0.556663	1.6846e-05	191.828	0.236554	0.0936733
	BBPDHENA_01251	82.456	88.8191	0.599886	2.89204e-06	107.629	0.335062	0.0129549
	BBPDHENA_01252	77.9851	72.1413	0.400972	0.0102959	92.9044	0.230776	0.149131
	BBPDHENA_01253	138.801	149.639	0.603117	5.74041e-05	158.393	0.162875	0.362903
	BBPDHENA_01254	67.8686	41.6819	-0.197299	0.117467	73.6652	0.0720658	0.579941
	BBPDHENA_01255	27.686	16.5831	-0.261065	0.365833	6.10934	-2.24752	1.75377e-16
	BBPDHENA_01256	45.3113	23.8067	-0.407412	0.0118029	51.6948	0.171625	0.294221
	BBPDHENA_01257	74.2729	74.6224	0.54969	4.17996e-06	168.912	1.18659	5.36436e-28
	BBPDHENA_01258	54.3913	49.8768	0.373777	0.0192143	105.361	0.906551	1.11329e-11			GT30		WaaA	3-deoxy-D-manno-octulosonic acid transferase (EC 2.4.99.12)(EC 2.4.99.13)	Lipid A biosynthesis	Lipid A biosynthesis	Lipid A biosynthesis	LPS
	BBPDHENA_01259	163.802	89.1694	-0.397792	0.0848961	68.0101	-1.29087	7.71434e-10
	BBPDHENA_01260	83.8899	41.4128	-0.46831	0.00497714	37.7198	-1.16687	2.87312e-13					CTBL	Cystathionine beta-lyase (EC 4.4.1.8)	Amino acid metabolism	Methionine metabolism	Methionine biosynthesis	Met
	BBPDHENA_01261	120.701	60.2437	-0.478363	0.00486979	59.9785	-1.04303	1.05161e-10
	BBPDHENA_01262	1716.31	1185.07	-0.0371274	0.627058	2649.43	0.581709	2.15115e-34					Mdh	Malate dehydrogenase (EC 1.1.1.37)	Fermentation	Succinate fermentation	Succinate production	Succinate
	BBPDHENA_01263	26.9812	17.1662	-0.114396	0.71989	21.1228	-0.381997	0.0837968					HpaP	Xaa-Pro aminopeptidase (EC 3.4.11.9)	Amino acid metabolism	Proline metabolism	Hydroxyproline degradation	HP_d
	BBPDHENA_01264	1762.99	1455.05	0.279277	0.0848961	2330.26	0.395865	0.00509632
	BBPDHENA_01265	1163.28	934.576	0.224989	0.00254334	1558.46	0.411575	8.50959e-10
	BBPDHENA_01266	1388.21	770.074	-0.31285	0.00662722	1316.67	-0.095335	0.454219
	BBPDHENA_01267	11324.7	16497.1	-0.43933	0.0345311	3752.34	0.165146	0.434876
	BBPDHENA_01268	580.611	280.17	-0.813626	0.386252	602.819	0.076723	0.926811
	BBPDHENA_01269	431.649	710.848	0.0711475	0.905053	474.393	-0.9006	0.017169
	BBPDHENA_01270	1573.94	2321.46	-0.524116	0.00587365	4622.29	0.490067	0.00302767
	BBPDHENA_01271	3066.24	2319.28	0.11684	0.0492809	4787.93	0.615548	5.41653e-37
	BBPDHENA_01272	348.758	645.706	0.057639	0.93264	858.036	0.331532	0.415887
	BBPDHENA_01273	10971.2	8446.28	0.172853	0.0518891	12054.4	0.131813	0.121257
	BBPDHENA_01274	5199.83	3975.67	0.130997	0.0152049	5421.52	0.0387923	0.521694
	BBPDHENA_01275	3637.96	2798.51	0.127381	0.0642746	3466.62	-0.108087	0.0977059
	BBPDHENA_01276	2368.62	1785.99	0.089898	0.134092	2310.13	-0.0750206	0.18483
	BBPDHENA_01277	3063.65	2530.92	0.235523	6.1653e-05	2730.29	-0.202134	0.000548538
	BBPDHENA_01278	1612.13	1288.92	0.219139	0.0272148	1427.29	-0.185878	0.054141
	BBPDHENA_01279	730.772	644.445	0.322335	1.66852e-10	798.813	0.0940774	0.0925615
	BBPDHENA_01280	639.553	428.284	-0.0816985	0.148624	790.107	0.265156	4.22307e-09
	BBPDHENA_01281	312.082	219.225	0.0338727	0.928006	265.013	-0.240214	0.288776
	BBPDHENA_01282	175.113	41.1197	-1.47916	0.30188	189.98	0.106771	0.931325
	BBPDHENA_01283	1066.32	847.132	0.187929	0.0591103	1582.85	0.54436	2.27285e-11
	BBPDHENA_01284	830.139	696.03	0.257431	0.00265813	1277.52	0.594294	2.67414e-15
	BBPDHENA_01285	1170.83	1044.46	0.332558	9.01436e-10	1873.46	0.64368	1.30638e-35
	BBPDHENA_01286	1604.59	1504.67	0.404291	9.77983e-06	2486.86	0.60187	2.06421e-12
	BBPDHENA_01287	610.339	571.098	0.403385	2.89377e-07	866.658	0.479022	2.55308e-10
	BBPDHENA_01288	779.043	781.596	0.499297	7.17022e-14	1236.59	0.627596	4.81496e-22
	BBPDHENA_01289	1767.41	1570.54	0.362313	0.000517472	2402.54	0.439953	7.05908e-06
	BBPDHENA_01290	1529.38	1293.72	0.273384	2.64022e-05	2214.65	0.510798	2.38384e-17
	BBPDHENA_01291	1729.31	1504.66	0.328815	0.00130498	2555.71	0.552649	2.30667e-09
	BBPDHENA_01292	1955.69	1674.38	0.278497	0.000244397	2752.67	0.463111	3.26951e-11
	BBPDHENA_01293	1399.08	1111.94	0.190773	0.00435193	1817.6	0.356557	2.4079e-09
	BBPDHENA_01294	1432.14	1058.06	0.0907596	0.380303	1755.23	0.275104	0.000410635
	BBPDHENA_01295	1249.88	970.221	0.152674	0.459653	1614.49	0.33608	0.0318549
	BBPDHENA_01296	984.356	696.67	-0.0115874	0.962566	1291.76	0.331226	0.0135061
	BBPDHENA_01297	1424.48	1009.02	-0.00438426	0.9791	1788.11	0.283386	0.000987902
	BBPDHENA_01298	1389.02	1059.09	0.100827	0.423891	1912.51	0.429802	1.81004e-06
	BBPDHENA_01299	2220.33	1560.33	0.00622979	0.952183	2650.21	0.227339	1.46197e-05
	BBPDHENA_01300	3985.3	2955.67	0.0945068	0.261623	4555.98	0.184595	0.00731286
	BBPDHENA_01301	2991.44	2086.26	-0.00723151	0.952183	3637.55	0.257792	1.79487e-05
	BBPDHENA_01302	1609.17	1049.54	-0.10814	0.172646	1953.28	0.261629	3.97769e-05
	BBPDHENA_01303	2355.68	1497.66	-0.135686	0.120987	2890.29	0.270777	0.000157759
	BBPDHENA_01304	1796.82	1212.37	-0.0548547	0.553564	2212.94	0.271544	1.54425e-05
	BBPDHENA_01305	4136.19	2802.35	-0.0354003	0.867988	5895.45	0.493286	1.64329e-05
	BBPDHENA_01306	2545.23	1833.32	0.0112589	0.932097	3171.79	0.274757	2.08629e-05
	BBPDHENA_01307	1662.4	1190.13	0.0314058	0.652034	2107.56	0.313443	8.94943e-13
	BBPDHENA_01308	2852.54	2067.09	0.0322848	0.860459	3504.9	0.255138	0.0158473
	BBPDHENA_01309	5110.06	3659.7	-0.0234456	0.937407	6086.62	0.221476	0.173481
	BBPDHENA_01310	505.999	324.117	-0.113934	0.560704	654.703	0.346647	0.0113014
	BBPDHENA_01311	1987.25	1543.18	0.176502	0.0444769	2752.12	0.468482	1.54219e-10
	BBPDHENA_01312	1116.15	934.594	0.267242	7.18987e-05	1651.61	0.542328	1.18362e-18
	BBPDHENA_01313	1089.18	902.068	0.234449	3.97928e-05	1478.66	0.411865	7.06145e-15
	BBPDHENA_01314	2449.57	2065.25	0.29109	5.04201e-06	2808.07	0.181258	0.00521131
	BBPDHENA_01315	26.453	29.6655	0.623137	0.0354649	53.179	0.970255	0.000148258
	BBPDHENA_01316	9.37941	6.51104	0.0570868	0.962813	3.30736	-1.44573	0.0936733
	BBPDHENA_01317	12.0362	10.6067	0.304211	0.160461	22.9833	0.888176	1.17314e-07
	BBPDHENA_01318	41.5311	31.6051	0.129895	0.552819	71.0285	0.745199	1.78115e-07			GH43_12-CBM91		XynB2	Xylan 1,4-beta-xylosidase (EC 3.2.1.37)	Carbohydrate utilization	Xylose and Xylosides utilization	Xylose and Xylosides catabolism	XOS
	BBPDHENA_01319	23.4918	14.7795	-0.197796	0.597483	39.3189	0.742151	0.00253926
	BBPDHENA_01320	0	0			0
	BBPDHENA_01321	4264.85	2935.14	-0.0330887	0.594642	4338.35	-0.012674	0.830673
	BBPDHENA_01322	414.173	411.439	0.458183	0.000584525	204.454	-1.0968	9.90377e-16
	BBPDHENA_01323	22.6577	25.3223	0.66232	0.0391644	38.4573	0.758749	0.00898277
	BBPDHENA_01324	72.4157	107.652	1.10053	2.60254e-32	90.6908	0.318249	0.00250022
	BBPDHENA_01325	45.0346	112.118	1.80687	1.57157e-60	57.9796	0.321359	0.0153244
	BBPDHENA_01326	77.8806	204.794	1.88777	2.71975e-115	99.1323	0.301231	0.00248358
	BBPDHENA_01327	92.0209	202.674	1.65562	5.45229e-56	118.249	0.333691	0.00727974
	BBPDHENA_01328	480.682	910.881	1.45295	3.93544e-166	694.395	0.514532	2.69552e-20
	BBPDHENA_01329	548.081	719.848	0.914764	2.22866e-59	698.702	0.328652	3.3199e-08
	BBPDHENA_01330	741.889	858.954	0.746631	2.25363e-26	801.025	0.101449	0.247974
	BBPDHENA_01331	48.1692	39.8297	0.212037	0.353242	94.7118	0.902495	2.53336e-08
	BBPDHENA_01332	61.8401	36.0279	-0.313709	0.0729698	40.7308	-0.652742	2.27997e-05
	BBPDHENA_01333	0	30.4729	2.00015		0	0.189605	0.969301
	BBPDHENA_01334	144.964	124.636	0.329405	0.132761	145.753	0.035596	0.884081
	BBPDHENA_01335	492.515	359.487	0.0758494	0.586728	480.753	-0.0543538	0.664178					Adk	Adenylate kinase (EC 2.7.4.3)	Nucleotide metabolism	Nucleotide metabolism	Pyrimidine biosynthesis	Pyr
	BBPDHENA_01336	316.011	204.18	-0.115942	0.281829	216.355	-0.576996	9.07788e-12
	BBPDHENA_01337	359.205	239.509	-0.0751789	0.578932	260.425	-0.484319	2.65347e-07
	BBPDHENA_01338	131.819	105.122	0.226208	0.0917999	105.512	-0.321335	0.00902477
	BBPDHENA_01339	612.867	530.458	0.20906	0.53577	289.984	-1.15335	1.44784e-05
	BBPDHENA_01340	445.219	256.284	-0.286693	9.02659e-05	268.626	-0.762856	9.46632e-28					PurH1	Phosphoribosylaminoimidazolecarboxamide formyltransferase (EC 2.1.2.3)	Nucleotide metabolism	Nucleotide metabolism	Purine biosynthesis	Pur
	BBPDHENA_01341	89.8344	79.6732	0.512483	0.435647	107.123	0.336031	0.585309
	BBPDHENA_01342	9603.17	6690.22	0.0227768	0.864864	9510.67	-0.0371737	0.700188
	BBPDHENA_01343	73.9839	34.8117	-0.58783	0.00736539	72.2412	-0.0680796	0.794425
	BBPDHENA_01344	82.9243	44.8118	-0.36039	0.0699237	70.4018	-0.246197	0.197771
	BBPDHENA_01345	22.9397	17.5535	0.145227	0.597068	83.7744	1.86757	3.20002e-31	PUL 12	PUL 5	GH43_12-CBM91		XynB2	Xylan 1,4-beta-xylosidase (EC 3.2.1.37)	Carbohydrate utilization	Xylose and Xylosides utilization	Xylose and Xylosides catabolism	XOS
	BBPDHENA_01346	11.8499	10.383	0.245601	0.177588	67.4909	2.44914	1.38476e-86	PUL 12	PUL 5	HTCS
	BBPDHENA_01347	0.168722	0.45146	0.568431	0.816965	3.91272	3.59078	0.00361799	PUL 12	PUL 5	GH5_21		Cbp	Chitin binding protein	Carbohydrate utilization	N-Acetylglucosamine and chitobiose utilization	Chitobiose and chitin catabolism	Chb
	BBPDHENA_01348	1.53439	5.82031	2.35582	6.96234e-13	19.0324	3.53155	1.54684e-30	PUL 12	PUL 5	SusC
	BBPDHENA_01349	1.41951	6.82825	2.7373	1.42146e-10	19.7764	3.72495	2.08352e-20	PUL 12	PUL 5	SusD
	BBPDHENA_01350	1.54221	9.45236	2.88182	1.52341e-21	21.8176	3.55262	7.24575e-34	PUL 12	PUL 5	SusC
	BBPDHENA_01351	1.86575	10.0531	2.90814	9.79663e-14	17.3373	3.14356	1.88383e-16	PUL 12	PUL 5	SusD
	BBPDHENA_01352	1.91027	12.7292	3.48168	2.04092e-10	23.9476	3.83955	4.69248e-13	PUL 12	PUL 5	unk
	BBPDHENA_01353	1.89676	19.2148	3.90075	4.71607e-32	21.5812	3.49073	1.2474e-25	PUL 12	PUL 5	GH10		XynA	Endo-1,4-beta-xylanase (EC 3.2.1.8)	Carbohydrate utilization	Xylose and Xylosides utilization	Xylose and Xylosides catabolism	XOS
	BBPDHENA_01354	23.8913	10.9845	-0.553663	0.0999423	22.1097	-0.12325	0.733995	PUL 12	PUL 5	unk
	BBPDHENA_01355	0.273347	0.478078	1.90437	0.27245	6.6079	4.9944	6.1471e-05	PUL 12	PUL 5	GH43_16-CBM6
	BBPDHENA_01356	0	0	0.102888	0.978957	6.12527	5.63686	0.000334358	PUL 12	PUL 5	unk
	BBPDHENA_01357	0.839816	1.30613	1.10294	0.452773	4.74367	2.39534	0.0222203	PUL 12	PUL 5	unk
	BBPDHENA_01358	0.655669	1.07382	1.1384	0.409331	3.35204	2.42649	0.0167585	PUL 12	PUL 5	CE1|CBM4
	BBPDHENA_01359	0	0			0
	BBPDHENA_01360	144.507	95.3352	-0.115615	0.529192	90.2121	-0.732209	4.48634e-08	PUL 12	PUL 5	unk
	BBPDHENA_01361	0.231048	0.86166	2.22772	0.0963379	3.78202	4.03806	0.000168068	PUL 12	PUL 5	CE6-CBM48		XynA	Endo-1,4-beta-xylanase (EC 3.2.1.8)	Carbohydrate utilization	Xylose and Xylosides utilization	Xylose and Xylosides catabolism	XOS
	BBPDHENA_01362	0	0			0
	BBPDHENA_01363	1.04493	3.05965	2.10426	3.37336e-06	6.41307	2.62665	5.98734e-10	PUL 12	PUL 5	SusC
	BBPDHENA_01364	1.13802	6.13545	3.02287	4.09065e-08	6.86823	2.68549	9.83754e-07	PUL 12	PUL 5	SusD
	BBPDHENA_01365	0	0	0.102877		1.32342	2.6268	0.504851
	BBPDHENA_01366	679.812	483.425	0.146046	0.7739	707.209	0.0572942	0.885268	PUL 12	PUL 5	unk
	BBPDHENA_01367	0	0	0.102873		1.18041	2.06098	0.666839
	BBPDHENA_01368	0.29152	0.775108	1.69372	0.10734	3.15328	3.22965	0.000103634	PUL 12	PUL 5	GH43_2-CBM6-GH8		XynA	Endo-1,4-beta-xylanase (EC 3.2.1.8)	Carbohydrate utilization	Xylose and Xylosides utilization	Xylose and Xylosides catabolism	XOS
	BBPDHENA_01369	0.35819	0.914105	2.31613	0.306972	2.73639	3.25419	0.0759161	PUL 12	PUL 5	unk
	BBPDHENA_01370	0.392592	0.35179	0.813811	0.703755	2.57906	3.02702	0.0161223	PUL 12	PUL 5	GH43_7		AbnA	Endo-alpha-(1->5)-L-arabinanase (EC 3.2.1.99), GH43 family	Carbohydrate utilization	Arabinose and Arabinosides utilization	Arabinose and Arabinosides catabolism	aAOS
	BBPDHENA_01371	0.244295	1.04092	2.49761	0.0290997	2.96293	3.70023	0.000158252	PUL 12	PUL 5	GH31_4		XylS	alpha-xylosidase (EC 3.2.1.177)	Carbohydrate utilization	Xylose and Xylosides utilization	Xylose and Xylosides catabolism	aXyl
	BBPDHENA_01372	1.18831	1.56705	0.686278	0.300821	6.24142	2.19908	2.49001e-06	PUL 12	PUL 5	GH3		BglA	Beta-glucosidase (EC 3.2.1.21)	Carbohydrate utilization	Cellobiose and Beta-glucosides utilization	Cellobiose and Beta-glucosides catabolism	Bgl
	BBPDHENA_01373	44.4621	28.1645	-0.203985	0.345218	42.6579	-0.120751	0.557063	PUL 12	PUL 5	unk
	BBPDHENA_01374	0.950607	1.19714	0.605614	0.495536	2.46536	1.13756	0.0876606	PUL 12	PUL 5	GH5_21
	BBPDHENA_01375	0.888663	2.08177	1.38158	0.155306	4.4085	1.91646	0.0195104	PUL 12	PUL 5	GH43_29-CBM6
	BBPDHENA_01376	3.10757	3.66857	0.680626	0.0722275	14.3711	2.14745	1.01999e-13	PUL 12	PUL 5	GH43_29-CBM6-GH43_10-CBM91		XynA	Endo-1,4-beta-xylanase (EC 3.2.1.8)	Carbohydrate utilization	Xylose and Xylosides utilization	Xylose and Xylosides catabolism	XOS
	BBPDHENA_01377	3.66193	6.83363	1.37749	2.38846e-05	10.7331	1.51085	1.19044e-06	PUL 12	PUL 5	GH95		AlfB	alpha-L-fucosidase (EC 3.2.1.51), predicted	Carbohydrate utilization	Fucose and Fucosides utilization	Fucose and Fucosides catabolism	Fcs
	BBPDHENA_01378	1.84256	2.65705	0.959308	0.174323	2.79845	0.499168	0.49776	PUL 12	PUL 5	GH43_10-CBM91		XynB2	Xylan 1,4-beta-xylosidase (EC 3.2.1.37)	Carbohydrate utilization	Xylose and Xylosides utilization	Xylose and Xylosides catabolism	XOS
	BBPDHENA_01379	12.9615	17.4912	0.945554	0.0360646	13.9537	0.0877071	0.876105
	BBPDHENA_01380	975.623	705.398	0.0948601	0.803697	829.447	-0.232427	0.391428
	BBPDHENA_01381	444.872	344.854	0.135586	0.0492809	590.862	0.366157	1.84328e-10
	BBPDHENA_01382	267.346	188.139	-0.0105656	0.95247	446.119	0.707305	2.72895e-17
	BBPDHENA_01383	1877.51	1572.72	0.269389	9.53761e-08	2456.46	0.36034	9.88948e-14
	BBPDHENA_01384	2108.36	1579.43	0.0900618	0.164527	2979.62	0.464494	1.80579e-20
	BBPDHENA_01385	2237.51	1630.37	0.0613284	0.395576	3124.85	0.461496	1.56408e-19
	BBPDHENA_01386	1883.33	1326.55	-0.00436191	0.962813	2718.49	0.497531	8.35737e-25
	BBPDHENA_01387	256.113	174.636	-0.0144587	0.938575	247.831	-0.0697547	0.548394					AspC	Aspartate aminotransferase (EC 2.6.1.1)	Amino acid metabolism	Asparagine and aspartate metabolism	Aspartate biosynthesis	Asp
	BBPDHENA_01388	98.5964	64.0403	-0.161245	0.349748	109.716	0.102145	0.526186					RibB	3,4-dihydroxy-2-butanone 4-phosphate synthase (EC 4.1.99.12)	Vitamins, cofactors and micronutrients metabolism	Riboflavin metabolism	Riboflavin biosynthesis	B2
	BBPDHENA_01389	43.6682	27.2743	-0.198352	0.265075	66.3717	0.549347	3.64497e-05
	BBPDHENA_01390	5.65307	29.7575	0.102893		45.1195	2.39252	0.339264
	BBPDHENA_01391	56.069	41.4625	0.0647686	0.689916	41.9428	-0.466926	1.47923e-05					HTCS_fos	DNA-binding response regulator for FOS utilization, AraC family	Carbohydrate utilization	Sucrose and Fructooligosaccharides utilization	Sucrose and Fructooligosaccharides regulation	FOS
	BBPDHENA_01392	1017.18	978.592	0.48374	0.162721	602.633	-0.803142	0.0171975
	BBPDHENA_01393	5.02113	4.71211	0.21323	0.822237	6.4235	0.250024	0.726475
	BBPDHENA_01394	42.1251	19.52	-0.583675	0.000231026	26.1321	-0.745123	9.91723e-07					Omp_fos	TonB-dependent receptor porin, involved in FOS binding	Carbohydrate utilization	Sucrose and Fructooligosaccharides utilization	Sucrose and Fructooligosaccharides uptake	Scr; FOS
	BBPDHENA_01395	7.5669	4.84071	-0.0582525	0.945752	8.72721	0.220135	0.693444
	BBPDHENA_01396	170.297	86.2793	-0.485698	2.4372e-09	152.994	-0.199515	0.0184052			GH32		BfrA	beta-fructofuranosidase (EC 3.2.1.26)	Carbohydrate utilization	Sucrose and Fructooligosaccharides utilization	Sucrose and Fructooligosaccharides catabolism	Scr; FOS
	BBPDHENA_01397	0	0	0.102883		1.86361	3.06514	0.322594
	BBPDHENA_01398	1.25645	0.834732	-0.260788	0.844173	2.93707	1.1191	0.138559
	BBPDHENA_01399	5.49601	10.3164	0.970295	0.627058	20.8326	1.39477	0.369618
	BBPDHENA_01400	11.7107	7.28715	-0.0925071	0.920726	11.2337	0.0501821	0.93527
	BBPDHENA_01401	0	0			0
	BBPDHENA_01402	26.6898	10.4581	-0.877223	0.0102034	19.2672	-0.462694	0.167814					FruP	Predicted fructose transporter	Carbohydrate utilization	Fructose utilization	Fructose uptake	Fru
	BBPDHENA_01403	32.8431	15.834	-0.594595	0.0677423	24.4606	-0.532781	0.0786215					ScrK	Fructokinase (EC 2.7.1.4)	Carbohydrate utilization	Mannitol utilization	Mannitol catabolism	Mtl
	BBPDHENA_01404	0	0	0.10287		13.6859	1.1514	0.841156
	BBPDHENA_01405	215.923	168.354	0.146262	0.237768	205.514	-0.128589	0.272532					IlvE	Branched-chain amino acid aminotransferase (EC 2.6.1.42)	Amino acid metabolism	Branched chain amino acids metabolism	Branched chain amino acids biosynthesis	Ile; Val; Leu
	BBPDHENA_01406	136.383	59.3359	-0.564025	0.478682	77.7062	-0.780305	0.246879
	BBPDHENA_01407	3.83097	4.26691	0.807768	0.740793	17.4055	2.19563	0.153613
	BBPDHENA_01408	84.1256	59.8024	0.0211482	0.917482	55.9872	-0.614256	1.93176e-08
	BBPDHENA_01409	120.186	91.9074	0.112768	0.487592	134.507	0.116685	0.402293
	BBPDHENA_01410	59.0022	96.5958	1.28434	1.08254e-20	36.3744	-0.685829	3.43571e-05
	BBPDHENA_01411	52.7226	67.8303	0.863136	1.18386e-07	30.6299	-0.813902	1.17201e-05
	BBPDHENA_01412	55.5408	53.5034	0.475223	0.0215807	30.9913	-0.881516	2.11426e-05
	BBPDHENA_01413	39.1413	42.9386	0.610157	0.000338672	23.1293	-0.831593	5.28239e-06
	BBPDHENA_01414	45.6782	47.5361	0.578823	0.00820801	23.6804	-0.970288	3.03419e-05
	BBPDHENA_01415	14.7998	7.74486	-0.446826	0.440223	16.4882	0.0855616	0.874609					MenH2	2-Succinyl-5-enolpyruvyl-6-hydroxy-3-cyclohexene-1-carboxylate dehydrogenase, HAD superfamily	Vitamins, cofactors and micronutrients metabolism	Menaquinone metabolism	Menaquinone biosynthesis	MQ
	BBPDHENA_01416	9.53678	4.7503	-0.460719	0.0787199	19.8118	1.03496	1.06098e-07	PUL 13		SusC
	BBPDHENA_01417	12.1672	2.63701	-1.78991	1.13065e-06	19.7649	0.644348	0.0288002	PUL 13		SusD
	BBPDHENA_01418	34.9667	9.30831	-1.28972	0.00254755	52.564	0.56724	0.125582	PUL 13		unk
	BBPDHENA_01419	12.3724	4.50417	-0.926984	0.153412	24.668	1.00231	0.0357804
	BBPDHENA_01423	1001.62	653.316	-0.0651874	0.680667	859.507	-0.245477	0.0237089
	BBPDHENA_01424	36.2494	64.6206	-0.0453241	0.980153	46.6962	-0.107768	0.938948
	BBPDHENA_01425	97.0721	70.4728	0.0746841	0.838218	54.3603	-0.836292	0.00025817
	BBPDHENA_01426	460.595	280.016	-0.216775	0.0314045	285.692	-0.718827	6.6311e-16
	BBPDHENA_01427	391.615	219.662	-0.314759	0.0063161	201.079	-0.987047	4.98747e-20
	BBPDHENA_01428	67.4007	41.3065	-0.195712	0.0336026	31.7269	-1.12503	1.76811e-41
	BBPDHENA_01429	86.2699	56.4518	-0.118831	0.380913	33.4405	-1.42535	1.14117e-38
	BBPDHENA_01430	307.287	221.646	0.0488663	0.751445	309.735	-0.0246943	0.841156					LnpC2	UTP---hexose-1-phosphate uridylyltransferase (EC 2.7.7.10)	Carbohydrate utilization	N-Acetyl-Galactosamine and Galactosamine utilization	N-Acetyl-Galactosamine and Galactosamine catabolism	GalNAc
	BBPDHENA_01431	70.0882	46.3061	-0.100761	0.69796	74.2598	0.0502793	0.824714
	BBPDHENA_01432	393.366	243.852	-0.176692	0.149686	212.711	-0.912624	1.23654e-18
	BBPDHENA_01433	926.262	614.736	-0.0793104	0.207179	440.377	-1.10392	6.13274e-104
	BBPDHENA_01434	64.4599	32.7984	-0.372399	0.106818	67.845	0.0919937	0.706208
	BBPDHENA_01435	33.1328	18.5753	-0.316724	0.568548	39.6059	0.19428	0.682685
	BBPDHENA_01436	114.651	56.3852	-0.33991	0.56775	115.686	0.0994589	0.847427
	BBPDHENA_01437	44.9631	21.407	-0.553636	0.000959364	56.164	0.278376	0.0833232
	BBPDHENA_01438	0.406343	0.569251	0.984181		0.809923	1.09467	0.737688
	BBPDHENA_01439	24.058	21.8602	0.318897	0.262247	14.3003	-0.81538	0.00137252
	BBPDHENA_01440	19.0169	25.7456	0.900438	1.95776e-08	16.3961	-0.292667	0.135838
	BBPDHENA_01441	127.305	45.2001	-1.01868	1.45265e-12	71.776	-0.865852	1.02751e-09
	BBPDHENA_01442	93.9257	31.6143	-1.10689	5.05799e-14	55.0408	-0.814115	1.52813e-08
	BBPDHENA_01443	17.0628	16.8857	0.467473	0.0135853	19.8596	0.150278	0.487233
	BBPDHENA_01444	441.785	336.571	0.102493	0.166236	328.684	-0.471323	6.20461e-15					Fum1	Fumarate hydratase class I (EC 4.2.1.2)	Fermentation	Succinate fermentation	Succinate production	Succinate
	BBPDHENA_01445	157.782	88.5767	-0.34665	0.000533649	95.5051	-0.761996	6.35555e-16
	BBPDHENA_01446	101.821	62.6711	-0.218609	0.176166	56.6883	-0.886804	8.44837e-11
	BBPDHENA_01447	9.99543	0	-0.858887		0	-0.772148	0.889831					XynB2	Xylan 1,4-beta-xylosidase (EC 3.2.1.37)	Carbohydrate utilization	Xylose and Xylosides utilization	Xylose and Xylosides catabolism	XOS
	BBPDHENA_01448	896.395	206.848	-1.62677	1.49904e-189	115.116	-2.99962	0
	BBPDHENA_01449	1310.39	1287.76	0.507521	2.16386e-12	1477.32	0.152508	0.0580525					PurH2	IMP cyclohydrolase (EC 3.5.4.10)	Nucleotide metabolism	Nucleotide metabolism	Purine biosynthesis	Pur
	BBPDHENA_01450	608.397	412.934	-0.0519188	0.584505	637.356	0.0365032	0.664178
	BBPDHENA_01451	551.878	387.744	0.01228	0.933153	567.625	0.0123432	0.894886
	BBPDHENA_01452	260.363	218.563	0.249605	0.144394	238.793	-0.1591	0.35986
	BBPDHENA_01453	262.953	236.61	0.370252	9.01983e-08	224.545	-0.249476	0.000575778
	BBPDHENA_01454	218.487	223.164	0.520119	1.4495e-10	160.157	-0.491117	9.39515e-09			GT119
	BBPDHENA_01455	158.591	90.2825	-0.284187	0.270784	92.7145	-0.780263	0.000296143
	BBPDHENA_01456	98.3467	60.2474	-0.227015	0.120987	71.2288	-0.511412	4.56983e-05
	BBPDHENA_01457	67.8221	35.02	-0.433439	0.0194982	51.9559	-0.414351	0.0175005
	BBPDHENA_01458	85.1419	42.094	-0.520792	0.00721992	63.4324	-0.493161	0.00721822					MetF	5,10-methylenetetrahydrofolate reductase (EC 1.5.1.20)	Amino acid metabolism	Methionine metabolism	Methionine biosynthesis	Met
	BBPDHENA_01459	9.92632	14.4584	1.16481	8.83287e-05	21.077	1.12632	9.24134e-05					XylE	D-xylose proton-symporter XylE	Carbohydrate utilization	Xylose and Xylosides utilization	Xylose and Xylosides catabolism	Xyl; XOS; aXyl
	BBPDHENA_01460	0	0	0.10287		5.24717	1.1514	0.841156
	BBPDHENA_01461	0.784771	0.206967	-1.3468	0.665859	3.45181	1.84728	0.344908
	BBPDHENA_01462	7.02573	8.41367	0.102896		0	-0.772156	0.881699
	BBPDHENA_01463	5.05552	4.25758	0.262946	0.873491	17.7212	1.6691	0.0647294
	BBPDHENA_01464	150.722	100.466	-0.108193	0.539165	174.216	0.148066	0.293328
	BBPDHENA_01465	62.4491	172.564	1.96368	2.02182e-79	63.6314	-0.00868198	0.958996
	BBPDHENA_01466	116.171	271.523	1.71188	3.51707e-58	101.016	-0.259728	0.0595353
	BBPDHENA_01467	110.325	252.131	1.73896	4.24151e-53	110.147	0.00878438	0.961659
	BBPDHENA_01468	36.1843	72.381	1.51551	1.34872e-16	27.4045	-0.42778	0.0743145
	BBPDHENA_01469	3.66846	3.26457	0.161184		0	-2.59455	0.32242
	BBPDHENA_01470	380.26	308.786	0.236532	0.0811472	230.343	-0.758951	1.58648e-10
	BBPDHENA_01471	0.846899	1.60996	1.54003	0.325207	2.65288	1.78414	0.181694
	BBPDHENA_01472	18.9051	2.15599	-0.519685		5.29923	-1.35908	0.658483
	BBPDHENA_01473	68.8312	53.2274	0.175742	0.388141	57.2525	-0.265124	0.132544
	BBPDHENA_01474	47.1604	26.8984	-0.228201	0.606964	37.2678	-0.36875	0.303044
	BBPDHENA_01475	60.9965	51.8618	0.247492	0.345218	41.9364	-0.609712	0.00661586
	BBPDHENA_01476	295.391	202.739	-0.0324257	0.860791	272.216	-0.147108	0.211988
	BBPDHENA_01477	13.7234	14.7224	0.624435	0.435237	12.4464	-0.278791	0.74036
	BBPDHENA_01478	75.0941	37.2553	-0.50652	0.23967	63.0957	-0.277996	0.507763
	BBPDHENA_01479	92.7961	55.0843	-0.2589	0.315585	64.7601	-0.528463	0.0133271					BirA	Biotin--protein ligase (EC 6.3.4.9)(EC 6.3.4.10)(EC 6.3.4.11)(EC 6.3.4.15)	Vitamins, cofactors and micronutrients metabolism	Biotin metabolism	Biotin biosynthesis	B7
	BBPDHENA_01480	131.052	99.9706	0.0933946	0.682704	117.78	-0.191858	0.272147					PyrH	Uridylate kinase (EC 2.7.4.22)	Nucleotide metabolism	Nucleotide metabolism	Pyrimidine biosynthesis	Pyr
	BBPDHENA_01481	196.514	158.876	0.204174	0.149825	276.364	0.470714	4.26538e-05
	BBPDHENA_01482	123.186	94.0803	0.104381	0.697055	108.09	-0.21552	0.286907
	BBPDHENA_01483	154.784	79.0364	-0.48203	9.40771e-14	154.708	-0.0492506	0.542645
	BBPDHENA_01484	469.809	336.066	0.07443	0.786381	458.462	-0.0165853	0.937871
	BBPDHENA_01485	190.442	82.9985	-0.6501	0.0165403	89.7107	-1.16646	4.15096e-06
	BBPDHENA_01486	67.8093	32.8143	-0.520251	0.000638919	39.8641	-0.802106	3.73193e-08
	BBPDHENA_01487	3.60369	3.42505	0.42477	0.222839	14.661	1.97921	5.12729e-16	PUL 14	PUL 9	SusC
	BBPDHENA_01488	3.14264	3.99868	0.834936	0.101203	17.0998	2.30288	2.45471e-09	PUL 14	PUL 9	SusD
	BBPDHENA_01489	39.8495	26.7611	0.148611	0.89193	25.367	-0.491896	0.534242	PUL 14	PUL 9	unk
	BBPDHENA_01490	19.2333	24.081	0.872207	0.0382746	25.592	0.427015	0.344985	PUL 14	PUL 9	unk
	BBPDHENA_01491	2.17876	2.51048	0.586697	0.178793	10.6643	2.13393	1.36477e-11	PUL 14	PUL 9	GH2		LacZ	Beta-galactosidase (EC 3.2.1.23)	Carbohydrate utilization	Lactose and Beta-galactosides utilization	Lactose and Beta-galactosides catabolism	GOS; Lac
	BBPDHENA_01492	2.28228	2.70316	0.867458	0.130461	11.8838	2.48855	5.9462e-09	PUL 14	PUL 9	GH63
	BBPDHENA_01493	30.6652	35.758	0.749317	0.00130253	35.007	0.184198	0.519818	PUL 14	PUL 9	Anti-σ
	BBPDHENA_01494	48.2394	31.9218	0.0429747	0.945665	53.6795	0.222905	0.568198	PUL 14	PUL 9	ECF-σ
	BBPDHENA_01495	23.1163	19.3708	0.232897	0.170371	30.2539	0.329412	0.0242589
	BBPDHENA_01496	37.8754	24.6665	-0.0952264	0.834325	43.6989	0.176287	0.583614
	BBPDHENA_01497	42.6426	30.062	0.046763	0.957575	32.6001	-0.331826	0.587786
	BBPDHENA_01498	35.0376	22.6708	-0.118755	0.720439	32.1468	-0.182735	0.47659					AroA	3-phosphoshikimate 1-carboxyvinyltransferase (EC 2.5.1.19)	Amino acid metabolism	Aromatic amino acids metabolism	Chorismate biosynthesis	Chor
	BBPDHENA_01499	23.1216	10.8936	-0.624515	0.0515377	18.5341	-0.37423	0.228852
	BBPDHENA_01500	531.179	225.913	-0.676313	1.82101e-06	434.555	-0.291166	0.0471513
	BBPDHENA_01501	99.307	66.5563	-0.0910415	0.74381	79.5671	-0.380837	0.0410622
	BBPDHENA_01502	212.497	156.318	0.0526461	0.833719	121.253	-0.875919	7.9139e-09					FolE1	GTP cyclohydrolase I (EC 3.5.4.16) type 1	Vitamins, cofactors and micronutrients metabolism	Folate metabolism	Folate biosynthesis	B9
	BBPDHENA_01503	127.287	77.5727	-0.169796	0.526554	104.75	-0.280546	0.190686
	BBPDHENA_01504	327.949	216.043	-0.0934457	0.211305	232.833	-0.530553	6.73107e-19
	BBPDHENA_01505	176.504	127.259	0.0359818	0.900547	143.7	-0.355409	0.0392828
	BBPDHENA_01506	11.0476	5.72633	-0.544478	0.166092	27.2556	1.16772	4.41927e-05
	BBPDHENA_01507	66.4511	23.3964	-1.02534	4.56574e-09	74.9324	0.127696	0.521694
	BBPDHENA_01508	87.9376	36.7686	-0.760852	3.10106e-17	100.896	0.161187	0.0925615
	BBPDHENA_01509	91.2395	38.9698	-0.735379	1.15688e-08	106.032	0.156174	0.260398
	BBPDHENA_01510	118.861	54.8812	-0.611666	0.000343636	153.166	0.365553	0.021535					LpxA	Acyl-[acyl-carrier-protein]--UDP-N-acetylglucosamine O-acyltransferase (EC 2.3.1.129)	Lipid A biosynthesis	Lipid A biosynthesis	Lipid A biosynthesis	LPS
	BBPDHENA_01511	218.731	171.281	0.132808	0.326751	220.062	-0.0344995	0.813028
	BBPDHENA_01512	533.647	347.588	-0.115824	0.753828	560.43	0.0852431	0.774548
	BBPDHENA_01513	194.754	132.914	-0.0397889	0.841615	225.235	0.173228	0.167868
	BBPDHENA_01514	126.838	83.4351	-0.159447	0.463421	166.905	0.339233	0.0355805
	BBPDHENA_01515	161.131	132.812	0.18847	0.128762	217.739	0.378646	0.000239183					QueA	S-adenosylmethionine:tRNA ribosyltransferase-isomerase (EC 2.4.99.17)	Vitamins, cofactors and micronutrients metabolism	Queuosine metabolism	Queuosine biosynthesis	Q
	BBPDHENA_01516	74.3789	85.7863	0.728331	0.0109206	122.947	0.67074	0.0138358					FolK	2-amino-4-hydroxy-6-hydroxymethyldihydropteridine pyrophosphokinase (EC 2.7.6.3)	Vitamins, cofactors and micronutrients metabolism	Folate metabolism	Folate biosynthesis	B9
	BBPDHENA_01517	11.9453	9.37652	0.0945494	0.864042	44.1735	1.84252	1.6682e-12
	BBPDHENA_01518	3971	3403.58	0.34497	0.0950302	2205.19	-0.866976	6.35897e-07
	BBPDHENA_01519	317.737	307.891	0.463627	5.05985e-16	322.481	-0.0115148	0.884785
	BBPDHENA_01520	83.518	80.6668	0.472344	0.00140964	160.072	0.883616	1.71304e-11
	BBPDHENA_01521	123.971	105.017	0.294237	0.256831	64.212	-0.960114	3.62432e-05
	BBPDHENA_01522	329.764	315.084	0.462663	1.40373e-05	173.421	-0.957081	8.77964e-18
	BBPDHENA_01523	36.5626	56.6202	1.20434	0.342232	32.6988	-0.224951	0.876616
	BBPDHENA_01524	12.303	13.4216	0.664316	0.176166	16.3263	0.313951	0.542635
	BBPDHENA_01525	98.9473	95.352	0.476681	3.79094e-05	90.3392	-0.163866	0.220034
	BBPDHENA_01526	79.9929	59.4165	0.11935	0.560704	48.4062	-0.730547	1.32781e-06
	BBPDHENA_01527	34.1101	18.9221	-0.344989	0.636059	19.0361	-0.92999	0.102175
	BBPDHENA_01528	30.6098	16.5487	-0.336584	0.611057	30.1801	-0.0309574	0.958996
	BBPDHENA_01529	22.2215	12.5512	-0.297122	0.372713	21.0029	-0.125997	0.697924
	BBPDHENA_01530	548.033	498.332	0.362602	0.29956	231.54	-1.3288	3.58207e-05
	BBPDHENA_01531	19.4048	16.9633	0.305315	0.186219	27.7326	0.439796	0.026483
	BBPDHENA_01532	0.230328	0.211634	0.106422	0.960442	9.07515	5.1106	1.29581e-09
	BBPDHENA_01533	0.501148	0.70769	0.844376	0.359997	20.4267	5.20976	3.43869e-21
	BBPDHENA_01534	5.62427	5.6764	0.742519	0.0868494	46.999	3.12397	1.13614e-23
	BBPDHENA_01535	0	0	0.102885		1.96149	3.89481	0.10712
	BBPDHENA_01536	0.419562	0	-2.31646		0.406069	-0.362179	0.906758
	BBPDHENA_01537	0	0	0.10287		0.710213	1.1514	0.841156
	BBPDHENA_01538	0	0	0.102867		1.10269	2.00125	0.708454
	BBPDHENA_01539	0	0			0
	BBPDHENA_01540	0	0.62554	1.06467		3.61777	2.69991	0.446406
	BBPDHENA_01541	1.45459	0	-0.858915	0.901375	14.1425	3.59723	0.402781
	BBPDHENA_01542	1.83012	3.27047	1.72954	0.467893	7.29123	2.18861	0.259552
	BBPDHENA_01543	0.538421	2.12512	3.04727	0.0111473	4.81416	3.65567	0.0007344
	BBPDHENA_01544	2.49276	7.24617	1.96786	0.000219255	13.4334	2.40386	1.12597e-06
	BBPDHENA_01545	43.9503	19.0536	-0.274608	0.901335	25.852	-0.672504	0.679745
	BBPDHENA_01546	91.2629	86.0706	0.440925	0.0318326	89.8599	-0.046389	0.850221
	BBPDHENA_01547	108.88	72.4057	-0.0767492	0.509341	96.5501	-0.204033	0.0198099
	BBPDHENA_01548	71.1355	48.3836	-0.0410671	0.904654	60.5516	-0.257906	0.239785
	BBPDHENA_01549	210.992	160.39	0.100692	0.199355	210.5	-0.0426138	0.600725					AR	Alanine racemase (EC 5.1.1.1)	Amino acid metabolism	Alanine metabolism	Alanine degradation	Ala_d
	BBPDHENA_01550	53.299	40.401	0.143565	0.528686	59.592	0.160525	0.402781
	BBPDHENA_01551	16.9152	15.7768	0.415225	0.311462	25.846	0.527088	0.131297					KduI	4-deoxy-L-threo-5-hexosulose-uronate ketol-isomerase (EC 5.3.1.17)	Carbohydrate utilization	Unsaturated Glucuronate utilization	Unsaturated Glucuronate catabolism	ddGlcA
	BBPDHENA_01552	12.7829	11.0334	0.315288	0.366134	24.8181	0.93791	0.000227702					ExuT	Hexuronate transporter	Carbohydrate utilization	Galacturonate, Glucuronate, Oligogalacturonate and Glucuronide utilization	Hexuronates uptake	GlcA; GalA
	BBPDHENA_01553	88.9856	44.5744	-0.467988	0.0578147	21.6163	-2.0675	7.52007e-17
	BBPDHENA_01554	41.5056	35.1542	0.243629	0.529192	40.6412	-0.0483983	0.891106
	BBPDHENA_01555	52.5401	35.8487	-0.0359424	0.962694	42.9089	-0.307356	0.559744					FolB	Dihydroneopterin aldolase (EC 4.1.2.25)	Vitamins, cofactors and micronutrients metabolism	Folate metabolism	Folate biosynthesis	B9
	BBPDHENA_01556	34.8009	20.5543	-0.307194	0.226096	28.2711	-0.397077	0.0770657
	BBPDHENA_01557	50.1877	30.8453	-0.194143	0.543047	37.2367	-0.454368	0.0655693
	BBPDHENA_01558	183.295	73.426	-0.814091	2.07791e-16	113.864	-0.716124	3.16209e-13
	BBPDHENA_01559	8.41986	4.46517	-0.232894	0.84171	12.7862	0.659394	0.376906					PnuT	Predicted thiamin transporter PnuT	Vitamins, cofactors and micronutrients metabolism	Thiamine metabolism	Thiamine and precursor uptake	B1
	BBPDHENA_01560	8.37814	5.38611	-0.0864343	0.855506	14.7978	0.820065	0.00121761					Omp	Thiamin-regulated outer membrane receptor Omr1	Vitamins, cofactors and micronutrients metabolism	Thiamine metabolism	Thiamine and precursor uptake	B1
	BBPDHENA_01561	81.6582	65.089	0.151447	0.423875	33.7187	-1.32902	4.82024e-18
	BBPDHENA_01562	168	262.054	1.16323	5.48319e-48	274.609	0.677111	5.13559e-16
	BBPDHENA_01563	271.536	758.95	2.10008	2.79055e-26	335.615	0.359438	0.155579
	BBPDHENA_01564	84.9088	430.396	2.87264	0	159.499	0.896491	4.26698e-47
	BBPDHENA_01565	71.152	425.868	3.00675	2.00113e-09	181.334	1.24411	0.0334898
	BBPDHENA_01566	110.77	53.4423	-0.0790327	0.966148	76.5814	-0.223852	0.867915
	BBPDHENA_01567	224.921	242.927	0.65424	5.21033e-05	122.9	-0.913756	1.39771e-07
	BBPDHENA_01568	144.843	38.9245	-1.38196	0.00400537	79.9874	-0.893968	0.0477645
	BBPDHENA_01569	153.505	107.186	-0.00155074	0.991726	81.1937	-0.946177	3.72675e-19
	BBPDHENA_01570	15.5444	9.98874	-0.162667	0.469832	13.2467	-0.294967	0.102175	PUL 15	PUL 13	HTCS
	BBPDHENA_01571	0.429855	1.0935	1.69076	0.198174	5.17899	3.34276	0.000979981	PUL 15	PUL 13	GH5_4
	BBPDHENA_01572	0.987741	0.827105	0.105716	0.90918	12.8461	3.54835	2.28665e-20	PUL 15	PUL 13	SusC
	BBPDHENA_01573	1.46204	0.957566	0.0861452	0.945746	17.7311	3.81379	5.52075e-15	PUL 15	PUL 13	SusD
	BBPDHENA_01574	1.55451	1.01693	-0.0495293	0.97331	29.2438	4.17298	2.73231e-13	PUL 15	PUL 13	unk
	BBPDHENA_01575	19.5206	18.3514	0.467105	0.00735413	54.3286	1.46385	8.9607e-25	PUL 15	PUL 13	GH3		BglA	Beta-glucosidase (EC 3.2.1.21)	Carbohydrate utilization	Cellobiose and Beta-glucosides utilization	Cellobiose and Beta-glucosides catabolism	Bgl
	BBPDHENA_01576	34.7202	17.9004	-0.478698	0.0603775	16.9362	-1.08826	2.86293e-06
	BBPDHENA_01577	54.7194	34.4529	-0.155225	0.440223	39.569	-0.514442	0.000868087					UxuB	D-mannonate oxidoreductase (EC 1.1.1.57)	Carbohydrate utilization	Galacturonate, Glucuronate, Oligogalacturonate and Glucuronide utilization	Hexuronates catabolism	GlcA; GalA; GlcAs; GalAs
	BBPDHENA_01578	54.6983	54.4548	0.547713	0.000542737	51.3342	-0.111314	0.576851					UxuA	Mannonate dehydratase (EC 4.2.1.8)	Carbohydrate utilization	Galacturonate, Glucuronate, Oligogalacturonate and Glucuronide utilization	Hexuronates catabolism	GlcA; GalA; GlcAs; GalAs
	BBPDHENA_01579	6.88693	6.28012	0.23984	0.681573	11.5268	0.664186	0.0960443
	BBPDHENA_01580	14.2372	13.9512	0.41747	0.583198	27.1124	0.932711	0.0899558
	BBPDHENA_01581	5.57959	3.12855	-0.319944	0.84171	9.32993	0.853379	0.393967
	BBPDHENA_01582	7.88634	6.99846	0.549992	0.694652	8.1094	0.184197	0.879269
	BBPDHENA_01583	45.8813	36.3016	0.15554	0.278538	82.7839	0.82112	2.53504e-15			GH94		CbpA	Cellobiose phosphorylase (EC 2.4.1.20)	Carbohydrate utilization	Cellobiose and Beta-glucosides utilization	Cellobiose and Beta-glucosides catabolism	Bgl
	BBPDHENA_01584	134.05	115.226	0.276307	2.24979e-06	145.235	0.0696859	0.306007
	BBPDHENA_01585	109.925	88.4094	0.209338	0.176719	117.113	0.0666755	0.690731
	BBPDHENA_01586	122.34	106.212	0.28919	0.0542963	135.594	0.0825082	0.626055
	BBPDHENA_01587	117.922	129.053	0.622434	5.24196e-05	126.961	0.060597	0.773773
	BBPDHENA_01588	44.639	37.9142	0.282696	0.26093	41.6682	-0.136505	0.602442
	BBPDHENA_01589	23.96	18.8032	0.158471	0.776465	24.7305	0.006967	0.984806
	BBPDHENA_01590	47.8556	38.7426	0.162428	0.583451	55.043	0.129708	0.61849
	BBPDHENA_01591	74.6647	73.4198	0.530242	0.0063161	81.4109	0.132052	0.565202
	BBPDHENA_01592	218.632	219.36	0.527316	0.718441	182.208	-0.124269	0.91934
	BBPDHENA_01593	115.545	78.0696	-0.0452747	0.872233	188.99	0.653724	1.25326e-05
	BBPDHENA_01594	89.0137	46.711	-0.434857	0.146379	143.629	0.57695	0.017216
	BBPDHENA_01595	46.6366	43.432	0.46017	0.140321	80.894	0.81004	0.00175868
	BBPDHENA_01596	25.0826	18.7487	0.103239	0.900547	36.4555	0.494398	0.337653
	BBPDHENA_01597	160.058	79.7371	-0.430667	0.0580594	84.2282	-0.933993	5.14966e-06
	BBPDHENA_01598	5.07275	5.42825	0.900628	0.506486	3.33683	-0.349508	0.810218					FolA	Dihydrofolate reductase (EC 1.5.1.3)	Vitamins, cofactors and micronutrients metabolism	Folate metabolism	Folate biosynthesis	B9
	BBPDHENA_01599	4.74002	6.40479	0.867041	0.0686008	6.46044	0.31514	0.556245
	BBPDHENA_01600	1335.89	622.239	-0.580562	2.08987e-20	1202.8	-0.180431	0.00634009
	BBPDHENA_01601	1153.63	511.633	-0.666677	3.51463e-18	1175.86	-0.0127433	0.894886
	BBPDHENA_01602	3434.42	1588.94	-0.589506	8.28348e-25	2876.42	-0.27675	2.02432e-06
	BBPDHENA_01603	52.4258	36.9073	-0.00443325	0.983784	68.5546	0.335798	0.00771368
	BBPDHENA_01604	59.6287	43.578	0.0470594	0.821219	69.976	0.203305	0.115958
	BBPDHENA_01605	174.915	181.423	0.544003	1.11506e-22	189.329	0.0705856	0.310913					CarB	Carbamoyl-phosphate synthase large chain (EC 6.3.5.5)	Nucleotide metabolism	Nucleotide metabolism	Pyrimidine biosynthesis	Pyr
	BBPDHENA_01606	272.947	148.824	-0.329148	0.0085642	211.01	-0.396591	0.000660753					LldE	L-lactate dehydrogenase, Fe-S oxidoreductase subunit LldE (EC 1.1.2.3)	Secondary metabolism	Lactate utilization	L-lactate utilization	Llac_ut
	BBPDHENA_01607	244.788	151.249	-0.204199	0.031099	174.949	-0.53214	1.56359e-10					LldF	L-lactate dehydrogenase, Iron-sulfur cluster-binding subunit LldF (EC 1.1.2.3)	Secondary metabolism	Lactate utilization	L-lactate utilization	Llac_ut
	BBPDHENA_01608	373.219	230.347	-0.211663	0.134914	187.014	-1.05594	5.79369e-18					LldG	L-lactate dehydrogenase LldG subunit (EC 1.1.2.3)	Secondary metabolism	Lactate utilization	L-lactate utilization	Llac_ut
	BBPDHENA_01609	66.9834	70.2591	0.56461	0.000647938	71.5173	0.0511696	0.821568
	BBPDHENA_01610	82.7766	79.2966	0.407196	0.184428	87.8967	0.0430809	0.894886
	BBPDHENA_01611	166.285	142.742	0.244967	0.0336664	161.731	-0.109464	0.376906					PurT	Phosphoribosylglycinamide formyltransferase 2 (EC 6.3.1.21)	Nucleotide metabolism	Nucleotide metabolism	Purine biosynthesis	Pur
	BBPDHENA_01612	111.947	74.905	-0.0576454	0.860459	106.317	-0.0799843	0.742679
	BBPDHENA_01613	101.868	71.8666	0.000271699	0.99849	83.1447	-0.319856	0.017265
	BBPDHENA_01614	69.0057	43.2221	-0.179405	0.320084	94.7125	0.451554	0.000854793
	BBPDHENA_01615	44.3532	28.2378	-0.126751	0.60098	74.8675	0.718384	2.79012e-06
	BBPDHENA_01616	85.7811	107.743	0.679562	0.287545	193.32	1.03972	0.047183
	BBPDHENA_01617	71.7655	42.9677	-0.243357	0.86928	30.2241	-1.24836	0.239504
	BBPDHENA_01618	25.9671	16.4859	-0.151489	0.821584	16.8197	-0.690634	0.121969
	BBPDHENA_01619	60.7813	44.4306	0.0565687	0.885605	52.0133	-0.241588	0.358878
	BBPDHENA_01620	134.784	81.4547	-0.215292	0.341849	109.056	-0.356813	0.0593052			CE4
	BBPDHENA_01621	218.682	158.349	0.0363319	0.705374	233.872	0.0609908	0.4002
	BBPDHENA_01622	41.186	27.8588	-0.0554384	0.925076	27.0993	-0.575858	0.0935719
	BBPDHENA_01623	31.9512	18.3558	-0.312305	0.423875	15.9849	-1.07074	0.000751491
	BBPDHENA_01624	50.3107	34.6845	0.0531805	0.944093	26.1541	-0.952678	0.0286562
	BBPDHENA_01625	58.7996	33.4899	-0.352043	0.156398	34.0866	-0.830949	0.000113429
	BBPDHENA_01626	139.693	85.2052	-0.197684	0.156921	74.3988	-0.937976	2.1605e-15					PurD	Phosphoribosylamine--glycine ligase (EC 6.3.4.13)	Nucleotide metabolism	Nucleotide metabolism	Purine biosynthesis	Pur
	BBPDHENA_01627	99.9211	65.0056	-0.114324	0.353242	69.8021	-0.552124	5.77438e-09
	BBPDHENA_01628	169.53	112.198	-0.0886627	0.504654	120.965	-0.517202	5.34208e-08
	BBPDHENA_01629	126.836	80.3959	-0.15858	0.403466	77.0429	-0.73919	4.943e-07					CysE	Serine acetyltransferase (EC 2.3.1.30)	Amino acid metabolism	Cysteine metabolism	Cysteine biosynthesis	Cys
	BBPDHENA_01630	51.647	41.3374	0.165039	0.115082	40.8849	-0.385731	2.21048e-05
	BBPDHENA_01631	119.405	95.0675	0.193766	0.151621	77.5805	-0.633599	5.79409e-08
	BBPDHENA_01632	4.01405	1.43656	-0.715488	0.48658	3.02975	-0.286036	0.76342
	BBPDHENA_01633	13.1335	7.55468	-0.717821	0.674088	23.1366	0.464682	0.721971
	BBPDHENA_01634	2.68178	2.13332	0.290204	0.675721	8.28515	1.59646	0.000115112
	BBPDHENA_01635	0	0	0.102851		1.3771	3.39829	0.522043
	BBPDHENA_01636	0	0	0.102873		0.574724	2.01251	0.68011
	BBPDHENA_01637	0	0			0
	BBPDHENA_01638	0	0	0.10287		0.547097	1.1514	0.841156
	BBPDHENA_01639	0	0	0.10287		0.917073	1.1514	0.841156
	BBPDHENA_01640	0	0	0.10287		1.20593	1.1514	0.841156
	BBPDHENA_01641	0	0			0.620815
	BBPDHENA_01642	4.70865	2.138	-0.860214	0.729428	4.60441	-0.0376577	0.981997
	BBPDHENA_01643	0	0	0.102873		1.81782	2.01251	0.68011
	BBPDHENA_01644	0.221577	0.18	0.2399		7.6025e-09	-1.5696	0.699161
	BBPDHENA_01645	0	0.292684	2.51874	0.359975	1.16351	4.05985	0.0521667
	BBPDHENA_01646	25.0351	11.5969	-0.474933	0.397554	10.1468	-1.3064	0.0064008
	BBPDHENA_01647	173.245	97.1371	-0.335227	1.51317e-05	64.3635	-1.46456	3.24923e-77
	BBPDHENA_01648	10.6885	5.42169	-0.658286	0.466271	18.9363	0.659115	0.34276
	BBPDHENA_01649	23.3521	14.0644	-0.230686	0.684517	30.1288	0.286445	0.510189
	BBPDHENA_01650	15.3861	17.116	0.643018	0.1054	24.2084	0.581001	0.116403
	BBPDHENA_01651	26.0312	26.4057	0.51179	0.403769	34.9368	0.37211	0.519977
	BBPDHENA_01652	62.693	38.2146	-0.16894	0.523353	49.8329	-0.34879	0.0916568
	BBPDHENA_01653	35.4846	25.294	0.00936563	0.960442	56.0457	0.605771	1.17297e-10
	BBPDHENA_01654	10.0263	18.1702	1.43554	2.4414e-14	12.5125	0.345186	0.133324			GH31_4		XylS	alpha-xylosidase (EC 3.2.1.177)	Carbohydrate utilization	Xylose and Xylosides utilization	Xylose and Xylosides catabolism	aXyl
	BBPDHENA_01655	3.37209	3.24513	0.623814	0.218625	3.45193	0.108082	0.846593			GH2		LacZ	Beta-galactosidase (EC 3.2.1.23)	Carbohydrate utilization	Lactose and Beta-galactosides utilization	Lactose and Beta-galactosides catabolism	GOS; Lac
	BBPDHENA_01656	99.8511	44.3621	-0.645364	0.0101667	52.873	-0.920304	9.72404e-05
	BBPDHENA_01657	46.4625	31.3894	-0.0835998	0.780388	72.3579	0.629272	0.000214094
	BBPDHENA_01658	14.5401	7.347	-0.402671	0.603463	25.259	0.804178	0.128976
	BBPDHENA_01659	9.65413	10.0391	0.426038	0.542379	18.23	0.727666	0.174765
	BBPDHENA_01660	0	0			0
	BBPDHENA_01661	22.3171	25.9346	0.567287	0.192131	52.8416	1.09361	0.00182665
	BBPDHENA_01662	15.9408	38.2555	1.8518	2.05173e-09	15.4872	-0.0483184	0.91597
	BBPDHENA_01663	6.98376	30.7174	2.8326	2.05242e-13	11.2938	0.889003	0.0572633
	BBPDHENA_01664	12.3116	43.5619	2.35862	2.63011e-15	13.0443	0.135257	0.779338
	BBPDHENA_01665	11.4083	39.0713	2.29879	1.28303e-15	13.0508	0.191373	0.661769
	BBPDHENA_01666	11.3001	46.9019	2.57363	1.51376e-35	15.8225	0.432373	0.110434
	BBPDHENA_01667	0	2.56711	3.59043		1.09419	2.02215	0.678105
	BBPDHENA_01668	7.23873	45.3883	3.03648	5.04889e-21	23.6702	1.59813	6.02134e-06
	BBPDHENA_01669	6.54794	24.0607	2.47807	3.1704e-05	20.5604	1.70207	0.00603073
	BBPDHENA_01670	15.8336	64.59	2.46933	0.0137942	47.311	1.32487	0.219691
	BBPDHENA_01671	15.214	58.9708	2.4816	1.04351e-28	50.3807	1.6686	1.04246e-12
	BBPDHENA_01672	79.7051	61.3317	0.0784306	0.779627	62.6973	-0.418815	0.0204678
	BBPDHENA_01673	172.237	112.425	-0.011667	0.983869	87.7846	-0.97581	0.0157453
	BBPDHENA_01674	449.585	369.636	0.259443	0.532535	112.854	-2.03532	4.78862e-08
	BBPDHENA_01675	35.4428	23.6863	-0.128748	0.768279	46.2588	0.236571	0.446406
	BBPDHENA_01676	9.21167	1.82773	-1.56824	0.175039	26.1882	1.48268	0.0423991
	BBPDHENA_01677	18.9407	0	-0.858887		0	-0.772148	0.889831
	BBPDHENA_01678	2.94085	1.85525	-0.115047	0.958777	6.11454	1.36838	0.274051
	BBPDHENA_01679	0	0	0.10287		5.24717	1.1514	0.841156
	BBPDHENA_01680	8.01009	1.92626	-1.79011		10.9214	0.489032	0.833667
	BBPDHENA_01681	23.2004	13.2228	-0.256338	0.509341	15.4415	-0.612427	0.0442448
	BBPDHENA_01682	14.0744	10.5183	-0.448515	0.838218	13.8552	-0.370956	0.831869
	BBPDHENA_01683	1454.21	1236.34	0.332543	0.00109794	1194.55	-0.296324	0.00355985
	BBPDHENA_01684	485.405	320.879	-0.0527639	0.789202	446.887	-0.137265	0.317326					RibH	6,7-dimethyl-8-ribityllumazine synthase (EC 2.5.1.78)	Vitamins, cofactors and micronutrients metabolism	Riboflavin metabolism	Riboflavin biosynthesis	B2
	BBPDHENA_01685	225.888	164.053	0.0377292	0.859379	210.772	-0.153747	0.272016
	BBPDHENA_01686	21.9111	16.0294	0.0304129	0.954905	24.1383	0.116546	0.749537
	BBPDHENA_01687	52.8943	20.3583	-0.742538	0.281829	58.3386	0.0975423	0.88225
	BBPDHENA_01688	5.5629	2.14179	-0.984121	0.458025	7.16721	0.284732	0.807089
	BBPDHENA_01689	152.677	128.194	0.223089	0.0194982	157.883	-0.0140741	0.897586
	BBPDHENA_01690	121.11	106.451	0.286042	0.284451	143.407	0.212594	0.401083
	BBPDHENA_01691	126.445	96.2398	0.103327	0.328004	116.525	-0.162303	0.0712414
	BBPDHENA_01692	53.6834	36.1668	0.00360974	0.991738	58.4691	0.119007	0.709171
	BBPDHENA_01693	83.2895	58.5668	0.00388913	0.986178	108.61	0.353687	0.0151872
	BBPDHENA_01694	131.066	82.6526	-0.132868	0.578036	146.98	0.170304	0.37138
	BBPDHENA_01695	230.584	193.41	0.275355	0.111659	273.202	0.234747	0.148286
	BBPDHENA_01696	278.629	225.58	0.220659	0.0282131	259.917	-0.123689	0.235286			GT2
	BBPDHENA_01697	174.222	150.875	0.277665	0.0921934	157.545	-0.190734	0.253993
	BBPDHENA_01698	11324.7	16497.1	-0.43933	0.0345311	3752.34	0.165146	0.434876
	BBPDHENA_01699	12.3317	8.15788	-0.128349	0.718441	12.2709	-0.0718867	0.813028
	BBPDHENA_01700	9.73302	2.77016	-1.09172	0.178178	10.5038	0.139857	0.856321					ThiE	Thiamin-phosphate pyrophosphorylase (EC 2.5.1.3)	Vitamins, cofactors and micronutrients metabolism	Thiamine metabolism	Thiamine pyrophosphate biosynthesis	B1
	BBPDHENA_01701	7.52585	5.39532	0.180616	0.838218	19.094	1.38205	0.00383771					ThiD	Hydroxymethylpyrimidine phosphate kinase ThiD (EC 2.7.4.7)	Vitamins, cofactors and micronutrients metabolism	Thiamine metabolism	Thiamine pyrophosphate biosynthesis	B1
	BBPDHENA_01702	17.3115	6.5636	-0.81396	0.0747274	18.3153	0.0853216	0.856321
	BBPDHENA_01703	1882.61	1638.9	0.291983	0.554791	1498.1	-0.256699	0.568723
	BBPDHENA_01704	50.8876	33.431	-0.0958911	0.786053	78.8344	0.589762	0.00371391
	BBPDHENA_01705	6.7056	11.5321	1.56094	0.013838	12.7371	1.09897	0.0847823
	BBPDHENA_01706	31.9869	24.8639	0.115201	0.718441	23.9674	-0.472304	0.0330835			GH28		Pgl	Polygalacturonase (EC 3.2.1.15)	Carbohydrate utilization	Galacturonate, Glucuronate, Oligogalacturonate and Glucuronide utilization	Hexuronates catabolism	GalAs
	BBPDHENA_01707	72.2822	49.8813	-0.633146	0.604002	88.6902	-0.335145	0.757541
	BBPDHENA_01708	192.676	153.55	0.206365	0.0771456	116.582	-0.749221	6.28343e-13					ThiL	Thiamine-monophosphate kinase (EC 2.7.4.16)	Vitamins, cofactors and micronutrients metabolism	Thiamine metabolism	Thiamine pyrophosphate biosynthesis	B1
	BBPDHENA_01709	190.9	134.446	-0.0665701	0.821219	139.326	-0.568229	0.00135971
	BBPDHENA_01710	107.492	70.8185	-0.120766	0.494215	65.892	-0.757559	6.47803e-09					LpxK	Tetraacyldisaccharide 4'-kinase (EC 2.7.1.130)	Lipid A biosynthesis	Lipid A biosynthesis	Lipid A biosynthesis	LPS
	BBPDHENA_01711	71.3866	60.6856	0.225592	0.128138	63.5255	-0.246706	0.0753659
	BBPDHENA_01712	43.1689	28.3435	-0.0383351	0.932665	71.3132	0.711566	0.00137334
	BBPDHENA_01713	31.9299	26.775	0.249078	0.31113	38.3343	0.17528	0.45559
	BBPDHENA_01714	0	0	0.102867		5.99317	2.00125	0.708454
	BBPDHENA_01715	55.851	46.4541	0.232414	0.217237	59.1004	0.0448648	0.835265					ManA	Mannose-6-phosphate isomerase (EC 5.3.1.8)	Carbohydrate utilization	Mannose and Mannosides utilization	Mannose and Mannosides catabolism	Man; bMnOS; bMAN
	BBPDHENA_01716	2402.17	1387.43	-0.27154	0.0409217	238.061	-3.35243	6.01246e-103
	BBPDHENA_01717	1862.65	1059.93	-0.283931	2.21124e-07	291.963	-2.69243	0
	BBPDHENA_01718	132.09	56.7611	-0.709368	0.255426	72.6134	-0.950401	0.0879897
	BBPDHENA_01719	68.5991	45.4904	-0.0983039	0.586697	96.3989	0.449228	0.000183943
	BBPDHENA_01720	39.7935	32.7424	0.270318	0.436432	56.2011	0.494153	0.0690976
	BBPDHENA_01721	183.367	132.418	0.0334821	0.816574	241.417	0.354939	1.00013e-05					GuaA	GMP synthase [glutamine-hydrolyzing] (EC 6.3.5.2)	Nucleotide metabolism	Nucleotide metabolism	Purine biosynthesis	Pur
	BBPDHENA_01722	4.32634	3.91318	0.453361	0.824976	2.69531	-0.63803	0.708454
	BBPDHENA_01723	0	0	0.10288		11.91	2.63307	0.467887					GalE	UDP-glucose 4-epimerase (EC 5.1.3.2)	Carbohydrate utilization	Galactose utilization	Galactose catabolism	Gal
	BBPDHENA_01724	6528.57	5211.44	0.193525	6.44623e-06	8121.83	0.287639	1.17539e-12
	BBPDHENA_01725	85.726	33.341	-0.865915	1.70354e-05	36.2166	-1.30378	6.338e-11
	BBPDHENA_01726	84.3712	38.0401	-0.650356	0.000814256	36.2541	-1.2549	4.65187e-11
	BBPDHENA_01727	30.57	21.66	0.0279468	0.962813	22.6842	-0.458878	0.247957
	BBPDHENA_01728	163.906	117.856	0.00293663	0.982944	252.6	0.573612	6.35694e-15	PUL 16	PUL 4	GH133
	BBPDHENA_01729	111.7	100.752	0.337792	0.00166476	249.464	1.11952	9.29821e-35	PUL 16	PUL 4	GT4
	BBPDHENA_01730	103.069	94.5953	0.400599	0.000192005	207.343	1.00278	3.74007e-26	PUL 16	PUL 4	GH57		AmyA	Alpha-amylase (EC 3.2.1.1)	Carbohydrate utilization	Maltose and Maltodextrin utilization	Maltose and Maltodextrin catabolism	MOS
	BBPDHENA_01731	7.06704	12.8649	1.39124	1.72072e-06	8.0291	0.171849	0.672867	PUL 16	PUL 4	GH43_10-CBM91		XynB2	Xylan 1,4-beta-xylosidase (EC 3.2.1.37)	Carbohydrate utilization	Xylose and Xylosides utilization	Xylose and Xylosides catabolism	XOS
	BBPDHENA_01732	16.9742	5.60362	-1.02372	0.811399	0	-4.42337	0.138855	PUL 16	PUL 4	unk
	BBPDHENA_01733	8.49871	12.2116	1.04466	0.000456554	13.8575	0.677683	0.0277745	PUL 16	PUL 4	unk		SGBP_HG	Surface glycan binding protein, homogalacturonan-specific	Carbohydrate utilization	Galacturonate, Glucuronate, Oligogalacturonate and Glucuronide utilization	Hexuronates catabolism	GalAs
	BBPDHENA_01734	6.68435	8.90089	0.826763	0.0213896	8.80173	0.288628	0.483222	PUL 16	PUL 4	SusD		SusD_HG	SusD, outer membrane protein involved in oligogalacturonate binding	Carbohydrate utilization	Galacturonate, Glucuronate, Oligogalacturonate and Glucuronide utilization	Hexuronates catabolism	GalAs
	BBPDHENA_01735	7.24124	10.8348	1.07442	1.11606e-06	10.8399	0.519157	0.0303383	PUL 16	PUL 4	SusC		SusC_HG	SusC, outer membrane protein involved in oligogalacturonate binding	Carbohydrate utilization	Galacturonate, Glucuronate, Oligogalacturonate and Glucuronide utilization	Hexuronates catabolism	GalAs
	BBPDHENA_01736	0.314154	0	-3.35479	0.0763836	1.28296	2.27795	0.0402239	PUL 16	PUL 4	CE8
	BBPDHENA_01737	0	0.342214	1.94916		1.61006	3.36093	0.153537
	BBPDHENA_01738	25.6909	15.7342	-0.228045	0.365833	27.6236	0.0517028	0.841156	PUL 16	PUL 4	PL1_2		PelB	Pectate lyase (EC 4.2.2.2)	Carbohydrate utilization	Galacturonate, Glucuronate, Oligogalacturonate and Glucuronide utilization	Hexuronates catabolism	GalAs
	BBPDHENA_01739	134.911	94.9249	-0.00863275	0.954986	71.7427	-0.946685	1.59246e-30	PUL 16	PUL 4	GH28-GH105		Pgl	Polygalacturonase (EC 3.2.1.15)	Carbohydrate utilization	Galacturonate, Glucuronate, Oligogalacturonate and Glucuronide utilization	Hexuronates catabolism	GalAs
	BBPDHENA_01740	97.4313	69.0386	0.0792163	0.813331	149.681	0.64377	0.000600617	PUL 16	PUL 4	ECF-σ
	BBPDHENA_01741	114.309	140.533	0.779455	9.33049e-07	89.2841	-0.403337	0.0273926
	BBPDHENA_01742	145.413	174.432	0.63146	0.529192	94.2178	-0.842929	0.381074
	BBPDHENA_01743	69.9464	32.7667	-0.601867	0.00279541	36.4436	-0.974534	3.96734e-07					TrpD	Anthranilate phosphoribosyltransferase (EC 2.4.2.18)	Amino acid metabolism	Aromatic amino acids metabolism	Tryptophan biosynthesis	Trp
	BBPDHENA_01744	54.4206	23.6744	-0.771664	0.0058041	28.3195	-1.02534	0.000108935					TrpC	Indole-3-glycerol phosphate synthase (EC 4.1.1.48)	Amino acid metabolism	Aromatic amino acids metabolism	Tryptophan biosynthesis	Trp
	BBPDHENA_01745	38.1357	13.9057	-0.914508	0.0392645	14.9355	-1.34796	0.00119125					TrpF	Phosphoribosylanthranilate isomerase (EC 5.3.1.24)	Amino acid metabolism	Aromatic amino acids metabolism	Tryptophan biosynthesis	Trp
	BBPDHENA_01746	64.2385	24.7876	-0.907426	0.000282673	31.5447	-1.07565	9.61169e-06					TrpA	Tryptophan synthase alpha chain (EC 4.2.1.20)	Amino acid metabolism	Aromatic amino acids metabolism	Tryptophan biosynthesis	Trp
	BBPDHENA_01747	68.8463	19.5896	-1.31715	1.03104e-11	34.4795	-1.08197	1.08085e-08					TrpB	Tryptophan synthase beta chain (EC 4.2.1.20)	Amino acid metabolism	Aromatic amino acids metabolism	Tryptophan biosynthesis	Trp
	BBPDHENA_01748	112.372	42.4543	-0.905146	3.86892e-13	56.7505	-1.0363	1.09491e-16					TrpE	Anthranilate synthase, aminase component (EC 4.1.3.27)	Amino acid metabolism	Aromatic amino acids metabolism	Tryptophan biosynthesis	Trp
	BBPDHENA_01749	168.053	94.7109	-0.315193	0.131156	62.2174	-1.46607	1.67853e-14					TrpG	Anthranilate synthase, amidotransferase component (EC 4.1.3.27)	Amino acid metabolism	Aromatic amino acids metabolism	Tryptophan biosynthesis	Trp
	BBPDHENA_01750	0	52.2493	3.30067		21.9805	1.15141	0.74179
	BBPDHENA_01751	382.636	247.384	-0.110952	0.240454	563.753	0.528632	4.58049e-14					GlcK	Glucokinase (EC 2.7.1.2)	Carbohydrate utilization	Glucose utilization	Glucose catabolism	Glc
	BBPDHENA_01752	79.77	43.6448	-0.314002	0.209841	85.9628	0.113072	0.65595					LysE1	Transporter, LysE family	Fermentation	Butyrate fermentation	Butyrate production	Butyrate
	BBPDHENA_01753	94.4653	61.3449	-0.0725634	0.84923	86.5145	-0.126013	0.65437
	BBPDHENA_01754	86.1938	58.9604	-0.0430038	0.825156	104.071	0.243847	0.038235
	BBPDHENA_01755	105.839	84.3527	0.164967	0.14706	122.337	0.170208	0.098377
	BBPDHENA_01756	53.1846	34.984	-0.0913251	0.763516	52.358	-0.0645479	0.793865
	BBPDHENA_01757	92.4037	49.5987	-0.433857	0.0978714	91.459	-0.0843255	0.772439
	BBPDHENA_01758	2967.56	2991.83	-1.25927	0.00158352	1143.5	0.183371	0.662107
	BBPDHENA_01759	2967.56	2991.83	-1.25927	0.00158352	1143.5	0.183371	0.662107
	BBPDHENA_01760	591.134	464.097	0.164467	0.253444	752.255	0.301758	0.0108082
	BBPDHENA_01761	136.417	79.8967	-0.320918	0.069392	106.423	-0.428225	0.00697857
	BBPDHENA_01762	304.039	163.283	-0.359744	0.0177403	256.081	-0.268988	0.0663061
	BBPDHENA_01763	331.368	194.602	-0.272634	0.00074282	278.114	-0.279494	0.000293263
	BBPDHENA_01764	386.33	240.998	-0.203722	0.0399727	277.687	-0.522692	1.21853e-09					PdxA	4-hydroxythreonine-4-phosphate dehydrogenase (EC 1.1.1.262)	Vitamins, cofactors and micronutrients metabolism	Vitamin B6 metabolism	Pyridoxine and pyridoxal phosphate biosynthesis	B6
	BBPDHENA_01765	209.853	125.313	-0.285292	0.0259289	110.729	-0.989437	1.70623e-17
	BBPDHENA_01766	337.49	202.351	-0.247347	0.00750861	187.331	-0.902514	2.49393e-26
	BBPDHENA_01767	137.837	91.7505	-0.0922366	0.280757	128.729	-0.132095	0.0704459			GT2
	BBPDHENA_01768	134.522	90.2783	-0.108492	0.465214	125.214	-0.16761	0.163965
	BBPDHENA_01769	99.5589	60.485	-0.217368	0.597712	64.9537	-0.647711	0.0385656
	BBPDHENA_01770	79.3583	10.7875	-2.48391	0.00196985	45.6973	-0.815833	0.233232
	BBPDHENA_01771	14.87	15.4046	0.421722	0.383973	19.335	0.269047	0.560005
	BBPDHENA_01772	0	0			0
	BBPDHENA_01773	26.0796	21.8527	0.278107	0.390474	22.6049	-0.26034	0.394641
	BBPDHENA_01774	108.88	55.017	-0.450078	6.37873e-07	88.5695	-0.323008	0.000323756
	BBPDHENA_01775	28.8183	20.012	-0.0132768	0.958777	34.1698	0.206307	0.176663
	BBPDHENA_01776	45.8504	29.8039	-0.111486	0.493091	43.1401	-0.143848	0.287035
	BBPDHENA_01777	26.7221	28.8258	0.553508	0.0626938	37.1827	0.399821	0.167868
	BBPDHENA_01778	5.6021	4.58317	0.281866	0.701742	14.4794	1.33305	0.00280963
	BBPDHENA_01779	442.269	216.539	-0.543127	6.99598e-21	250.732	-0.861943	4.13444e-50
	BBPDHENA_01780	318.373	243.862	0.110454	0.0577507	398.035	0.276469	1.32487e-08
	BBPDHENA_01781	495.663	385.589	0.176877	0.37839	150.941	-1.72753	7.81934e-23
	BBPDHENA_01782	43.9527	34.3534	0.151184	0.511553	41.984	-0.109784	0.604035
	BBPDHENA_01783	188.894	82.1492	-0.675834	1.44058e-12	178.689	-0.106355	0.335199
	BBPDHENA_01784	195.322	97.4122	-0.449437	0.00391713	187.877	-0.0510277	0.788725
	BBPDHENA_01785	163.942	95.7563	-0.247313	0.0306029	129.737	-0.358077	0.000520892
	BBPDHENA_01786	503.273	345.36	-0.0392058	0.604217	908.6	0.80839	2.50369e-66
	BBPDHENA_01787	51.8544	27.4767	-0.424532	0.442329	19.4085	-1.43546	0.00193652
	BBPDHENA_01788	116.883	139.39	0.752141	6.57369e-26	148.397	0.299638	9.55026e-05
	BBPDHENA_01789	102.984	107.862	0.586456	9.07441e-05	90.0267	-0.249494	0.143778
	BBPDHENA_01790	0	0			0
	BBPDHENA_01791	125.44	81.5621	-0.137024	0.583451	120.153	-0.114027	0.600571
	BBPDHENA_01792	264.093	172.704	-0.101518	0.808695	183.704	-0.537407	0.0447722
	BBPDHENA_01793	339.325	255.089	0.132855	0.670901	197.522	-0.779373	0.000457008
	BBPDHENA_01794	321.508	205.342	-0.141236	0.0853396	194.379	-0.767412	3.66568e-28
	BBPDHENA_01795	39.524	29.6466	0.126981	0.790294	22.4405	-0.810829	0.0114593
	BBPDHENA_01796	6.95467	12.4988	1.24729	0.0379585	8.83702	0.257758	0.730469
	BBPDHENA_01797	8.18074	6.92457	0.138616	0.81713	7.39538	-0.25511	0.567901
	BBPDHENA_01798	45.9372	36.7899	0.175704	0.252115	43.9734	-0.116523	0.445928
	BBPDHENA_01799	83.2629	4.83019	-3.56896	2.55962e-75	54.8675	-0.658394	5.31221e-07
	BBPDHENA_01800	48.5926	2.38146	-3.91087	1.82754e-34	38.6348	-0.3792	0.0563728
	BBPDHENA_01801	25.1194	1.02162	-4.08783	2.8216e-14	18.808	-0.405238	0.273081
	BBPDHENA_01802	322.008	105.246	-1.1021	2.19661e-30	195.631	-0.75889	9.02069e-16
	BBPDHENA_01803	27.1863	23.4487	0.361658	0.445149	18.578	-0.564195	0.181394
	BBPDHENA_01804	42.6774	35.8197	0.283489	0.211229	21.2768	-1.01024	8.42878e-07
	BBPDHENA_01805	111.584	88.9239	0.206628	0.207213	68.7949	-0.715792	4.31026e-07
	BBPDHENA_01806	91.192	46.779	-0.462035	0.0317753	51.4271	-0.859388	1.29846e-05
	BBPDHENA_01807	41.936	30.892	0.0597127	0.780828	38.2982	-0.177517	0.229714
	BBPDHENA_01808	18.4678	15.558	0.198365	0.675953	16.5782	-0.260293	0.512183
	BBPDHENA_01809	0.988741	2.12883	1.52494	0.00292913	4.5433	2.04663	9.13675e-06	PUL 17	PUL 8	SusC
	BBPDHENA_01810	1.31848	2.00354	1.23299	0.100283	4.71037	1.83911	0.00345747	PUL 17	PUL 8	SusD
	BBPDHENA_01811	1.58109	2.36002	1.27005	0.0572082	5.90551	2.00988	0.000335688	PUL 17	PUL 8	unk
	BBPDHENA_01812	2.36273	2.85957	0.845032	0.12535	5.29834	1.195	0.0109229	PUL 17	PUL 8	unk
	BBPDHENA_01813	2.48471	3.33788	0.79356	0.170441	6.2381	1.13758	0.0200168	PUL 17	PUL 8	GH5_4		XynA	Endo-1,4-beta-xylanase (EC 3.2.1.8)	Carbohydrate utilization	Xylose and Xylosides utilization	Xylose and Xylosides catabolism	XOS
	BBPDHENA_01814	0.600499	0.54829	0.557075	0.786053	2.03967	1.75296	0.159338	PUL 17	PUL 8	GH5_4		XynA	Endo-1,4-beta-xylanase (EC 3.2.1.8)	Carbohydrate utilization	Xylose and Xylosides utilization	Xylose and Xylosides catabolism	XOS
	BBPDHENA_01815	42.4311	57.278	0.989485	1.21187e-11	96.7508	1.17494	1.05003e-16	PUL 17	PUL 8	GH5_7		Man5	Extracellular endo-beta-1,4-mannanase (GH5)	Carbohydrate utilization	Mannose and Mannosides utilization	Mannose and Mannosides catabolism	bMAN
	BBPDHENA_01816	72.7816	73.373	0.478548	0.00476739	120.441	0.65291	2.27122e-05
	BBPDHENA_01817	22.9094	18.667	0.165882	0.607839	120.565	2.30156	8.62171e-37	PUL 18	PUL 7	GH26		Man26	Extracellular endo-beta-1,4-mannanase (GH26)	Carbohydrate utilization	Mannose and Mannosides utilization	Mannose and Mannosides catabolism	bMAN
	BBPDHENA_01818	28.5663	16.8745	-0.270171	0.116665	103.797	1.79027	2.19109e-51	PUL 18	PUL 7	GH26-GH5_4		Cel_5	beta-1,4-glucanase (cellulase) (EC 3.2.1.4)	Carbohydrate utilization	Cellobiose and Beta-glucosides utilization	Cellobiose and Beta-glucosides catabolism	Bgl
	BBPDHENA_01819	17.6966	21.7298	0.694131	0.191001	80.5143	2.06146	1.53002e-07	PUL 18	PUL 7	unk
	BBPDHENA_01820	0.402865	3.93992	3.34015	2.14185e-08	70.8746	6.93073	1.28756e-37	PUL 18	PUL 7	unk
	BBPDHENA_01821	0.842225	2.38098	2.21642	0.00499791	79.3592	6.74217	7.60011e-27	PUL 18	PUL 7	unk
	BBPDHENA_01822	1.05394	1.4623	1.29044	0.0579226	59.7973	6.03934	2.58478e-37	PUL 18	PUL 7	SusD
	BBPDHENA_01823	2.94473	7.29899	1.75883	1.58831e-15	105.537	5.08917	5.98302e-155	PUL 18	PUL 7	SusC
	BBPDHENA_01824	7.10415	14.9241	1.56195	1.26696e-07	63.8917	3.12671	5.91727e-33	PUL 18	PUL 7	unk
	BBPDHENA_01825	0	0			0
	BBPDHENA_01826	122.057	200.933	1.17937	1.53381e-45	532.474	2.05081	4.89688e-146	PUL 18	PUL 7	CE7		MnbY	Predicted mannan acetyl-esterase	Carbohydrate utilization	Mannose and Mannosides utilization	Mannose and Mannosides catabolism	bMAN
	BBPDHENA_01827	254.971	401.677	1.15224	2.59525e-72	1274.86	2.28249	1.36537e-304	PUL 18	PUL 7	GH26		Man26	Extracellular endo-beta-1,4-mannanase (GH26)	Carbohydrate utilization	Mannose and Mannosides utilization	Mannose and Mannosides catabolism	bMAN
	BBPDHENA_01828	227.473	304.779	0.927169	1.40545e-42	1682.12	2.8457	0	PUL 18	PUL 7	GH130_1		BmgP	4-O-beta-D-mannosyl-D-glucose phosphorylase (EC 2.4.1.281)	Carbohydrate utilization	Mannose and Mannosides utilization	Mannose and Mannosides catabolism	bMnOS; bMAN
	BBPDHENA_01829	138.284	169.55	0.776565	2.67799e-18	1065.01	2.90462	1.14028e-281	PUL 18	PUL 7	MFS		MnbP	Predicted mannobiose transporter, GPH family	Carbohydrate utilization	Mannose and Mannosides utilization	Mannose and Mannosides uptake	Man; bMnOS; bMAN
	BBPDHENA_01830	110.759	121.459	0.642365	2.01403e-12	932.507	3.04429	0	PUL 18	PUL 7	Epimerase		ManE	Mannobiose 2-epimerase (EC 5.1.3.11)	Carbohydrate utilization	Mannose and Mannosides utilization	Mannose and Mannosides catabolism	bMnOS; bMAN
	BBPDHENA_01831	36.8392	31.5191	0.148532	0.753731	65.8799	0.689125	0.0165972
	BBPDHENA_01832	51.1151	33.2165	-0.129229	0.764859	66.6233	0.288132	0.330177
	BBPDHENA_01833	0	0	0.10287		1.58936	1.1514	0.841156
	BBPDHENA_01834	153.922	176.783	0.760088	0.000177617	563.771	1.85428	1.48012e-26
	BBPDHENA_01835	148.669	144.532	0.422776	0.00181851	623.938	2.01688	7.5929e-74
	BBPDHENA_01836	148.773	140.619	0.392376	3.15898e-06	585.703	1.92254	9.69822e-154
	BBPDHENA_01837	144.627	130.754	0.378225	0.000196716	490.885	1.75851	4.83163e-95
	BBPDHENA_01838	231.121	208.011	0.343495	0.0118115	1018.03	2.10117	1.05953e-87
	BBPDHENA_01839	185.843	151.352	0.182995	0.330135	717.646	1.90689	6.63522e-54
	BBPDHENA_01840	256.287	176.722	0.0268438	0.945746	967.153	1.9133	2.94706e-29
	BBPDHENA_01841	174.003	122.1	-0.0229671	0.87868	702.672	1.97722	4.32661e-162
	BBPDHENA_01842	228.262	171.827	0.0712789	0.501681	910.479	1.94611	1.4215e-196
	BBPDHENA_01843	303.015	212.212	-0.0139349	0.926195	951.756	1.62413	1.06933e-127
	BBPDHENA_01844	140.695	113.629	0.475548	0.526903	238.866	0.870092	0.126398
	BBPDHENA_01845	43.3124	35.9134	0.199724	0.472421	85.2407	0.895169	2.13241e-06
	BBPDHENA_01846	49.2219	42.7555	0.289118	0.0207551	41.0229	-0.305388	0.0121849
	BBPDHENA_01847	25.4668	21.6463	0.121312	0.8898	21.9626	-0.377059	0.548728
	BBPDHENA_01848	60.0555	50.3672	0.282005	0.111659	47.2286	-0.362134	0.0286562			CBM50
	BBPDHENA_01849	53.6275	49.302	0.324079	0.288397	49.276	-0.161993	0.604166
	BBPDHENA_01850	146.723	115.203	0.160581	0.172104	114.61	-0.383649	0.000151932
	BBPDHENA_01851	140.685	118.654	0.298214	0.104504	125.031	-0.213588	0.246654
	BBPDHENA_01852	147.422	90.8318	-0.152751	0.345218	273.081	0.888468	9.57618e-16
	BBPDHENA_01853	90.8137	64.9233	0.027821	0.890796	145.684	0.657286	2.63356e-10
	BBPDHENA_01854	218.398	175.904	0.184995	0.0208087	324.891	0.524347	1.07134e-14
	BBPDHENA_01855	131.419	106.03	0.173119	0.144048	197.057	0.534689	1.08277e-08					MetY	O-succinylhomoserine sulfhydrylase (EC 2.5.1.48)	Amino acid metabolism	Methionine metabolism	Methionine biosynthesis	Met
	BBPDHENA_01856	111.064	43.9498	-0.863312	2.71518e-11	44.9276	-1.36389	9.62984e-25
	BBPDHENA_01857	25.6351	15.2041	-0.299941	0.457123	31.1594	0.27777	0.407157
	BBPDHENA_01858	40.322	20.767	-0.33326	0.677441	52.921	0.51721	0.370711
	BBPDHENA_01859	16.7821	5.49091	-0.751817	0.786053	25.5243	0.937894	0.608148
	BBPDHENA_01860	3.57987	0	-0.858887		0	-0.772148	0.889831
	BBPDHENA_01861	803.904	722.249	0.350415	7.28512e-16	740.572	-0.155897	0.00077129
	BBPDHENA_01862	312.407	247.196	0.165477	0.0365162	319.318	-0.00686982	0.939918					PyrG	CTP synthase (EC 6.3.4.2)	Nucleotide metabolism	Nucleotide metabolism	Pyrimidine biosynthesis	Pyr
	BBPDHENA_01863	48.6804	32.2727	-0.0943677	0.742046	24.2533	-1.05085	3.05514e-08
	BBPDHENA_01864	113.964	95.2189	0.26899	0.0377785	118.01	0.0204476	0.889831
	BBPDHENA_01865	45.8783	31.5143	-0.0562524	0.840734	52.3012	0.129739	0.507704
	BBPDHENA_01866	8.01713	0	-1.73369		0	-1.64695	0.779066
	BBPDHENA_01867	239.682	170.808	0.00624012	0.956337	219.124	-0.171767	0.00639844
	BBPDHENA_01868	80.2081	58.7827	0.17571	0.84852	71.4137	-0.0992964	0.887314
	BBPDHENA_01869	487.727	292.095	-0.155509	0.886672	299.204	-0.681266	0.363625
	BBPDHENA_01870	213.89	154.725	0.0657552	0.76124	203.692	-0.0793733	0.637252
	BBPDHENA_01871	15.5226	7.5454	-0.843204	0.231618	28.8576	0.737455	0.196558
	BBPDHENA_01872	12.0136	5.55195	-0.335603	0.761367	13.6715	0.233891	0.786454
	BBPDHENA_01873	232.257	148.336	-0.16092	0.131879	84.6308	-1.51307	3.10838e-56
	BBPDHENA_01874	225.614	118.259	-0.442446	0.0116041	82.9467	-1.50588	1.1234e-18
	BBPDHENA_01875	243.911	142.86	-0.215436	0.162721	69.2876	-1.82592	9.07884e-38
	BBPDHENA_01876	158.444	95.5145	-0.227236	0.0625115	65.2752	-1.30944	2.43965e-32
	BBPDHENA_01877	153.48	100.265	-0.130181	0.583451	67.6625	-1.22945	3.13289e-12
	BBPDHENA_01878	118.151	90.72	0.0987416	0.57883	63.9855	-0.936731	3.29396e-13
	BBPDHENA_01879	0	0			0
	BBPDHENA_01880	14.0056	6.37587	-0.622046	0.00128925	37.4981	1.37479	2.87767e-20
	BBPDHENA_01881	33.7691	45.2281	0.905612	4.77996e-19	52.2703	0.579014	3.72976e-08
	BBPDHENA_01882	19.0425	10.1965	-0.387368	0.231618	21.8885	0.208736	0.496654
	BBPDHENA_01883	25.4727	22.0595	0.30588	0.279412	49.2619	0.932989	1.01758e-05
	BBPDHENA_01884	41.2246	20.6507	-0.473044	0.201764	50.843	0.270544	0.428914					QueH	Epoxyqueuosine reductase (EC 1.17.99.6) QueH	Vitamins, cofactors and micronutrients metabolism	Queuosine metabolism	Queuosine biosynthesis	Q
	BBPDHENA_01885	412.243	288.688	-0.00639456	0.954986	474.233	0.167271	0.00558261
	BBPDHENA_01886	50.7236	49.5637	0.469837	0.12152	28.8413	-0.857159	0.00319458					ThiE	Thiamin-phosphate pyrophosphorylase (EC 2.5.1.3)	Vitamins, cofactors and micronutrients metabolism	Thiamine metabolism	Thiamine pyrophosphate biosynthesis	B1
	BBPDHENA_01887	1245.26	422.367	-1.08001	0.0372643	204.051	-2.60801	4.35424e-06
	BBPDHENA_01888	1496.02	532.226	-0.983967	2.93235e-104	714.404	-1.10172	2.68644e-129					PflA	Pyruvate formate-lyase (EC 2.3.1.54)	Fermentation	Formate fermentation	Formate production	Formate
	BBPDHENA_01889	674.554	279.171	-0.736256	0.00309049	188.842	-1.84472	7.57302e-13
	BBPDHENA_01890	472.44	339.958	0.0226745	0.982222	206.533	-1.20324	0.104002
	BBPDHENA_01891	341.301	209.775	-0.164166	0.213089	145.779	-1.25697	4.67512e-29					PflB	Pyruvate formate-lyase activating enzyme (EC 1.97.1.4)	Fermentation	Formate fermentation	Formate production	Formate
	BBPDHENA_01892	183.333	274.164	1.11539	6.90842e-11	280.23	0.588948	0.00131306
	BBPDHENA_01893	53.1649	44.2877	0.179193	0.378593	83.6597	0.572049	0.000136094
	BBPDHENA_01894	57.1056	37.6667	-0.0809571	0.735882	84.4294	0.531463	0.000169667			GT2
	BBPDHENA_01895	43.2846	30.0341	-0.0999821	0.679577	77	0.745363	2.68016e-07
	BBPDHENA_01896	59.4963	43.2407	0.0553628	0.842524	102.666	0.799518	9.69619e-08
	BBPDHENA_01897	28.4506	23.6133	0.239541	0.311582	66.2926	1.19794	5.09936e-13
	BBPDHENA_01898	93.59	78.2478	0.257129	0.00190281	241.463	1.33372	2.76772e-84
	BBPDHENA_01899	231.249	187.418	0.1939	0.00248874	486.636	1.02288	1.35895e-79
	BBPDHENA_01900	43.1561	27.2652	-0.00702127	0.993288	72.6572	0.779552	0.213528
	BBPDHENA_01901	1935.54	1053.77	-0.367103	1.48397e-12	1518.8	-0.376836	1.89592e-13
	BBPDHENA_01902	86.756	53.4005	-0.122375	0.71312	66.2993	-0.34659	0.13958
	BBPDHENA_01903	127.151	121.545	0.474724	4.12885e-06	246.965	0.958394	2.61053e-24					GlyA	Serine hydroxymethyltransferase (EC 2.1.2.1)	Amino acid metabolism	Glycine metabolism	Glycine biosynthesis	Gly
	BBPDHENA_01904	176.5	167.253	0.473341	0.00820801	334.565	0.923337	2.38013e-09					PyrI	Aspartate carbamoyltransferase regulatory chain (PyrI)	Nucleotide metabolism	Nucleotide metabolism	Pyrimidine biosynthesis	Pyr
	BBPDHENA_01905	320.684	290.409	0.375977	1.22242e-06	613.651	0.908501	5.46251e-38					PyrB	Aspartate carbamoyltransferase (EC 2.1.3.2)	Nucleotide metabolism	Nucleotide metabolism	Pyrimidine biosynthesis	Pyr
	BBPDHENA_01906	125.665	90.6571	0.0557047	0.652034	107.189	-0.261495	0.00213652			GT51
	BBPDHENA_01907	365.179	253.559	-0.025215	0.786651	565.519	0.591457	2.54776e-31
	BBPDHENA_01908	662.039	734.419	0.654742	7.86955e-17	775.243	0.178836	0.0426945
	BBPDHENA_01909	1591.5	1863.58	0.776772	1.81971e-12	1520.33	-0.0913033	0.533185
	BBPDHENA_01910	69.2416	47.0855	-0.0615508	0.932097	45.9328	-0.696982	0.0920122
	BBPDHENA_01911	108.687	66.3124	-0.204714	0.115809	64.2062	-0.805912	2.86628e-13
	BBPDHENA_01912	94.6017	40.0947	-0.667547	0.010878	38.5329	-1.29928	2.3052e-07
	BBPDHENA_01913	81.3174	77.5933	0.430047	3.57803e-05	131.469	0.652783	1.37432e-11
	BBPDHENA_01914	70.691	79.5357	0.71263	2.70576e-10	108.829	0.610815	6.06667e-08
	BBPDHENA_01915	114.966	75.8832	-0.113688	0.516272	114.248	-0.0402535	0.813028
	BBPDHENA_01916	464.787	352.652	0.0920206	0.279412	404.27	-0.249738	0.000282123					AspC	Aspartate aminotransferase (EC 2.6.1.1)	Amino acid metabolism	Asparagine and aspartate metabolism	Aspartate biosynthesis	Asp
	BBPDHENA_01917	35.5379	12.0321	-1.01312	0.0515377	19.5234	-0.850607	0.0788586
	BBPDHENA_01918	201.489	106.703	-0.423229	0.00544247	103.745	-0.991008	6.01326e-12
	BBPDHENA_01919	55.8176	44.0677	0.163006	0.36328	48.7513	-0.240985	0.118918
	BBPDHENA_01920	56.4125	36.5716	-0.0172498	0.966886	47.4356	-0.224753	0.4106
	BBPDHENA_01921	102.745	77.2734	0.164025	0.717811	69.1107	-0.567267	0.0831548
	BBPDHENA_01922	1.72565	4.5531	2.08374	0.119296	41.7595	4.60878	7.19949e-06
	BBPDHENA_01923	0	52.1583	2.93317	0.178977	322.047	5.12744	0.00226074
	BBPDHENA_01924	4.4627	11.2998	1.87895	0.00223796	88.6179	4.25928	4.52569e-17
	BBPDHENA_01925	0	0			0
	BBPDHENA_01926	55.8189	33.3802	-0.30559	0.181372	48.3692	-0.282867	0.178354
	BBPDHENA_01927	47.0461	23.367	-0.438024	0.372688	35.0509	-0.382624	0.386941
	BBPDHENA_01928	11.8825	6.08028	-0.404905	0.864042	16.4904	0.377895	0.824714
	BBPDHENA_01929	3.26845	1.067	-0.875441	0.483241	4.44055	0.368317	0.727299
	BBPDHENA_01930	5.75763	2.85453	-0.493741	0.870858	44.4103	2.6043	0.0731005
	BBPDHENA_01931	7.21487	4.52286	-0.167287	0.753828	19.0693	1.39863	9.46592e-07
	BBPDHENA_01932	125.558	330.903	1.56826	0.166028	266.276	0.674844	0.568423
	BBPDHENA_01933	1.35114	0.79845	0.328446	0.896454	2.25104	1.00801	0.539181
	BBPDHENA_01934	0.920799	0	-1.76506		1.12777	0.15178	0.965808
	BBPDHENA_01935	10.8127	8.57654	0.0454587	0.939436	12.9126	0.117228	0.772439
	BBPDHENA_01936	16.2305	16.4053	0.574968	0.0737289	25.1477	0.613137	0.0359525
	BBPDHENA_01937	22.0644	21.1823	0.440261	0.0626938	28.0458	0.329747	0.150107
	BBPDHENA_01938	20.1082	16.5364	0.235015	0.291831	25.6086	0.298966	0.118745
	BBPDHENA_01939	57.6621	44.1604	0.109315	0.390078	66.8004	0.168749	0.10712
	BBPDHENA_01940	43.114	32.8603	0.0521057	0.939436	42.1189	-0.0990139	0.838255
	BBPDHENA_01941	34.5206	20.9677	-0.195033	0.851467	34.4569	-0.0770476	0.918171
	BBPDHENA_01942	499.128	317.165	-0.174624	0.0109978	466.804	-0.142528	0.0302144					Pgm	Phosphoglucomutase (EC 5.4.2.2)	Carbohydrate utilization	Galactose utilization	Galactose catabolism	Gal
	BBPDHENA_01943	20.657	9.72547	-0.550713	0.156921	29.3322	0.506808	0.122906
	BBPDHENA_01944	2.17185	0.975707	-0.566053	0.769088	1.33896	-0.672493	0.655175
	BBPDHENA_01945	1.90385	0.589126	-1.05763	0.381193	3.35083	0.640945	0.519977
	BBPDHENA_01946	5.10405	1.75379	-1.17197	0.237329	9.00608	0.728991	0.351362
	BBPDHENA_01947	184.522	104.389	-0.28647	0.00886181	97.6972	-0.947065	3.95716e-21					PurF	Amidophosphoribosyltransferase (EC 2.4.2.14)	Nucleotide metabolism	Nucleotide metabolism	Purine biosynthesis	Pur
	BBPDHENA_01948	14.5476	7.44683	-0.392927	0.674088	10.8319	-0.375779	0.627104
	BBPDHENA_01949	25.0043	17.3281	0.0213934	0.980153	24.5887	-0.0601418	0.926811
	BBPDHENA_01950	68.9567	70.2944	0.694265	0.191001	34.6923	-0.934714	0.0884384
	BBPDHENA_01951	120.224	70.6746	-0.316435	0.76124	62.5139	-0.915168	0.223835
	BBPDHENA_01952	0	0.0793557	1.06468	0.764111	1.15431	4.73696	0.00874477
	BBPDHENA_01953	0	0	0.102885		0.953493	3.83835	0.11078
	BBPDHENA_01954	2.16597	1.54601	-0.333553	0.823002	5.01411	0.796964	0.402932
	BBPDHENA_01955	1.33234	1.19391	0.338031	0.811399	4.42864	1.64027	0.038848
	BBPDHENA_01956	1.912	1.26504	-0.138825	0.932499	5.97511	1.65002	0.0302003
	BBPDHENA_01957	1.86951	1.40496	0.105046	0.928006	8.5858	2.0747	6.16005e-05
	BBPDHENA_01958	13.0683	10.0143	0.124339	0.855506	12.8597	-0.0699899	0.889831
	BBPDHENA_01959	1961.22	2689.92	0.977958	3.5499e-39	1146.27	-0.808904	4.7272e-23
	BBPDHENA_01960	1523.77	1968.74	0.901455	3.75746e-25	904.336	-0.783149	5.87571e-17
	BBPDHENA_01961	464.371	345.202	0.0757633	0.354254	343.814	-0.466718	4.69852e-14
	BBPDHENA_01962	219.876	138.672	-0.11771	0.506221	110.98	-1.01048	1.17931e-14
	BBPDHENA_01963	79.8932	42.8872	-0.382995	0.116661	47.1839	-0.800461	0.000190095			GT51
	BBPDHENA_01964	72.9283	46.6004	-0.14808	0.278538	54.4577	-0.461404	2.56555e-05
	BBPDHENA_01965	13.3648	6.56551	-0.563419	0.322407	13.8761	-0.0557553	0.917926
	BBPDHENA_01966	125.37	65.3108	-0.343436	0.74081	40.0337	-1.7026	0.0310218
	BBPDHENA_01967	1590.67	1331.79	0.261118	0.388141	640.003	-1.31964	2.81425e-07
	BBPDHENA_01968	374.331	278.795	0.0929148	0.288397	243.064	-0.646561	4.61785e-21
	BBPDHENA_01969	538.819	407.01	0.0943888	0.36483	318.436	-0.788768	8.65125e-23			GT5	fragment C-term;
	BBPDHENA_01970	78.8247	82.7514	0.591703	0.000148037	128.327	0.679571	4.24576e-06					PanC	Pantoate--beta-alanine ligase (EC 6.3.2.1)	Vitamins, cofactors and micronutrients metabolism	Coenzyme A metabolism	Coenzyme A biosynthesis	B5
	BBPDHENA_01971	53.5212	51.8619	0.448331	0.381755	43.9278	-0.326233	0.528639					PanD	Aspartate 1-decarboxylase (EC 4.1.1.11)	Vitamins, cofactors and micronutrients metabolism	Coenzyme A metabolism	Coenzyme A biosynthesis	B5
	BBPDHENA_01972	0.842817	0	-2.39674	0.307992	4.51871	2.81529	0.0515169
	BBPDHENA_01973	0.0998647	0.199729	0.102892		1.79189	3.09829	0.160787
	BBPDHENA_01974	0	0.151282	1.06468		2.33729	4.05318	0.0531314
	BBPDHENA_01975	0.063316	0	-0.858901	0.822919	1.56939	3.52629	0.0790059
	BBPDHENA_01976	0	0	0.10288		0.8649	3.06112	0.36019
	BBPDHENA_01977	56.1584	24.8957	-0.67964	4.55522e-05	42.2308	-0.489862	0.00273006
	BBPDHENA_01978	5.79142	2.5685	-0.618972	0.074704	8.9836	0.679251	0.0150898
	BBPDHENA_01979	9.12365	5.84708	-0.157503	0.805621	13.6775	0.572063	0.139006
	BBPDHENA_01980	9.38983	4.98512	-0.522452	0.569969	10.5052	0.150727	0.846856
	BBPDHENA_01981	15.7055	20.278	1.19539	0.392827	34.677	1.30511	0.283079
	BBPDHENA_01982	826.413	524.764	-0.102817	0.920726	681.034	-0.147091	0.841156
	BBPDHENA_01983	137.368	127.209	0.301806	0.55313	99.8245	-0.527405	0.218332
	BBPDHENA_01984	42.9578	37.0667	0.146865	0.872233	20.6767	-1.18606	0.0579474
	BBPDHENA_01985	15.4738	9.25102	-0.239186	0.879011	25.5327	0.560982	0.584405
	BBPDHENA_01986	15.8236	17.0165	0.719959	0.0183643	17.2832	0.195145	0.585858
	BBPDHENA_01987	9.13034	15.8986	1.28985	0.0010646	18.1336	0.990865	0.0119271
	BBPDHENA_01988	7.98574	13.8718	1.19535	5.94503e-06	15.0652	0.800645	0.00322653
	BBPDHENA_01989	10.6715	15.7758	1.09635	0.0060503	12.9656	0.278028	0.567733
	BBPDHENA_01990	15.9846	21.2638	0.934472	0.139639	30.1379	0.913987	0.114309
	BBPDHENA_01991	20.1102	30.9362	1.11879	3.18653e-15	30.1163	0.547757	0.000366475
	BBPDHENA_01992	24.1325	48.4402	1.458	0.000749115	54.8164	1.11506	0.0104102
	BBPDHENA_01993	30.1139	42.2931	0.953425	0.000153161	32.0159	0.0181851	0.958996					ThiF	Sulfur carrier protein ThiS adenylyltransferase (EC 2.7.7.73)	Vitamins, cofactors and micronutrients metabolism	Thiamine metabolism	Thiamine pyrophosphate biosynthesis	B1
	BBPDHENA_01994	12.9741	8.48072	-0.228	0.937407	23.9978	1.02807	0.52455					ThiS	Sulfur carrier protein ThiS	Vitamins, cofactors and micronutrients metabolism	Thiamine metabolism	Thiamine pyrophosphate biosynthesis	B1
	BBPDHENA_01995	5.25474	3.66733	-0.0333529	0.9791	3.1475	-0.754996	0.403131
	BBPDHENA_01996	0.51955	0.119398	-0.86626		1.33012	1.68236	0.471003
	BBPDHENA_01997	359.15	295.132	0.24068	0.138144	392.277	0.114397	0.498573					MmdC	Biotin carboxyl carrier protein => methylmalonyl-CoA decarboxylase	Fermentation	Propionate fermentation	Propionate production	Propionate
	BBPDHENA_01998	1108.46	840.564	0.127747	0.720384	1263.55	0.172796	0.531932
	BBPDHENA_01999	505.118	377.289	0.0887493	0.226096	589.704	0.192089	0.00132726					MmdA	Methylmalonyl-CoA decarboxylase, alpha chain (EC 4.1.1.41)	Fermentation	Propionate fermentation	Propionate production	Propionate
	BBPDHENA_02000	44.9879	44.7289	0.464948	0.000437485	32.2667	-0.562901	3.18761e-05
	BBPDHENA_02001	417.974	294.915	-0.0083597	0.966567	518.192	0.251135	0.0241397
	BBPDHENA_02002	268.642	201.64	0.0774078	0.533017	300.684	0.133639	0.169346
	BBPDHENA_02003	68.8318	60.9929	0.317264	0.112563	101.388	0.49876	0.00337499
	BBPDHENA_02004	0	0	0.102873		17.538	2.0703	0.664178
	BBPDHENA_02005	0.39076	0	-0.858894		0.38497	0.189635	0.968614
	BBPDHENA_02006	93.7687	77.8686	0.303605	0.838218	54.7871	-0.806507	0.494933
	BBPDHENA_02007	6133.31	3572.07	-0.210451	0.386588	959.081	-2.68525	1.2193e-52
	BBPDHENA_02008	20.087	16.168	0.167736	0.453212	27.275	0.392105	0.0197016	PUL 19		GH3		BglA	Beta-glucosidase (EC 3.2.1.21)	Carbohydrate utilization	Cellobiose and Beta-glucosides utilization	Cellobiose and Beta-glucosides catabolism	Bgl
[truncated: 1,186 more rows]
