# Supplementary material for: Glycoside hydrolase–mediated glucomannan catabolism in Segatella copri, a target of microbiota-directed foods for malnourished children
Source: Proc Natl Acad Sci U S A. 2025 Dec 2;122(49):e2521522122. doi: 10.1073/pnas.2521522122 (PMC12704710; doi:10.1073/pnas.2521522122)
Supplement: Supplementary file 5 — Dataset S04 (XLSX) [file pnas.2521522122.sd04.xlsx]

## Sheet: Dataset S4
Dataset S4 - Monosaccharide and linkage quantification from PCDM-glucomannan incubated with or without S. copri BgF5_2
(A) Total monosaccharide (mg/mL of supernatant)
	Monosaccharide	PCDM-glucomannan			PCDM-glucomannan + S. copri BgF5_2			PCDM-glucomannan		PCDM-glucomannan + S. copri BgF5_2		P-value (t-test)
		Replicate 1	Replicate 2	Replicate 3	Replicate 1	Replicate 2		mean	sd	mean	sd
	Glucose	1.04719	0.42323	1.28131	9.26445	9.94726		0.917241	0.443553	9.60586	0.48282	0.00186503
	Mannose	1.86934	1.14724	1.34308	0.0102789	0.0142525		1.45322	0.373435	0.0122657	0.00280983	0.0216551
	Galactose	0.0365057	0.0117151	0.0174067	0.0183567	0.00152265		0.0218758	0.0129855	0.00993968	0.0119035	0.382848
	Fructose	0.00388705	0.00246775	0.0061118	0.0174995	0.0295095		0.00415553	0.0018368	0.0235045	0.00849232	0.182403
	Xylose	0.0038421	0.0009436	0.00057005	0.00015565	0.00205875		0.00178525	0.00179105	0.0011072	0.00134569	0.664603
	Arabinose	0.0056731	0.0018003	0.00350635	0.0196944	0.0241075		0.00365992	0.00194096	0.021901	0.0031205	0.0353783
	Fucose	0.00173725	0.00043685	0.00107395	0.0019776	0.00407425		0.00108268	0.000650244	0.00302592	0.00148256	0.290165
	Rhamnose	0.0024087	0.0008568	0.0019767	0.0017105	0.00307735		0.0017474	0.000800957	0.00239392	0.000966509	0.518187
	GlcA	0.0012901	0.0004346	0	0	0.0040201		0.0005749	0.000656394	0.00201005	0.00284264	0.60403
	GalA	0.00295215	0.0012083	0.00057125	0.0001969	0.00232705		0.00157723	0.00123258	0.00126198	0.00150624	0.829581
	GlcNAc	0.0006009	0.00017235	0.00046185	0.00037365	0.0020797		0.0004117	0.000218632	0.00122667	0.00120636	0.512576
	GalNAc	0.0012728	0.00034	0.00019515	6.32e-05	0.00276305		0.00060265	0.000584868	0.00141312	0.00190908	0.655157
	Allose	0.016249	0.0088799	0.0103078	0.00021015	0.00155195		0.0118122	0.00390812	0.00088105	0.000948796	0.032057
	Ribose	0.0007261	0.00026585	0.00076145	0.0024386	0.0035469		0.000584467	0.000276496	0.00299275	0.000783686	0.121653
(B) Free monosaccharide (mg/mL of supernatant)
	Monosaccharide	PCDM-glucomannan			PCDM-glucomannan + S. copri BgF5_2			PCDM-glucomannan		PCDM-glucomannan + S. copri BgF5_2		P-value (t-test)
		Replicate 1	Replicate 2	Replicate 3	Replicate 1	Replicate 2		mean	sd	mean	sd
	Glucose	0.00345923	0.00232264	0.812098	4.93065	5.20719		0.272627	0.467196	5.06892	0.195547	0.000796332
	Mannose	0.00047605	0.000230719	0.0422239	0.00330443	0.0042841		0.0143102	0.0241743	0.00379426	0.000692729	0.529855
	Galactose	0.000363629	0.000154867	0.00191636	0.010179	0.023304		0.000811619	0.000962412	0.0167415	0.0092808	0.246735
	Fructose	0.000784414	0.000625076	0.00296594	0.0653705	0.0349185		0.00145848	0.00130793	0.0501445	0.0215328	0.192203
	Xylose	6.13541e-05	5.12966e-05	0.00011312	0.000202253	0.000151908		7.52569e-05	3.31736e-05	0.00017708	3.55995e-05	0.0774734
	Arabinose	3.25207e-05	3.08641e-05	0.000839179	0.0129755	0.0142935		0.000300854	0.000466203	0.0136345	0.000932014	0.0137615
	Fucose	4.0264e-05	2.59166e-05	0.000142293	9.87765e-05	8.91058e-05		6.94913e-05	6.34553e-05	9.39412e-05	6.83822e-06	0.574246
	Rhamnose	2.08336e-05	2.18731e-05	6.27053e-05	3.26974e-05	3.04976e-05		3.51373e-05	2.38802e-05	3.15975e-05	1.55556e-06	0.821655
	GlcA	3.44229e-05	3.96527e-05	6.5695e-05	0.000108829	0.00012428		4.65902e-05	1.67506e-05	0.000116554	1.09255e-05	0.011386
	GalA	6.39142e-05	5.79005e-05	0.0002065	4.06474e-05	6.15401e-05		0.000109438	8.41119e-05	5.10937e-05	1.47733e-05	0.352481
	GlcNAc	5.27942e-05	3.5493e-05	0.000282855	0.000356171	0.000333436		0.000123714	0.000138091	0.000344803	1.60762e-05	0.106381
	GalNAc	1.34894e-05	1.31564e-05	6.26532e-05	4.71758e-05	1.478e-05		2.97663e-05	2.84813e-05	3.09779e-05	2.29073e-05	0.961785
	Allose	3.88537e-05	3.53201e-06	3.6615e-05	0.00199484	0.00324739		2.63336e-05	1.97784e-05	0.00262112	0.00088569	0.150668
	Ribose	1.65365e-05	1.70028e-05	0.0001634	0.000557589	0.00062155		6.56465e-05	8.46575e-05	0.000589569	4.52274e-05	0.00298321
(C) Linkages (Arbitrary units)
	Linkage	PCDM-glucomannan			PCDM-glucomannan + S. copri BgF5_2			PCDM-glucomannan		PCDM-glucomannan + S. copri BgF5_2		P-value (t-test)
		Replicate 1	Replicate 2	Replicate 3	Replicate 1	Replicate 2		mean	sd	mean	sd
	t-Glucose	490763	951447	2.16677e+07	3.37082e+07	2.4096e+07		7.70331e+06	1.20957e+07	2.89021e+07	6.79686e+06	0.0877142
	4-Glucose	1.74488e+06	1.15294e+07	1.86822e+07	861463	986920		1.06521e+07	8.50265e+06	924191	88712	0.186004
	t-Mannose	135067	643338	1.93851e+07	7.37931e+06	9.7486e+06		6.72117e+06	1.09702e+07	8.56395e+06	1.67534e+06	0.800246
	4-Mannose	4.95927e+06	2.35454e+07	3.16362e+07	156969	118736		2.00469e+07	1.36782e+07	137852	27034.5	0.127851
	2-Glucose	4690.21	9508.26	883209	520285	713732		299136	505828	617009	136788	0.394031
	3-Glucose/2-Galactose	955.195	3618.09	45276.7	34663.9	44137		16616.6	24856	39400.4	6698.47	0.250146
	6-Glucose	3597.36	9460.27	78897.6	156867	219749		30651.7	41884.8	188308	44464.4	0.0510705
	2,4-Glucose	3342.69	21307.9	134474	2555.42	2546.8		53041.4	71092.1	2551.11	6.09658	0.343709
	3,4-Glucose	6734.04	20986.2	64407.1	18224.8	24503.1		30709.1	30040.7	21364	4439.42	0.646118
	4,6-Glucose	2470.49	7058.63	20199.8	2157.67	3082.9		9909.65	9202.1	2620.28	654.237	0.303342
	2,4,6-Glucose/ 2,3,6-Glucose	368.129	313.599	763.079	537.804	328.729		481.602	245.286	433.266	147.838	0.801474
	3,4,6-Glucose	98.6962	80.0936	113.504	46.2081	6565.69		97.4313	16.7411	3305.95	4609.97	0.50504
	t-Galactose	225714	398768	541763	493370	437545		388748	158263	465458	39473.8	0.495195
	3-Galactose	4639.08	15643.8	736178	970364	1.56101e+06		252154	419213	1.26569e+06	417649	0.102454
	4-Galactose	26688	61211.1	76802.8	32195.6	29775.4		54900.6	25646.4	30985.5	1711.35	0.247128
	6-Galactose	7822.06	17917.8	11372.4	155189	219476		12370.7	5121.36	187333	45457.8	0.113198
	4,6-Galactose	6141.6	17759.9	33328.2	6672.61	4504.3		19076.6	13641.1	5588.46	1533.23	0.227339
	3,6-Galactose	301.307	1932.91	4245.26	479.126	616.298		2159.83	1981.75	547.712	96.9951	0.294016
	3,4-Galactose	8531.4	17712.3	15628.9	12436.6	7475.86		13957.5	4813.26	9956.24	3507.79	0.365291
	3,4,6-Galactose/ 2,X,X-Hexose (II)	604.441	2815.96	9490.25	879.843	6445.28		4303.55	4625.92	3662.56	3935.36	0.880108
	t-p-Xylose	41331	66826.9	110117	344024	96577.2		72758.5	34774.7	220300	174971	0.440648
	2-Xylose	3108.25	5653.81	7685.67	4595.1	5684.26		5482.58	2293.51	5139.68	770.149	0.828422
	3-P-Xylose	3944.8	8183.35	165377	5381.9	5251.51		59168.5	92004	5316.7	92.2015	0.417373
	4-p-Xylose	10624.8	23435.1	20712	13007.9	15790.2		18257.3	6748.71	14399.1	1967.37	0.433166
	2,4-p-Xylose	63.6092	50.2812	81.2456	44.4495	67.9024		65.0453	15.5321	56.176	16.5837	0.605342
	3,5-Arabinose/3,4-P-Xylose	3377.32	8446.83	5894.42	4930.14	3523.46		5906.19	2534.77	4226.8	994.672	0.383559
	t-p-Arabinose	9687.79	16313.9	203149	440544	503737		76383.7	109832	472140	44684.1	0.0139095
	t-f-Arabinose	145958	133530	121166	558438	324579		133552	12396	441508	165363	0.229912
	2-f-Arabinose	661.172	645.979	2113.55	1021.89	976.752		1140.24	842.954	999.321	31.9168	0.799526
	3-Arabinose	2866.94	5657.59	21537.3	3957.34	2991.39		10020.6	10070.9	3474.37	683.028	0.377127
	5-f-Arabinose	10860.6	15840.7	19767.7	12965.5	8688.54		15489.7	4463.94	10827	3024.27	0.260209
	2,3-f-Arabinose	1261.52	1740.32	1221.54	1321.33	1030.61		1407.79	288.669	1175.97	205.571	0.374551
	2,5-f-Arabinose	444.58	716.126	857.062	498.435	456.968		672.59	209.659	477.701	29.3212	0.246742
	T-Fucose	22656.6	41381.4	69688.2	45421.8	35464.1		44575.4	23677.9	40443	7041.16	0.798407
	T-Rhamnose	16730.6	27076.2	70414	34800.7	33075		38073.6	28481.3	33937.8	1220.25	0.825022
	4-Rhamnose	4753.29	7297.76	170770	199851	273439		60940.5	95124	236645	52034.6	0.0766761
	2-Rhamnose	62.4761	35.5369	22.3333	52.841	129.718		40.1154	20.4593	91.2794	54.3601	0.397212
	2,4-Rhamnose	57.9033	46.8306	1.86452	6.96171	50.0481		35.5328	29.6786	28.5049	30.4667	0.820209
	4-Glucosamine/GlcNac	75.0416	117.849	1521.46	2506.2	3451.97		571.451	823.013	2979.09	668.757	0.0444715
	6-Mannose	10646.4	38851.9	48876.6	431685	4034.87		32791.6	19822.5	217860	302395	0.545601
	3-Mannose	44188.9	124877	294455	52783.3	33098.8		154507	127737	42941.1	13919.1	0.268437
	4,6-Mannose	14989.8	84236	208732	4882.94	2851.67		102653	98175.3	3867.3	1436.32	0.223458
	3,4,6-Mannose	500.521	2351.37	2063.64	740.844	971.967		1638.51	995.972	856.405	163.428	0.305694
	X-Hexose	92.1095	493.509	17612.1	887.53	1241.28		6065.9	10001.3	1064.4	250.136	0.477734
