# Supplementary material for: Glycoside hydrolase–mediated glucomannan catabolism in Segatella copri, a target of microbiota-directed foods for malnourished children
Source: Proc Natl Acad Sci U S A. 2025 Dec 2;122(49):e2521522122. doi: 10.1073/pnas.2521522122 (PMC12704710; doi:10.1073/pnas.2521522122)
Supplement: Supplementary file 6 — Dataset S05 (XLSX) [file pnas.2521522122.sd05.xlsx]

## Sheet: Dataset S5
Dataset S5 - Biochemical activity of expressed and purified PUL 7 CAZymes in vitro
(A) Correspondence between CAZyme domains present in PUL 7 enzymes, predicted target linkages and substrates
	CAZyme module	Predicted target linkages	Substrate tested	Substrate abbreviation
	GH26, GH5	1,4-β-D-galactan	Galactan (Potato)	GAL-POT
		1,3-β-D-glucan	Curdlan	CUR-CM
		1,3-β-D-glucan; 1,4-β-D-glucan	Lichenan (Icelandic Moss)	LIC-MOS
			β-Glucan (Barley; Low Viscosity)	BG-BAR
		1,4-β-D-glucan	RAC Cellulose	RAC
		1,4-β-D-glucan	Xyloglucan (Tamarind)	XG-TAM
			Galactomannan (Carob; Low Viscosity)	GM-CAR
			Galactomannan (Guar; Medium Viscosity)	GM-GUA
			Mannan	MAN
		1,4-β-D-mannan; 1,4-β-D-glucan	Glucomannan (Konjac; Low Viscosity)	GM-KON
		1,4-β-D-xylan	Wheat arabinoxylan (Medium Viscosity)	AX-WHE
		1,4-β-D-xylan	Xylan (Beechwood)	XYL-BEE
	GH130	1,4-β-D-glucan	4-nitrophenyl β-D-glucopyranoside	pNP-Glc
		1,4-β-D-glucan	Cellobiose	Glu2
			4-nitrophenyl β-d-mannopyranoside	pNP-Man
			Mannobiose	Man2
		1,4-β-D-mannan	1,4-β-D-mannosyl-D-glucose	Glu-Man
	CE7	Sugar-O-Acetate	4-nitrophenyl acetate	pNP-Acetate
(B) Increase in reducing end concentration in reactions containing the indicated glycan substrate and individual purified PUL 7 CAZymes
	Substrate	GH26|GH5_4	GH26A (MBINF3D6CCAE_04705)	GH26B (MBINF3D6CCAE_04750)			Activity Detected
	CUR-CM	-0.066 ± 0.012	0.092 ± 0.012	0.016 ± 0.033			No Activity Detected
	XG-TAM	9.421 ± 0.25	0.003 ± 0.004	0.004 ± 0.009
	GM-CAR	12.416 ± 0.515	8.093 ± 0.093	0.149 ± 0.05		NT	Not tested
	GM-GUA	8.959 ± 0.181	1.46 ± 0.004	0.016 ± 0.002
	LIC-MOS	4.505 ± 0.061	0.017 ± 0.007	0.016 ± 0.009
	GM-KON	14.095 ± 0.58	13.849 ± 0.41	0.167 ± 0.093
	AX-WHE	10.342 ± 0.284	0.003 ± 0.000	0.013 ± 0.000
	GAL-POT	0.014 ± 0.004	0.049 ± 0.004	0.025 ± 0.012
	XYL-BEE	6.584 ± 0.396	0.009 ± 0.007	0.003 ± 0.002
	BG-BAR	17.527 ± 0.488	-0.013 ± 0.006	-0.009 ± 0.004
	MAN	3.848 ± 0.015	4.475 ± 0.244	0.074 ± 0.244
	RAC cellulose	2.312 ± 0.315	NT	NT
	Substrate	GH130
	Glu-Man	Activity Detected
	pNP-Man	No Activity Detected
	pNP-Glc	No Activity Detected
	Cellobiose	No Activity Detected
	Mannobiose	No Activity Detected
	Substrate	CE7
	pNP-Acetate	Activity Detected
