# Supplementary material for: Glycoside hydrolase–mediated glucomannan catabolism in Segatella copri, a target of microbiota-directed foods for malnourished children
Source: Proc Natl Acad Sci U S A. 2025 Dec 2;122(49):e2521522122. doi: 10.1073/pnas.2521522122 (PMC12704710; doi:10.1073/pnas.2521522122)
Supplement: Supplementary file 7 — Dataset S06 (XLSX) [file pnas.2521522122.sd06.xlsx]

## Sheet: Dataset S6
Dataset S6 - Concentrations of oligomeric products generated by in vitro digestion of polysaccharides by purified PUL 7 CAZymes
(A) Oligomer product profiles of substrate digestion by GH26|GH5_4 and GH26A CAZymes
	Enzyme	Substrate	Oligomer Concentration (Arbitrary units)a
	Enzyme	Substrate	Hex2	Hex3	Hex4	Hex5	Hex6	Hex7	Hex8
	GH26A	GM-KON	1255979650	1862476025	5.75368e+08	45464960	1.30093e+06	0	0
		MAN	3617701793	215927692	205572621	4.51088e+07	2440448	0	0
			3418022568	248693932	221127901	4.99756e+07	4.8046e+06	0	0
	GH26|GH5_4	BG-BAR	228117488	580599170	1902080640	175453616	188390868	3.31561e+06	704190
			227826960	426227840	1741473670	149714560	170590668	2.65695e+06	682679
			213494144	346533408	1528613240	111179360	137232086	2.02999e+06	703114
		GM-CAR	446497796	841930864	7.10002e+08	8.26534e+08	1.31737e+08	0	1743282
			401711364	822377844	7.0449e+08	8.67917e+08	1.35538e+08	0	1472382
			360663108	637145844	4.65018e+08	5.72508e+08	8.55723e+07	0	3542356
		GM-GUA	170666513	378750569	3.43182e+08	163016728	1.30459e+08	17337160	2704481
			163009697	392227049	3.66481e+08	192354568	1.41846e+08	15932832	0
			159968241	361975145	324909155	153562312	1.31214e+08	9532052	0
		GM-KON	582080060	6238321700	4008506164	2313070080	441245624	21040260	3.57635e+06
			584759810	3936717310	2768016858	1601267330	300150816	13928725	2091758
			452840480	4134155010	3029336098	1728787460	312082364	11479754	3516379
		LIC-MOS	50753556	2736913410	637226864	37747964	1.85767e+07	774210	0
			58886472	1676073980	393064160	12959598	1.67606e+07	1.07024e+06	0
			57790620	2336120060	519656288	28308436	1.98646e+07	1.0115e+06	0
		MAN	385509123	1418728712	8.98774e+08	6.3049e+08	1.7192e+08	5.06556e+07	1.08256e+07
			375420739	1257139982	7.18561e+08	5.87773e+08	1.33872e+08	4.00472e+07	7.47252e+06
			322012291	1371596042	8.92546e+08	6.74161e+08	1.85439e+08	5.86736e+07	1.18238e+07
		RAC	146519200	201827120	107044960	2.66981e+06	1.10353e+07	760293	576591
			165053664	185664336	102754804	2513546	1.07018e+07	759468	0
			169942160	175317424	96967089	2.90601e+06	1.02268e+07	808433	0
	GH5_7A	MAN	567110314	628950250	1.09429e+08	4177978	3.30092e+06	0	3.95071e+06
			548104934	630604070	9.37364e+07	3057056	2.06724e+06	0	0
			513109830	561135780	9.15096e+07	2519950	2.05263e+06	0	0
	aPurified enzymes (1uM) were incubated invididually with each relevant substrate for 24 hrs at 35C. After incubation, products were analyszed by LC-ESI-MS to determine the identity and relative concentrations of individual oligomers. Individual oligomer species were identified based on m/z and MS2 fragmentation patterns.
(B) Oligomer product profiles of xylan and xyloglucan digestion by GH26|GH5_4 and GH5_4 CAZymes
	Enzyme	Substrate	Oligomer Concentration (Arbitrary units)a
			Hex2Pen2	Hex3Pen2	Hex3Pen3	Hex4Pen2	Hex4Pen3	Hex5Pen3	Hex6Pen3	Hex7pen3
	GH26|GH5_4	XG-TAM	473000000	449000000	56900000	482000000	33000000	14300000	11700000	395000
			341000000	338000000	35500000	381000000	32700000	10400000	7490000	260000
			330000000	339000000	42300000	377000000	32600000	11100000	8460000	301000
	GH5_4A	XG-TAM	174473552	67150448	9574325	23275000	68912528	16229566	10306657	0
	GH5_4A	XG-TAM	180998336	72010928	12434984	28550308	75133936	16640623	11468729	0
	GH5_4A	XG-TAM	175734352	63464732	10985498	24332668	54112812	13119491	11619017	0
	GH5_4B	XG-TAM	290406208	51455724	39268260	26411050	52142624	14155835	7.60412e+06	221258
	GH5_4B	XG-TAM	238625696	46548588	35717704	23092918	51574940	12714334	7.34346e+06	0
	GH5_4B	XG-TAM	268022832	58594232	46713800	32506104	73156984	14539351	9711061	345088
	Enzyme	Substrate	Oligomer Concentration (Arbitrary units)a
			Pen2	Pen3	Pen4	Pen5	Pen6	Pen7	Pen8	Pen9	Pen10	Pen2GlcA1	Pen3GlcA1	Pen4GlcA1	Pen5GlcA1	Pen6GlcA1	Pen7GlcA1	Pen8GlcA1	Pen9GlcA1	Pen2GlcA1Ac1	Pen3GlcA1Ac1	Pen6GlcA1Ac1	Pen7GlcA1Ac1	Pen8GlcA1Ac1	Pen9GlcA1Ac1	Pen10GlcA1Ac1
	GH26|GH5_4	AX-WHE	6.97175e+07	448676577	406757728	258553982	5.78936e+08	3.05994e+08	2.43214e+08	1.89884e+08	6.90113e+07	66470352	35323122	8.00712e+06	3.22486e+06	772223	206381	15600.1	18227.4	6721702	0	832580	1.81535e+06	1.39538e+06	770426	398649
			7.77869e+07	447723809	412898848	359971054	7.1408e+08	3.68453e+08	2.92355e+08	1.92735e+08	6.6209e+07	72960240	34290974	9.69419e+06	1.62009e+06	458907	317577	121326	21193	3096164	0	1.68498e+06	3.40781e+06	3.07699e+06	1.59719e+06	493050
			9.81049e+07	539901215	454332096	321708430	6.38809e+08	3.50389e+08	2.97857e+08	2.18137e+08	7.71679e+07	82878440	38785078	1.07089e+07	3.62625e+06	686190	347561	163333	21480.1	6923391	0	1.29438e+06	2.33974e+06	2.08539e+06	1.37958e+06	595039
		XYL-BEE	1.74671e+08	711929758	828179530	454077800	104936660	2.43022e+07	4697127	592492	1.30467e+06	7605050	5.92522e+07	1.07221e+08	1.97606e+08	1.21772e+08	1.99165e+07	2.18162e+06	203491	18125433	4529097	1.6434e+06	605731	73948.3	15711.7	0
			1.64502e+08	763131108	811972230	446019112	101462836	2.05523e+07	4621619	45454.6	809740	8844917	6.77683e+07	8.53479e+07	2.03172e+08	1.02592e+08	1.7224e+07	1.81486e+06	158238	15718413	4406404	1.05135e+06	516028	89943.9	0	0
			1.64796e+08	726457118	797702860	448910600	95995468	2.09363e+07	4.26035e+06	368573	0	5963165	6.6273e+07	8.61797e+07	1.81818e+08	9.26687e+07	1.31345e+07	1.57107e+06	138520	10639636	1399716	1.22073e+06	518809	75692.3	23056.1	0
(C) Oligomer product profiles of glucomannan and mannan digestion by GH26A as determined by HPAEC-PAD
	Enzyme	Substrate	Concentration (mM)
			Monomers	Dimers
	GH26A	GM-KON	1.08	2.57
			1.05	2.46
		MAN	0.59	8.56
			0.58	8.61
