# Supplementary material for: Glycoside hydrolase–mediated glucomannan catabolism in Segatella copri, a target of microbiota-directed foods for malnourished children
Source: Proc Natl Acad Sci U S A. 2025 Dec 2;122(49):e2521522122. doi: 10.1073/pnas.2521522122 (PMC12704710; doi:10.1073/pnas.2521522122)
Supplement: Supplementary file 8 — Dataset S07 (XLSX) [file pnas.2521522122.sd07.xlsx]

## Sheet: Dataset S7
Dataset S7 - Bacterial strains used in the defined community gnotobiotic mouse experiments
	Gavage Group	Taxonomic assignment	Strain name	Reference
	Arm Dependent	Segatella copri	BgF5_2	Hibberd, Webber et al., 2024 (PMID: 38093016)
	Early	Bifidobacterium longum subsp. infantis	Bg2D9	Barratt et al., 2022 (PMID: 35417188)
		Enterococcus avium	Bang_SAM2.39.S1	Wang, Chang, Lee et al., 2024 (PMID: 38093016)
		Escherichia coli	PS131.S11
		Streptococcus gallolyticus	PS.064.S07
		Streptococcus pasteurianus	Bang_SAM2.39.S1
	Late	Bifidobacterium breve	Bgsng463.m5.93	Wang, Chang, Lee et al., 2024 (PMID: 38093016)
		Bifidobacterium catenulatum	Bgsng468.m22.84
		Blautia luti	Bg7063
		Blautia obeum	Bg7063_SSTS2015
		Dorea formicigenerans	Bg7063
		Dorea longicatena	Bg7063
		Faecalibacterium prausnitzii	Bg7063
		Lactococcus garvieae	Bang155.08_4B6_JG2017
		Ligilactobacillus ruminis	ATCC 25644
		Mitsuokella multacida	DSM 20544
		Ruminococcus gnavus	M8243_3A11_TMS_2014
		Ruminococcus torques	Bg7063
