# Supplementary material for: Glycoside hydrolase–mediated glucomannan catabolism in Segatella copri, a target of microbiota-directed foods for malnourished children
Source: Proc Natl Acad Sci U S A. 2025 Dec 2;122(49):e2521522122. doi: 10.1073/pnas.2521522122 (PMC12704710; doi:10.1073/pnas.2521522122)
Supplement: Supplementary file 9 — Dataset S08 (XLSX) [file pnas.2521522122.sd08.xlsx]

## Sheet: Dataset S8
Dataset S8 - Gnotobiotic mouse body weights at four weeks after weaning
	Experimental iteration	Microbial community	Diet	Sex	Mouse Number	Weight (g)	Normalized Weight (Weight / Weight at Day 25)		Normalized Weight (mean ± SD)	Normalized Weight (mean ± SD)		Microbial community	Diet	Normalized Weight (mean ± SD)
	Iteration 1	Community with S. copri BgF5_2	Mirpur-18 + Glucomannan	Female	1	18.3	1.74		1.78 ± 0.25	1.97 ± 0.32		Community with S. copri BgF5_2	Mirpur-18 + Glucomannan	1.97 ± 0.32
					2	18.7	1.76						Mirpur-18	1.89 ± 0.22
					3	18	1.68					Community without S. copri BgF5_2	Mirpur-18 + Glucomannan	2.01 ± 0.35
					7	17.8	2.2						Mirpur-18	1.98 ± 0.25
					11	21.2	1.54
				Male	5L	22.3	1.99		2.20 ± 0.26
					5R	21	2.47
					9	22.7	1.97
					14	21.6	2.37
			Mirpur-18	Female	1	21.6	1.59		1.72 ± 0.09	1.83 ± 0.24
					7	18.2	1.69
					8L	18.1	1.72
					8R	17.8	1.75
					10	17.6	1.83
				Male	2	22.7	1.83		1.95 ± 0.31
					6L	19.9	1.99
					6R	16.8	1.53
					15	20.7	2.01
					16	19	2.38
		Community without S. copri BgF5_2	Mirpur-18 + Glucomannan	Female	1	17	1.38		1.80 ± 0.23	1.87 ± 0.23
					5	17.7	1.72
					6	17.4	1.85
					9	16.3	1.94
					10L	18.1	1.83
					10R	16.6	2.05
				Male	4	21.1	1.87		2.02 ± 0.16
					8	21.4	2
					13	18.5	2.18
			Mirpur-18	Female	2	19	1.62		1.74 ± 0.14	1.86 ± 0.23
					4	16.4	1.8
					7L	16.3	1.65
					7R	18.9	1.59
					11	13.2	1.94
					12	16.4	1.82
				Male	2	20.8	2.26		2.10 ± 0.19
					9	21	1.89
					11	21.4	2.14
	Iteration 2	Community with S. copri BgF5_2	Mirpur-18 + Glucomannan	Female	4	17.3	1.7		1.76 ± 0.11	1.97 ± 0.34
					9	16.5	1.6
					10	17.9	1.83
					12	17.7	1.86
					13	16.2	1.8
				Male	2L	15.3	2.83		2.19 ± 0.37
					2R	22	2.04
					3	20.5	1.88
					7	20	2.13
					14	19.3	2.05
			Mirpur-18	Female	3	16.8	1.71		1.85 ± 0.15	1.95 ± 0.19
					6	18.8	1.79
					8	19	2.11
					11	17.1	1.8
					16	18.8	1.84
				Male	1	20.8	2.14		2.05 ± 0.17
					4	24	1.83
					11	19.4	2.13
					14	20.2	1.91
					15	19.8	2.25
		Community without S. copri BgF5_2	Mirpur-18 + Glucomannan	Female	1	16.8	1.7		1.86 ± 0.23	2.13 ± 0.41
					2	16.8	1.87
					3	16.2	1.98
					11	17.3	2.16
					12	17.8	1.59
				Male	5	20.8	2.36		2.40 ± 0.37
					10.1	18.8	1.96
					10.2	22	2.97
					14	22	2.27
					15	19.9	2.46
			Mirpur-18	Female	1	18.5	1.83		1.99 ± 0.23	2.09 ± 0.23
					2	19.6	1.8
					5	17.6	2.35
					9	18.9	2.1
					16	16.4	1.86
				Male	4	19.6	1.88		2.19 ± 0.20
					9	18	2.14
					13.1	18.7	2.4
					13.2	18	2.25
					16	20.6	2.29
