# Supplementary material for: Glycoside hydrolase–mediated glucomannan catabolism in Segatella copri, a target of microbiota-directed foods for malnourished children
Source: Proc Natl Acad Sci U S A. 2025 Dec 2;122(49):e2521522122. doi: 10.1073/pnas.2521522122 (PMC12704710; doi:10.1073/pnas.2521522122)
Supplement: Supplementary file 10 — Dataset S09 (XLSX) [file pnas.2521522122.sd09.xlsx]

## Sheet: Dataset S9
Dataset S9 - Gnotobiotic mouse fecal and cecal microbiota profiling
(A) Fecal S. copri BgF5_2 abundances as determined by COPRO-Seq analysis
	Experimental iteration	Microbial community	Diet	Sex	Mouse identifier	S. copri abundance (genome units / g feces)				S. copri abundance log10(genome units / g feces)				S. copri abundance mean(log10(genome units / g feces)) ± sd by experiment
						Weaning	Weaning + 10 days	Weaning + 4 weeks		Weaning	Weaning + 10 days	Weaning + 4 weeks		Weaning	Weaning + 10 days	Weaning + 4 weeks
	Iteration 1	Community with S. copri BgF5_2	Mirpur-18 + Glucomannan	Female	1	35424704953	118652602020	11750905316		10.5493	11.0743	10.0701		10.34 ± 0.11	10.49 ± 0.23	10.45 ± 0.15
					2	23249073245	20415175025	29917360210		10.3664	10.31	10.4759
					3	16707850155	33223421098	29041090740		10.2229	10.5214	10.463
					7	17231873729	24805622036	29669357178		10.2363	10.3946	10.4723
					11	21711271764	30458934134	28562100969		10.3367	10.4837	10.4558
				Male	5L	28878921633	27887641410	35683418313		10.4606	10.4454	10.5525
					5R	23627479289	22054813417	41056583511		10.3734	10.3435	10.6134
					9	19686927030	27230123335	26130086678		10.2942	10.435	10.4171
					14	17254487935	27495212568	32139093261		10.2369	10.4393	10.507
			Mirpur-18	Female	1	14940164276	49372622432	24549998495		10.1744	10.6935	10.3901		10.26 ± 0.11	10.25 ± 0.20	10.33 ± 0.13
					7	12358712318	24796058157	21407371427		10.092	10.3944	10.3306
					8L	17508356982	21723913730	25141331126		10.2432	10.3369	10.4004
					8R	15488306319	17637576565	22698780935		10.19	10.2464	10.356
					10	23224617782	20528033744	22198235406		10.3659	10.3123	10.3463
				Male	2	16043094824	12729824500	19355680892		10.2053	10.1048	10.2868
					6L	25007828490	10765435481	9343724298		10.3981	10.032	9.97052
					6R	23979918527	12623616665	22648253076		10.3798	10.1012	10.355
					15	15237412060	11195137243	29375624168		10.1829	10.049	10.468
					16	22937527642	16776346094	23169624847		10.3605	10.2247	10.3649
	Iteration 2	Community with S. copri BgF5_2	Mirpur-18 + Glucomannan	Female	4	29023362623	37979524172	21062208064		10.4627	10.5795	10.3235		10.11 ± 0.75	10.42 ± 0.14	10.48 ± 0.14
					9	19781954908	29643164365	18807331150		10.2963	10.4719	10.2743
					10	14154949387	24501111569	25504292237		10.1509	10.3892	10.4066
					12	20902488407	21547600905	26449603887		10.3202	10.3334	10.4224
					13	23183987270	17540246609	31691814966		10.3652	10.244	10.5009
				Male	2L	100071093	19578315409	54382988517		8.00031	10.2918	10.7355
					2R	13268000437	35044012598	40415231827		10.1228	10.5446	10.6065
					3	30261886198	24954810614	27650071682		10.4809	10.3972	10.4417
					7	25559063329	45898178049	36880387094		10.4075	10.6618	10.5668
					14	32997200954	20302009816			10.5185	10.3075
			Mirpur-18	Female	3	13248726526	20395907256	21909866615		10.1222	10.3095	10.3406		10.34 ± 0.13	10.43 ± 0.14	10.29 ± 0.19
					6	14157667586	29041501430	15488039811		10.151	10.463	10.19
					8	26938011260	33553529228	33441685449		10.4304	10.5257	10.5243
					11	26528101895	29632074578	18508029408		10.4237	10.4718	10.2674
					16	23777641366	19388973218	19401824037		10.3762	10.2876	10.2878
				Male	1	28371151366	23596686304	26032569015		10.4529	10.3729	10.4155
					4	26599600359	34162406585	21268614185		10.4249	10.5335	10.3277
					11	25411525221	29713657333	24252730838		10.405	10.473	10.3848
					14	15595942339	15181742932	6497584347		10.193	10.1813	9.81275
					15	27942937331	47062451646	20874151795		10.4463	10.6727	10.3196
			Diet			S. copri abundance mean(log10(genome units / g feces)) ± sd across both experiments
						Weaning	Weaning + 10 days	Weaning + 4 weeks
			Mirpur-18 + Glucomannan			10.22 ± 0.55	10.46 ± 0.18	10.46 ± 0.14
			Mirpur-18			10.31 ± 0.13	10.34 ± 0.19	10.31 ± 0.16
			P-value (Mann-Whitney U Test)			0.568685	0.0948347	0.000438594
			Comparison			P-value (Paired Mann-Whitney U Test)
						Mirpur-18 + Glucomannan	Mirpur-18
			Weaning versus Weaning + 10 days			0.0124	0.522
			Weaning versus Weaning + 4 weeks			0.0104	0.418
(B) Fecal microbial community abundances as determined by COPRO-Seq analysis of animals whose microbial communities included S. copri
	Microbial community	Diet	Weaning			Weaning + 10 days			Weaning + 4 weeks
			Mirpur-18 + Glucomannan	Mirpur-18	Adjusted P-value (Mann-Whitney)	Mirpur-18 + Glucomannan	Mirpur-18	Adjusted P-value (Mann-Whitney)	Mirpur-18 + Glucomannan	Mirpur-18	Adjusted P-value (Mann-Whitney)
	Community with S. copri BgF5_2	Bifidobacterium breve	8.78 ± 0.27	8.66 ± 0.26	0.789	10.1 ± 0.33	10.2 ± 0.38	0.988	10.13 ± 0.23	10.14 ± 0.25	0.851
		Bifidobacterium catenulatum	9.71 ± 0.24	9.71 ± 0.25	0.964	10.23 ± 0.24	10.28 ± 0.23	0.598	10.33 ± 0.23	10.28 ± 0.19	0.851
		Bifidobacterium longum subsp. infantis	8.68 ± 0.35	8.92 ± 0.34	0.855	8.09 ± 0.32	8.37 ± 0.37	0.598	8 ± 0.37	8.23 ± 0.42	0.851
		Blautia luti	5.3 ± 0.35	5.35 ± 0.31	0.964	5.93 ± 0.4	5.91 ± 0.41	0.988	6.05 ± 0.32	5.9 ± 0.32	0.837
		Blautia obeum	8.61 ± 0.56	8.37 ± 0.48	0.588	9.1 ± 0.39	8.96 ± 0.33	0.841	9.76 ± 0.34	9.52 ± 0.35	0.837
		Dorea formicigenerans	8.45 ± 0.21	8.59 ± 0.21	0.789	8.82 ± 0.2	8.81 ± 0.2	0.988	9.07 ± 0.23	9.04 ± 0.21	0.851
		Dorea longicatena	8.95 ± 0.39	8.91 ± 0.34	1	8.86 ± 0.24	9.03 ± 0.2	0.482	9.2 ± 0.18	9.2 ± 0.13	0.851
		Enterococcus avium	9.36 ± 0.22	9.42 ± 0.24	1	9.2 ± 0.3	9.22 ± 0.21	0.493	9.32 ± 0.21	9.33 ± 0.19	0.837
		Escherichia coli	9.87 ± 0.15	9.79 ± 0.14	0.789	10.09 ± 0.17	9.99 ± 0.19	0.493	10.08 ± 0.18	9.89 ± 0.2	0.0955
		Faecalibacterium prausnitzii	5.91 ± 0.32	5.9 ± 0.33	0.964	6.44 ± 0.42	6.41 ± 0.4	0.988	6.53 ± 0.33	6.5 ± 0.33	0.851
		Lactococcus garvieae	8.37 ± 0.23	8.49 ± 0.23	0.789	8.38 ± 0.22	8.55 ± 0.22	0.482	8.67 ± 0.18	8.7 ± 0.11	0.837
		Ligilactobacillus ruminis	8.11 ± 0.21	8.36 ± 0.26	0.789	7.4 ± 0.59	7.03 ± 0.26	0.493	7.54 ± 0.48	7.05 ± 0.38	0.837
		Mitsuokella multacida	9.38 ± 0.22	9.16 ± 0.28	0.588	9.67 ± 0.31	9.76 ± 0.28	0.493	9.65 ± 0.17	9.76 ± 0.19	0.837
		Ruminococcus gnavus	9.61 ± 0.17	9.57 ± 0.12	0.964	9.67 ± 0.24	9.68 ± 0.21	0.988	9.91 ± 0.23	9.87 ± 0.18	0.851
		Ruminococcus torques	4.82 ± 0.3	4.79 ± 0.37	0.94	3.57 ± 0.73	3.95 ± 0.64	0.841	4.43 ± 0.5	4.19 ± 0.49	0.851
		Streptococcus gallolyticus	8.86 ± 0.27	8.73 ± 0.26	0.789	6.97 ± 0.24	7.2 ± 0.27	0.493	9.53 ± 0.39	9.92 ± 0.36	0.417
		Streptococcus pasteurianus	9.75 ± 0.26	9.91 ± 0.29	0.94	9.65 ± 0.35	9.5 ± 0.37	0.493	9.72 ± 0.26	9.35 ± 0.22	0.00395
	Experimental iteration	Microbial community	Diet	Sex	Mouse identifier	log10 ( genome units / g feces )
						Timepoint	Bifidobacterium breve	Bifidobacterium catenulatum	Bifidobacterium longum subsp. infantis	Blautia luti	Blautia obeum	Dorea formicigenerans	Dorea longicatena	Enterococcus avium	Escherichia coli	Faecalibacterium prausnitzii	Lactococcus garvieae	Ligilactobacillus ruminis	Mitsuokella multacida	Ruminococcus gnavus	Ruminococcus torques	Streptococcus gallolyticus	Streptococcus pasteurianus
	Iteration 1	Community with S. copri BgF5_2	Mirpur-18 + Glucomannan	Female	1	Weaning	8.69107	9.52144	8.80922	5.90936	5.896	8.43362	6.69835	9.16264	9.84624	6.26008	8.1669	8.20269	9.46058	9.84956	0	8.41742	9.75025
					2		8.44492	9.47664	8.65415	5.61305	5.91408	8.32689	6.52182	9.30569	9.78249	6.24278	8.39552	8.00091	9.62637	9.79226	0	8.37172	9.58405
					3		8.1177	9.35647	7.72696	5.41022	5.90232	8.46326	6.75883	9.1611	9.74257	6.26819	8.164	7.85803	9.23605	9.69827	0	8.21907	9.04176
					7		8.12349	9.42065	7.96332	5.5213	5.93431	8.419	6.78081	9.19465	9.78434	6.28208	8.05949	7.89788	9.30155	9.75305	5.13595	8.29038	9.28509
					11		8.18417	9.45139	7.70732	5.76651	5.81922	8.46548	6.86174	9.23717	9.85947	6.28375	8.28748	8.03723	9.49942	9.72123	0	8.41682	9.22423
				Male	5L		8.57693	9.40501	8.69829	5.4051	5.80304	8.28884	6.52848	9.08467	9.62126	6.18325	8.04558	8.06556	9.19495	9.76334	4.73609	8.37147	9.6579
					5R		8.1303	9.32416	7.3644	5.21262	5.68974	8.4787	6.74197	9.07495	9.56259	6.15875	7.86872	7.72562	9.32031	9.59403	4.91159	8.28192	9.07014
					9		8.10464	9.24139	7.56112	5.41335	5.50512	8.23379	6.46846	9.00889	9.63034	6.05213	8.0156	7.96987	9.5056	9.54843	0	8.04288	9.0866
					14		8.48577	9.6811	8.2839	5.7853	6.01497	8.24506	6.81946	9.29557	9.93921	6.28798	7.76949	7.89681	9.52367	9.91071	5.11188	8.76489	9.54774
			Mirpur-18	Female	1		8.09765	9.22033	7.5958	5.64758	5.82943	8.4781	6.88713	9.2404	9.80043	6.40801	8.27622	7.88803	9.60476	9.73656	0	8.4096	9.44364
					7		8.16231	9.56675	8.30742	5.65841	5.74556	8.12346	6.43454	9.07717	9.55669	6.02638	7.91808	8.12933	9.57686	9.59602	4.57922	8.46032	9.3444
					8L		8.44873	9.61286	8.42493	5.82917	5.90526	8.09649	6.44933	9.03567	9.58012	6.28093	7.90627	7.88995	9.41394	9.64032	0	8.54132	9.54698
					8R		7.9928	9.2142	7.86793	5.36382	5.59576	8.41075	6.74826	9.14481	9.65885	6.24731	8.15373	7.80905	9.11614	9.59918	4.61049	8.07398	9.04891
					10		8.4111	9.61898	8.60654	5.69578	5.5039	8.29745	6.33498	9.19853	9.6752	6.19311	8.05099	8.36715	9.54518	9.64981	0	8.34191	9.73033
				Male	2		7.91174	9.26676	7.81397	5.57885	5.98511	8.29	7.36784	9.15828	9.73765	6.18786	8.25169	8.17619	9.09773	9.63736	4.56461	8.10171	9.07908
					6L		8.39623	9.31455	8.68465	5.66889	5.81502	8.2871	6.4696	9.03638	9.44714	6.34649	8.06711	7.6914	9.40726	9.67557	0	8.18966	9.60622
					6R		8.144	9.48564	8.13881	5.54303	5.58649	8.29794	7.05456	9.19149	9.83457	6.04243	8.28106	7.93996	9.29616	9.71425	0	8.39209	9.27162
					15		8.06623	9.36621	7.96859	5.52505	5.3032	8.34878	6.72371	9.20769	9.69274	6.03559	8.26151	7.94672	9.26733	9.61204	4.60423	8.23306	9.14303
					16		8.12393	9.38176	8.12861	5.74807	5.69196	8.5418	6.78223	9.13224	9.84374	5.97775	8.1839	7.82007	9.15192	9.74924	0	8.19916	9.2304
	Iteration 2	Community with S. copri BgF5_2	Mirpur-18 + Glucomannan	Female	4		8.89646	9.88348	8.71144	4.82667	9.34339	7.19027	9.13819	9.42002	10.1135	0	8.43913	7.94437	9.5952	9.4052	4.82667	9.12588	9.66622
					9		8.74346	9.62483	8.46648	0	9.06296	8.45308	9.14949	9.24777	9.91156	0	8.46008	8.11349	9.22315	9.30426	4.98936	8.99481	9.72209
					10		8.74352	9.8082	9.41834	0	6.78737	8.61693	7.37253	9.5758	9.52761	0	8.33682	8.43133	6.69128	9.46367	0	8.87306	10.0032
					12		8.62939	9.57251	8.46254	0	6.29134	8.65732	9.02756	9.18522	9.86375	0	8.35913	8.22926	9.11327	9.31137	4.98722	8.80957	9.6749
					13		9.19792	10.2547	9.05354	0	9.61493	8.92302	9.63352	9.87191	10.0357	0	8.79802	8.26003	9.3794	9.60314	5.34381	9.3827	10.3071
				Male	2L		8.58724	9.5134	8.92082	4.20125	6.83838	8.21918	7.17126	9.04933	9.59102	0	8.21858	6.39435	6.58384	9.00277	4.56921	9.00218	9.63413
					2R		8.96025	10.0122	8.75078	4.85466	7.03745	6.10993	9.543	9.52263	10.1713	0	8.839	7.45125	9.84561	9.53428	5.22264	9.29209	10.02
					3		8.97276	9.7596	8.42948	0	8.19614	8.5125	8.88724	9.36409	9.93332	0	8.35514	8.41149	9.27187	9.53094	5.10907	8.86535	9.93984
					7		9.10595	9.86643	8.48025	0	6.893	8.50293	9.38286	9.49736	10.0049	0	8.47825	8.48744	9.29275	9.3098	0	8.96402	9.89049
					14		9.30624	9.79916	8.43159	0	5.95691	8.60597	9.30115	9.38614	9.85148	4.8347	8.31029	8.16016	9.18959	9.43907	4.70976	8.88711	9.79934
			Mirpur-18	Female	3		8.71125	9.40852	8.89042	4.3968	9.08563	8.86109	9.19	9.14635	9.56462	0	8.6745	8.39737	8.72165	9.30752	4.76477	8.62718	9.885
					6		9.04148	10.165	8.8776	0	9.12319	8.75202	9.55593	9.8353	9.88551	0	8.87743	8.78615	9.14367	9.35078	5.37815	9.1101	10.3029
					8		8.92586	9.88788	8.67005	0	6.71505	8.84974	9.22417	9.54519	10.1063	0	8.6856	8.27439	8.95513	9.44353	0	9.01155	9.97046
					11		8.67907	9.49887	8.86361	0	4.87879	8.69378	9.16288	9.22208	9.78117	0	8.49804	8.21102	6.36071	9.36158	4.57777	8.70895	9.80589
					16		9.01219	10.121	9.46885	4.83884	5.72344	8.84777	9.21843	9.81101	9.87674	0	8.8464	8.3721	6.13256	9.66648	5.47566	9.17463	10.3704
				Male	1		8.60283	9.57875	8.45386	0	5.59572	6.0637	9.08356	9.31767	9.9427	0	8.40203	8.3268	9.29045	9.26783	5.09057	8.78268	9.71796
					4		8.82625	9.81155	9.39753	0	9.03952	8.78807	9.09727	9.51954	9.86321	0	8.6169	8.80897	6.80334	9.58627	4.99043	8.77402	10.2878
					11		8.78158	9.81507	9.38369	0	9.03086	8.7395	9.09642	9.47215	9.71917	0	8.50799	8.77837	6.59751	9.55876	0	8.76441	10.2622
					14		8.6701	9.75504	8.99792	0	5.90879	8.76344	9.23907	9.48424	9.7295	0	8.55385	8.27476	6.15827	9.39963	5.19666	8.81568	9.82392
					15		9.13683	10.0793	9.48174	0	6.1858	8.85173	8.95279	9.83974	9.97696	0	8.81735	8.64063	6.21577	9.4653	4.81783	9.16644	10.291
	Iteration 1	Community with S. copri BgF5_2	Mirpur-18 + Glucomannan	Female	1	Weaning + 10 days	10.8085	10.7249	8.38284	6.73065	6.93937	9.25617	7.63026	9.86827	10.3174	7.25721	8.83569	7.17913	10.3566	10.1078	0	6.42028	10.3591
					2		10.1094	9.79361	7.94052	6.16778	6.04654	8.73501	6.87992	8.88828	9.82039	6.39954	8.02566	6.60813	9.54243	9.08308	0	5.63742	9.35892
					3		9.98032	9.84318	7.63036	6.16818	6.34217	8.60609	7.12243	8.89017	9.97505	6.77649	7.9775	6.66177	9.73408	9.12465	0	6.29312	9.25519
					7		9.66551	9.57532	8.06638	6.15002	6.05701	8.18082	6.86843	8.62541	9.89279	6.48379	7.40208	6.8164	9.63414	9.04478	0	5.76242	8.67356
					11		10.3973	10.0643	8.13618	5.99331	6.42174	8.98749	8.20185	9.17609	9.74676	6.78761	8.40821	6.71907	9.86449	9.53737	0	6.98934	9.88192
				Male	5L		10.2635	10.0465	8.17596	6.0209	6.35058	8.67198	8.92285	8.99024	9.54244	6.7277	8.11915	7.40602	9.83709	9.40642	0	6.78907	9.60452
					5R		10.1361	9.93107	8.03364	6.06121	6.06121	8.74467	8.84055	8.93078	9.87932	6.45088	8.43148	7.18328	9.60969	9.28976	0	6.64013	9.58301
					9		10.3088	10.0905	8.31012	6.34953	6.33022	8.7516	8.92425	9.07822	9.73061	6.69323	8.28709	7.74671	9.79846	9.30412	0	6.72419	9.42734
					14		10.3426	10.1108	8.79756	6.00578	6.35952	8.74313	8.87585	8.95469	9.67724	6.47346	8.08636	8.50538	9.89035	9.27978	0	5.97682	9.29986
			Mirpur-18	Female	1		10.9898	10.7321	8.54428	6.73321	6.89436	9.1663	9.45636	9.63436	10.2978	7.21658	8.97944	7.43967	10.4209	9.98182	#NUM!	6.76942	10.2892
					7		10.5401	10.29	7.99046	6.26566	6.38595	8.92331	9.02628	9.1973	10.1259	6.80039	8.60568	7.05295	9.9855	9.49462	#NUM!	6.69393	9.82406
					8L		10.4802	10.2437	7.94914	6.12528	6.3079	8.75346	8.81981	9.09101	9.7891	6.69931	8.43423	7.06161	9.73196	9.34509	#NUM!	5.94423	9.78711
					8R		9.68492	9.65436	7.37944	5.99999	6.02347	8.16636	8.33905	8.63006	9.73535	6.28878	7.76133	6.22901	9.55528	9.00169	#NUM!	5.50438	9.08498
					10		10.5072	10.1362	8.34734	6.14649	6.02731	8.52829	8.68095	9.04125	9.83002	6.69056	8.26017	7.26904	9.78409	9.3265	#NUM!	5.979	9.53854
				Male	2		10.354	10.1522	7.93445	6.08711	6.2611	8.76996	8.97491	9.20249	9.76337	6.59266	8.44444	7.29241	9.63028	9.20373	#NUM!	6.93579	9.39124
					6L		10.3324	10.1134	7.91679	5.7818	6.10838	8.72568	8.92154	9.13704	9.70872	6.46194	8.39944	7.32587	9.56828	9.13512	5.10838	7.00836	9.35011
					6R		10.1408	10.1638	7.849	6.09188	6.21029	8.7447	9.0257	9.20607	9.86983	6.62942	8.64867	7.06789	9.63192	9.43753	#NUM!	6.91611	9.62333
					15		9.83962	9.82133	7.53312	5.75348	5.7422	8.67461	8.58295	8.94582	9.83694	6.18361	8.50691	6.9872	8.83088	9.18933	#NUM!	6.66892	9.1186
					16		9.4537	9.57253	7.88496	6.15079	6.41495	8.00608	7.98448	8.65464	10.007	6.61249	7.5892	6.22489	9.62661	9.12373	4.69341	7.01975	9.03539
	Iteration 2	Community with S. copri BgF5_2	Mirpur-18 + Glucomannan	Female	4		9.15962	10.1017	7.57413	0	9.32874	8.61877	8.79599	8.89256	10.1748	0	8.20884	5.59549	9.51983	9.83516	0	7.05888	8.94575
					9		9.80031	10.5346	8.14638	0	9.82866	8.98952	9.01778	9.3233	10.0272	0	8.49864	6.17018	9.74502	9.9995	0	7.20494	9.35028
					10		9.83763	10.4861	7.8712	0	9.58634	8.91342	9.15226	9.31515	10.3651	0	8.31711	6.64075	9.19404	9.94176	0	7.27906	9.76612
					12		9.66276	10.5122	7.96665	0	9.56932	9.06693	9.21323	9.30884	10.1374	0	8.5755	6.12734	9.17178	9.90707	0	6.99809	9.57611
					13		9.85388	10.4733	7.98766	0	9.32033	9.01054	9.25215	9.37581	10.1182	0	8.66595	6.06944	8.81536	9.74406	4.85637	7.16243	10.1796
				Male	2L		9.57559	9.76825	7.29083	0	8.83522	8.57585	8.80554	8.90936	10.2304	0	8.23938	4.93481	8.92896	9.20581	0	6.92869	9.26899
					2R		9.58098	9.97973	7.39388	0	9.1198	8.5544	8.90407	8.85349	10.1773	0	8.20399	5.73349	9.47168	9.76215	0	7.00938	9.43663
					3		9.65754	10.0934	7.29329	0	9.17732	8.56759	8.82878	8.81466	10.2992	0	8.19894	6.63491	8.91236	9.51693	0	7.24634	9.24195
					7		9.56154	10.1263	7.45526	0	9.02116	8.50879	8.70945	8.93347	10.26	0	8.42908	6.04329	9.24083	9.79485	0	7.12433	9.05631
					14		9.77	10.2725	8.04282	0	8.90314	8.87551	9.11801	9.41499	10.2554	0	8.63924	6.79397	9.15423	9.54928	0	7.3746	9.41222
			Mirpur-18	Female	3		9.70106	10.5443	8.25232	0	9.53143	8.87957	9.33253	9.41241	9.86321	0	8.62749	7.06445	9.54347	9.87033	0	7.45275	9.3692
					6		9.75547	10.6039	8.25341	0	9.27756	9.12392	9.20087	9.57701	10.3861	0	8.93312	6.69305	9.5412	10.0385	0	7.56018	9.27748
					8		9.75099	10.5369	7.87572	0	9.12082	8.80551	9.01999	9.42489	9.958	0	8.77822	7.00575	9.74814	9.76547	0	7.68427	9.25141
					11		9.57251	10.0765	7.53523	0	9.12473	8.66326	9.09722	9.01946	10.1542	0	8.5442	5.79467	9.8688	9.86575	0	7.00294	8.96734
					16		9.35797	9.95776	7.60258	0	8.91738	8.56027	8.98537	8.99618	10.2906	0	8.52862	6.63078	9.68647	9.76917	0	7.34503	8.82026
				Male	1		9.29504	10.0405	9.11392	0	9.10928	8.4672	8.94265	8.92989	9.70878	0	8.30174	6.62611	9.37799	9.7747	0	7.34547	8.79043
					4		9.91179	10.3802	8.86482	0	9.37184	9.14147	9.04527	9.26642	9.72381	0	8.50926	6.57641	9.62314	9.77938	0	7.3649	9.11768
					11		9.55238	10.0686	8.32347	0	9.30281	8.74072	9.19537	9.099	9.96709	0	8.32231	7.47502	9.86682	9.87592	0	7.61026	9.31599
					14		9.92981	10.4314	8.79852	4.78174	9.27673	8.9024	9.18924	9.36558	9.91189	0	8.59447	6.89568	8.85122	9.6373	0	7.24463	9.29367
					15		9.83251	10.1916	8.26598	0	9.29263	8.89433	8.9876	9.02776	9.8774	0	8.32217	6.40722	9.89588	9.88716	0	7.00341	8.96082
	Iteration 1	Community with S. copri BgF5_2	Mirpur-18 + Glucomannan	Female	1	Weaning + 4 weeks	9.98665	9.7322	7.01117	6.1074	6.11812	8.36128	8.56257	8.69855	9.78752	6.39183	8.15155	6.19554	9.36287	9.42048	0	5.2457	9.58646
					2		10.1947	10.0209	7.52066	6.18439	6.20459	8.79398	8.90775	8.99749	10.1458	6.74866	8.4222	6.93036	9.60366	9.48177	0	5.60253	9.6896
					3		10.0806	9.73839	7.10169	6.45186	6.4764	8.55495	8.95084	8.84494	10.1258	7.00166	8.52673	6.28821	9.62286	9.47177	0	5.29551	9.67621
					7		10.3985	10.019	7.49237	6.47495	6.45475	8.52435	8.83063	8.95503	10.0349	6.82273	8.44386	7.21889	9.84762	9.51919	0	0	9.45249
					11		10.4463	10.0027	7.57854	6.46281	6.60059	8.77222	9.0305	8.96307	9.83218	6.93214	8.6235	6.47985	9.78139	9.65573	0	5.3659	9.73741
				Male	5L		10.238	9.93579	7.39144	6.29183	6.23383	8.54581	8.84635	8.79489	9.97567	6.80162	8.31969	7.83725	9.87526	9.48047	4.96277	0	9.25591
					5R		10.3498	10.1269	7.58573	6.38124	6.40472	8.64339	9.06137	9.04639	9.88206	6.93215	8.4175	8.21446	9.93802	9.62332	0	5.75435	9.54144
					9		10.3428	10.0279	7.61456	6.29317	6.43929	8.5368	8.95093	8.96659	9.92962	6.77317	8.43555	8.02492	9.75486	9.52505	0	5.82464	9.26986
					14		10.5718	10.1144	7.77663	6.33666	6.28114	8.72434	8.95873	9.04023	9.78826	6.80501	8.42281	8.40663	9.86476	9.63167	0	5.41584	9.28961
			Mirpur-18	Female	1		10.4375	10.2348	7.74805	6.39288	6.53696	8.77971	9.1238	9.17617	9.90255	6.90858	8.70926	7.23491	9.9922	9.64761	0	0	9.05927
					7		10.3916	10.0432	7.43008	6.22316	6.44651	8.79915	9.03108	9.04074	9.86384	6.80998	8.6226	7.06719	9.82913	9.68508	4.93685	5.50113	9.0094
					8L		10.4852	10.0906	7.32129	6.36906	6.51173	8.77499	9.07617	9.14982	9.91856	6.87534	8.72887	7.05081	9.95934	9.6392	0	5.28988	9.29374
					8R		10.324	9.90257	7.29967	5.9097	6.12358	8.58472	8.90493	8.98901	9.79359	6.82734	8.6602	6.97211	9.88891	9.60855	0	6.23003	8.86551
					10		10.3353	10.1301	7.51968	6.28015	6.36118	8.67104	8.94901	9.16038	9.96006	6.75354	8.70629	7.06748	9.95418	9.81151	0	5.73048	9.12039
				Male	2		10.2428	10.0457	7.23848	6.25527	6.2627	8.76526	9.02126	9.15921	9.49801	6.59221	8.47696	7.29734	9.7505	9.62408	0	6.45563	9.28751
					6L		10.1258	9.8901	7.07405	5.82098	6.09134	8.64347	9.03427	9.05109	9.99481	6.52777	8.51109	7.15342	9.5569	9.39604	0	6.90016	9.21105
					6R		10.2381	10.0996	7.34046	6.00527	6.06079	8.84802	9.19663	9.16359	9.44665	6.66285	8.518	7.36999	9.63014	9.52972	0	6.39924	9.46833
					15		10.5372	10.2295	7.61802	6.14399	6.19617	8.81615	9.2175	9.33852	9.55461	6.73196	8.59604	7.8283	9.74053	9.73053	4.94901	6.57226	9.31597
					16		10.4017	10.2395	7.40079	6.1919	6.57424	8.74242	9.09355	9.25603	9.62353	7.037	8.52505	7.44859	10.107	9.56051	0	6.1919	9.4358
	Iteration 2	Community with S. copri BgF5_2	Mirpur-18 + Glucomannan	Female	4		10.0078	10.0411	8.76836	4.90736	9.16176	9.40729	9.47927	9.59223	10.035	0	8.76094	0	9.73816	10.3201	4.90736	9.72377	10.2297
					9		9.76684	10.4451	8.0837	5.06141	10.1556	9.31707	9.29164	9.46987	9.94074	0	8.68074	5.28326	9.26313	10.0438	0	9.77543	9.37165
					10		9.81087	10.4499	8.2483	0	10.2028	9.31971	9.41866	9.54043	10.1296	0	8.78482	5.50073	9.28461	9.94498	0	10.1811	9.7566
					12		9.72499	10.4275	8.07961	0	9.81511	9.40006	9.42042	9.49895	10.0255	0	8.83276	0	9.57618	10.1338	0	9.85352	9.50954
					13		9.83145	10.4583	8.25539	0	10.1135	9.30015	9.40011	9.64193	10.2538	0	8.89812	5.10973	9.67457	10.2625	0	10.1787	9.83535
				Male	2L		9.75498	10.7289	7.94892	0	9.9467	9.02993	9.28779	9.43368	10.5258	0	9.00956	0	9.19158	10.0541	5.31681	9.47325	10.2017
					2R		9.76714	10.6091	7.76407	4.98956	10.2829	9.2822	9.3762	9.44399	10.0865	0	8.70916	5.68852	9.49776	10.136	0	9.41476	9.66023
					3		9.67293	10.5925	7.9315	0	10.0916	9.19881	9.31773	9.5171	10.094	0	8.913	6.53906	9.50451	9.92204	0	9.38538	9.64642
					7		9.66901	10.6399	7.95805	0	10.072	9.24189	9.32927	9.48091	10.1302	0	8.7287	5.54324	9.42805	10.0216	5.02037	9.61823	9.66404
					14
			Mirpur-18	Female	3		9.70392	10.5387	8.18208	4.74223	10.0509	9.32469	9.30897	9.50551	10.0969	0	8.74806	5.44119	9.62078	9.93952	4.74223	9.96608	9.63602
					6		9.42463	10.075	7.48979	5.21333	9.09096	9.03274	9.2101	9.0711	10.2437	0	8.80402	6.03723	9.35128	10.1988	0	9.92191	9.38298
					8		9.71758	10.5331	8.19855	0	9.79754	9.28191	9.34041	9.53663	10.05	0	8.84295	5.61377	9.80276	10.1351	0	10.0944	9.80265
					11		9.30658	9.85398	7.3603	5.16211	9.41079	8.91645	9.12235	8.82291	10.2448	0	8.64201	0	9.27579	9.93572	0	9.7892	9.16838
					16		9.66077	10.4365	8.36399	0	9.99915	9.30686	9.39327	9.53162	10.1413	0	8.88147	5.97897	9.14484	10.0141	4.92461	10.0332	9.71608
				Male	1		9.81508	10.6153	9.07271	0	9.99869	9.31658	9.3157	9.6817	9.83827	0	8.89126	6.49585	9.93311	10.0721	0	10.5425	9.24497
					4		9.74182	10.3923	8.62048	0	9.79005	9.1802	9.24017	9.42553	9.57013	0	8.64368	5.51219	9.53302	9.84428	0	10.3801	9.04912
					11		9.73994	10.4886	8.53045	0	9.84099	9.29058	9.43286	9.5925	9.68649	0	8.71956	5.91504	9.75251	10.1107	0	10.3554	9.2985
					14		9.43768	10.2048	8.27569	0	9.47283	8.93162	9.13837	9.25981	9.41899	0	8.64504	6.31142	9.27497	9.79096	0	10.1762	9.05919
					15		9.76353	10.464	8.59125	0	9.95171	9.31682	9.37789	9.47774	9.52382	0	8.73628	5.98367	9.68088	9.95628	0	10.3633	9.20293
(C) Cecal microbial community abundances as determined by COPRO-Seq analysis of animals whose microbial communities included S. copri
	Microbial community	Diet	Weaning + 4 weeks
			Mirpur-18 + Glucomannan	Mirpur-18	Adjusted P-value (Mann-Whitney)
	Community with S. copri BgF5_2	Bifidobacterium breve	9.69 ± 0.39	9.77 ± 0.42	0.466
		Bifidobacterium catenulatum	9.94 ± 0.19	10.1 ± 0.12	0.0422
		Bifidobacterium longum subsp. infantis	7.4 ± 0.31	7.64 ± 0.39	0.223
		Blautia luti	3.52 ± 2.81	3.52 ± 2.99	0.602
		Blautia obeum	7.9 ± 1.76	7.81 ± 1.71	0.923
		Dorea formicigenerans	8.63 ± 0.25	8.75 ± 0.18	0.35
		Dorea longicatena	8.8 ± 0.16	8.93 ± 0.14	0.031
		Enterococcus avium	8.9 ± 0.19	9.15 ± 0.1	0.000469
		Escherichia coli	9.81 ± 0.2	9.67 ± 0.27	0.35
		Faecalibacterium prausnitzii	3.09 ± 3.35	3.32 ± 3.4	0.591
		Lactococcus garvieae	8.34 ± 0.17	8.49 ± 0.15	0.031
		Ligilactobacillus ruminis	5.47 ± 2.24	6.05 ± 1.67	0.466
		Mitsuokella multacida	9.33 ± 0.22	9.54 ± 0.25	0.031
		Segatella copri	10.15 ± 0.12	10.11 ± 0.13	0.602
		Ruminococcus gnavus	9.61 ± 0.23	9.69 ± 0.17	0.463
		Ruminococcus torques	2.74 ± 2.41	2.14 ± 2.43	0.602
		Streptococcus gallolyticus	7.39 ± 2	7.59 ± 2.71	0.35
		Streptococcus pasteurianus	9.27 ± 0.35	9.11 ± 0.26	0.366
	Experimental iteration	Microbial community	Diet	Sex	Mouse identifier	log10 ( genome units / g cecal contents )
						Timepoint	S. copri	Bifidobacterium breve	Bifidobacterium catenulatum	Bifidobacterium longum subsp. infantis	Blautia luti	Blautia obeum	Dorea formicigenerans	Dorea longicatena	Enterococcus avium	Escherichia coli	Faecalibacterium prausnitzii	Lactococcus garvieae	Ligilactobacillus ruminis	Mitsuokella multacida	Ruminococcus gnavus	Ruminococcus torques	Streptococcus gallolyticus	Streptococcus pasteurianus
	Iteration 1	Community with S. copri BgF5_2	Mirpur-18 + Glucomannan	Female	1	Weaning + 4 weeks	10.1448	10.1089	9.96243	7.33761	6.03576	6.11766	8.49258	8.70595	8.88671	9.89228	6.57155	8.23061	6.3607	9.48518	9.55341	0	5.35288	9.75183
					2		10.2009	9.97337	9.88348	7.36634	5.85234	6.0897	8.64368	8.77583	8.89923	9.88162	6.44441	8.24343	6.81634	9.38419	9.3797	5.05398	5.57061	9.56428
					3		10.0168	9.90459	9.76485	7.08933	5.95828	6.17753	8.3604	8.69454	8.91638	9.84971	6.4766	8.377	6.20039	9.20113	9.34019	0	5.49393	9.70975
					7		10.0427	9.99832	9.99135	7.30584	6.15804	6.08585	8.52166	8.67052	9.03809	9.71545	6.65305	8.29959	6.88357	9.52328	9.44245	4.95782	5.34317	8.85333
					11		10.1113	10.0967	9.80545	7.32511	5.89736	6.25313	8.45198	8.69481	8.77465	9.57798	6.5455	8.32263	5.96338	9.43731	9.44621	0	5.43301	9.49829
				Male	5L		10.1792	10.009	9.744	7.15425	5.80119	6.00531	8.32884	8.72156	8.66578	9.72023	6.40522	8.16702	7.6086	9.52505	9.35069	4.53795	5.29128	9.06135
					5R		10.3595	10.2322	10.1361	7.58622	6.01103	6.27067	8.57233	9.04298	9.09245	9.60442	6.73456	8.34702	8.10693	9.69911	9.62653	5.38461	5.73306	9.53563
					9		10.0207	9.97836	9.78079	7.35313	5.81521	6.0752	8.18039	8.56658	8.70836	9.50748	6.38013	8.07344	7.52194	9.39536	9.27398	4.87498	5.07127	8.92077
					14		10.1529	10.1986	9.82682	7.50001	5.88245	6.00327	8.33259	8.53525	8.73475	9.44951	6.51611	8.04815	7.99323	9.5494	9.34331	4.6353	4.93633	8.94872
			Mirpur-18	Female	1		10.1006	10.3679	10.3673	7.81135	6.35481	6.46255	8.78168	9.13766	9.32813	9.87086	6.92743	8.67	7.13716	9.77446	9.67489	4.81909	0	9.13727
					7		10.2178	10.1583	10.144	7.48997	6.39124	6.32909	8.69229	8.82555	9.16734	9.86542	6.63957	8.44013	7.02615	9.69351	9.59776	0	5.1482	9.00596
					8L		10.2276	10.1756	10.0053	7.22346	6.02489	6.25213	8.61505	8.86738	9.0792	9.71295	6.69728	8.4973	6.91067	9.84858	9.58124	4.69583	4.99686	9.11987
					8R		10.2553	10.2393	10.015	7.25713	6.37899	6.06512	8.53535	8.84216	9.15642	9.74522	6.68837	8.58408	7.07116	9.84698	9.61239	0	5.72788	8.84965
					10		10.1822	10.2366	10.1971	7.47995	6.32651	6.1477	8.71654	8.95624	9.24047	9.94446	6.66646	8.63641	6.81081	9.82143	9.82487	4.90054	5.20157	9.15479
				Male	2		10.1369	10.0139	10.0351	7.18981	5.88739	6.07862	8.62263	8.81366	9.15849	9.42782	6.45833	8.32183	7.25944	9.70735	9.50264	0	6.25272	9.20511
					6L		9.7829	10.0067	10.0843	7.07789	5.87725	5.976	8.56519	8.91083	9.19683	9.87587	6.44819	8.49893	7.18561	9.41272	9.46888	0	7.03893	9.29316
					6R		10.0271	9.9481	10.0177	7.19227	5.80918	5.83448	8.55987	8.88295	9.06745	9.02434	6.52351	8.23223	7.24215	9.40574	9.32426	4.9553	6.38667	9.32532
					15		10.2267	10.2755	10.1666	7.50714	6.05493	6.09768	8.55944	8.90057	9.2451	9.33131	6.55157	8.33702	7.68367	9.56035	9.59307	4.76862	6.25529	9.14067
					16		10.1193	10.1248	10.0385	7.20351	6.08558	6.30042	8.50734	8.87721	9.12264	9.3545	6.71431	8.31773	7.14904	9.79999	9.42026	0	6.08558	9.25897
	Iteration 2	Community with S. copri BgF5_2	Mirpur-18 + Glucomannan	Female	4		10.0468	9.65299	9.61332	8.27174	0	8.84717	8.99253	8.92313	9.16223	9.89824	0	8.40676	4.63877	9.53907	10.0251	0	9.51602	9.76583
					9		10.1432	9.49821	10.1679	7.69429	4.67201	9.89989	9.04307	8.95078	9.17862	9.80703	0	8.46343	5.19488	9.25882	9.91482	4.67201	9.46942	9.01709
					10		10.3013	9.59271	10.1791	7.83669	0	10.0591	9.04787	9.11638	9.15573	9.96576	0	8.55931	5.5278	9.19834	9.8633	4.7039	9.79141	9.38407
					12		10.0585	9.41326	10.0695	7.63438	4.17112	9.50239	8.98958	8.99789	9.14819	9.74978	0	8.52515	4.39295	9.47325	9.97801	4.17112	9.4605	9.15356
					13		9.91962	9.1199	9.60902	7.21379	0	9.2758	8.66327	8.64925	8.61227	9.83715	0	8.24504	0	9.15154	9.72592	0	9.14262	8.869
				Male	2L		10.3551	9.331	10.2447	7.34994	4.71648	9.43486	8.61027	8.81694	8.97514	10.283	0	8.73571	4.93832	8.74898	9.63583	4.71648	9.24952	9.8049
					2R		10.2612	9.1772	9.88318	6.85088	0	9.60578	8.624	8.7938	8.57808	9.84399	0	8.20194	4.61084	9.16596	9.6937	4.389	8.57937	8.86326
					3		10.2155	9.13695	9.93772	7.1183	0	9.50897	8.66433	8.8261	8.77808	9.95588	0	8.41222	6.01401	9.23896	9.66385	0	8.626	8.92154
					7		10.1762	9.2911	10.1894	7.34591	0	9.656	8.74511	8.84764	8.99124	9.76659	0	8.4	0	9.18571	9.72517	0	9.07117	9.17937
					14		10.2051	9.30589	10.0179	7.23368	0	9.29308	8.63254	8.7791	8.8739	10.0972	0	8.45417	5.23282	9.1969	9.66763	0	9.23183	9.38252
			Mirpur-18	Female	3		10.2003	9.39756	10.1744	7.63887	0	9.6499	8.9654	8.9353	9.07663	9.96336	0	8.49545	5.20527	9.54411	9.78812	0	9.49315	9.20845
					6		9.97401	9.32951	10.0925	7.53174	4.6417	9.16827	8.95727	9.08002	9.13277	9.99098	0	8.73945	5.16457	9.17037	9.81292	4.6417	9.90761	9.43557
					8		10.2044	9.35043	10.1561	7.75973	0	9.39875	8.90891	9.05381	9.19077	9.80813	0	8.54067	0	9.45276	9.80039	4.71065	9.71492	9.39669
					11		10.1169	9.36268	10.1227	7.67167	0	9.52503	9.01946	9.16203	9.14068	10.0074	0	8.68741	5.22374	9.14544	9.77445	4.70087	10.0219	9.42692
					16		10.0424	9.33747	10.0708	7.94927	0	9.5275	8.95525	8.96715	9.14542	9.86721	0	8.57898	5.53674	8.9075	9.82885	0	9.55949	9.32027
				Male	1		10.0542	9.13577	9.75163	8.12185	0	9.37154	8.52909	8.50452	8.79581	9.59053	0	8.17189	5.53087	9.57383	9.919	0	9.67239	8.38751
					4		10.1338	9.48614	10.1336	8.28681	4.61319	9.55282	8.87964	8.91538	9.18607	9.47088	0	8.46991	5.31215	9.48531	9.66283	0	10.135	8.76951
					11		10.1985	9.4649	10.1251	8.07906	0	9.48293	8.87219	9.05102	9.20339	9.61543	0	8.47839	5.53549	9.64687	9.93695	0	9.99226	8.90349
					14		9.81637	9.3795	10.1099	8.05691	0	9.28901	8.82188	8.94852	9.17679	9.4754	0	8.60907	6.18318	9.42566	9.88643	4.55651	10.0749	8.89828
					15		10.2067	9.55384	10.2285	8.30141	0	9.69123	8.98212	9.04814	9.22247	9.36089	0	8.52349	5.74749	9.66592	9.81341	0	10.0939	8.90114
(D) Fecal microbial community abundances as determined by COPRO-Seq analysis of animals whose microbial communities did not include S. copri
	Microbial community	Diet	Weaning			Weaning + 10 days			Weaning + 4 weeks
			Mirpur-18 + Glucomannan	Mirpur-18	Adjusted P-value (Mann-Whitney)	Mirpur-18 + Glucomannan	Mirpur-18	Adjusted P-value (Mann-Whitney)	Mirpur-18 + Glucomannan	Mirpur-18	Adjusted P-value (Mann-Whitney)
	Community without S. copri BgF5_2	Bifidobacterium breve	8.86 ± 0.16	8.78 ± 0.18	0.961	10.06 ± 0.26	10.08 ± 0.25	0.931	10.26 ± 0.25	10.2 ± 0.26	0.951
		Bifidobacterium catenulatum	9.79 ± 0.16	9.73 ± 0.23	0.961	10.18 ± 0.24	10.22 ± 0.23	0.747	10.3 ± 0.15	10.32 ± 0.17	0.964
		Bifidobacterium longum subsp. infantis	9.06 ± 0.33	8.98 ± 0.35	0.977	7.73 ± 0.21	8.86 ± 0.39	0.17	7.76 ± 0.43	7.91 ± 0.44	0.951
		Blautia luti	5.57 ± 0.35	5.59 ± 0.34	0.977	5.75 ± 0.32	5.69 ± 0.35	0.747	6.12 ± 0.33	6.11 ± 0.33	0.951
		Blautia obeum	8.64 ± 0.55	6 ± 0.2	0.34	8.96 ± 0.4	8.18 ± 0.47	0.514	9.61 ± 0.34	9.23 ± 0.5	0.831
		Dorea formicigenerans	8.68 ± 0.2	8.59 ± 0.16	0.977	8.76 ± 0.23	8.67 ± 0.22	0.577	8.98 ± 0.22	8.91 ± 0.23	0.951
		Dorea longicatena	8.83 ± 0.38	8.61 ± 0.43	0.961	8.97 ± 0.19	8.86 ± 0.25	0.523	9.14 ± 0.13	9.13 ± 0.22	0.964
		Enterococcus avium	9.56 ± 0.22	9.5 ± 0.17	0.977	8.98 ± 0.24	9.29 ± 0.26	0.00639	9.17 ± 0.19	9.29 ± 0.21	0.831
		Escherichia coli	9.74 ± 0.13	9.74 ± 0.12	0.977	10.15 ± 0.2	9.77 ± 0.18	0.00593	9.95 ± 0.2	9.84 ± 0.19	0.831
		Faecalibacterium prausnitzii	6.06 ± 0.34	6.12 ± 0.33	0.977	6.33 ± 0.34	6.29 ± 0.36	0.931	6.58 ± 0.33	6.55 ± 0.32	0.964
		Lactococcus garvieae	8.66 ± 0.16	8.62 ± 0.16	0.961	8.53 ± 0.24	8.65 ± 0.24	0.561	9.29 ± 0.38	8.72 ± 0.16	0.831
		Ligilactobacillus ruminis	7.87 ± 0.24	7.61 ± 0.32	0.34	6.19 ± 0.46	6.2 ± 0.48	0.514	5.27 ± 0.39	7.62 ± 0.67	0.831
		Mitsuokella multacida	9.18 ± 0.24	9.26 ± 0.19	0.961	9.55 ± 0.22	9.66 ± 0.22	0.523	9.74 ± 0.2	9.87 ± 0.23	0.831
		Ruminococcus gnavus	9.81 ± 0.14	9.8 ± 0.16	0.977	9.82 ± 0.17	9.79 ± 0.13	0.931	10.02 ± 0.12	9.89 ± 0.13	0.154
		Ruminococcus torques	4.61 ± 0.3	4.71 ± 0.27	0.977	4.57 ± 0.4	4.57 ± 0.36	0.931	4.67 ± 0.41	4.39 ± 0.52	0.831
		Streptococcus gallolyticus	9 ± 0.28	9.05 ± 0.27	0.977	7.44 ± 0.38	8.03 ± 0.53	0.931	9.82 ± 0.43	8.95 ± 0.45	0.951
		Streptococcus pasteurianus	9.9 ± 0.23	9.79 ± 0.22	0.961	9.82 ± 0.19	9.56 ± 0.25	0.00593	9.83 ± 0.25	10.02 ± 0.3	0.964
	Experimental iteration	Microbial community	Diet	Sex	Mouse identifier	log10 ( genome units / g feces )
						Timepoint	Bifidobacterium breve	Bifidobacterium catenulatum	Bifidobacterium longum subsp. infantis	Blautia luti	Blautia obeum	Dorea formicigenerans	Dorea longicatena	Enterococcus avium	Escherichia coli	Faecalibacterium prausnitzii	Lactococcus garvieae	Ligilactobacillus ruminis	Mitsuokella multacida	Ruminococcus gnavus	Ruminococcus torques	Streptococcus gallolyticus	Streptococcus pasteurianus
	Iteration 1	Community without S. copri BgF5_2	Mirpur-18 + Glucomannan	Female	1	Weaning	8.86771	9.55337	8.12137	6.00005	5.84926	8.52494	7.31251	9.2596	9.78374	6.41724	8.64487	7.84803	8.79252	9.8427	0	8.40955	9.3564
					5		8.79565	9.82674	8.49315	5.90192	6.09314	8.70759	7.00214	9.61023	9.94941	6.52207	8.62211	8.27361	9.56394	10.1255	0	8.95262	9.72479
					6		8.31626	9.34004	7.9503	5.72078	5.66962	8.3282	6.48462	9.15224	9.51672	6.03076	8.19952	7.80768	9.20086	9.74927	0	8.48972	9.23819
					9		8.83071	9.82124	9.07227	6.16832	6.08913	8.35771	6.86521	9.31541	9.99924	6.53629	8.53514	8.1978	6.18852	10.0626	5.02219	8.90676	9.82335
					10L		8.35272	9.23607	8.16683	5.74753	5.74245	8.15205	6.65439	9.06009	9.4539	6.22127	8.21026	7.84501	9.33552	9.66348	0	8.38717	9.44355
					10R		8.80412	9.60514	8.5312	5.69773	6.05114	8.26967	6.80736	9.03384	9.88005	6.35951	8.14564	7.94877	5.87751	9.91276	0	8.40571	9.73312
				Male	4		8.75993	9.74544	8.40755	6.02142	5.87932	8.41537	7.21951	9.27513	9.75855	6.43132	8.39159	7.9976	7.90084	9.87485	4.93202	8.26774	9.56991
					8		8.42994	9.47675	8.15096	5.60653	5.8264	8.36327	6.66894	9.23926	9.72739	6.1699	8.41414	7.82365	6.08035	9.72282	4.80817	8.1346	9.2309
					13		8.7023	9.64963	8.30532	5.86752	6.2058	8.591	6.79884	9.3244	9.82125	6.48861	8.5142	8.07792	9.41322	9.86744	4.51857	8.68987	9.51019
			Mirpur-18	Female	2		9.03756	9.30864	7.66629	5.71339	5.96149	8.33637	6.95378	8.95318	9.82726	6.37522	8.44088	7.64172	8.28962	9.73087	4.40518	7.96847	9.09387
					4		8.37118	9.31122	7.61072	5.76293	5.82171	8.41582	6.72549	9.38057	9.5944	6.26054	8.35426	7.81372	9.53324	9.83499	4.4012	8.4056	9.33615
					7L		8.46165	9.48411	8.34088	6.12391	6.18941	8.6412	6.94908	9.50226	10.0298	6.57323	8.60697	7.86188	9.19299	10.0775	5.03451	8.41922	9.596
					7R		8.73444	9.5072	7.70918	5.84874	6.1535	8.4186	7.01422	9.16094	9.81219	6.46913	8.42129	7.73328	6.20259	9.97245	4.56244	8.2808	9.37301
					11		8.89804	9.27557	9.22839	5.95562	6.11677	8.42687	6.91611	9.27885	9.6536	6.58512	8.38617	8.23208	5.82434	10.1073	4.59389	8.81155	9.70238
					12		8.4389	9.51095	8.46849	5.7419	5.91525	8.5286	6.63567	9.232	9.66572	6.23511	8.53889	7.82913	9.24216	9.76289	0	8.55189	9.4331
				Male	2		8.26802	9.50067	8.66256	6.09277	5.9949	8.64775	6.895	9.51215	9.69943	6.49976	8.62912	7.81271	9.20185	9.82776	0	8.34124	9.49915
					9		8.37184	9.2742	8.38965	5.79074	5.81422	8.37512	6.65025	9.20833	9.70001	6.30999	8.35999	7.79661	9.3527	9.72139	4.41053	8.23496	9.40391
					11		8.73863	9.55537	8.49401	5.92742	5.98216	8.51345	6.90548	9.357	9.65163	6.50274	8.40514	7.97739	9.52658	9.85388	4.94644	8.5208	9.64798
	Iteration 2	Community without S. copri BgF5_2	Mirpur-18 + Glucomannan	Female	1		9.02022	10.1386	9.04944	4.40942	7.38407	8.79379	9.45881	9.72547	9.73084	0	8.83713	5.39468	9.45321	9.91096	4.77739	9.52968	10.1297
					2		9.04802	9.84663	9.46393	0	9.42261	8.79012	9.01267	9.50847	9.62747	0	8.81074	7.75021	9.12723	9.65327	4.51697	8.87038	10.1903
					3		9.18213	9.90492	9.52662	0	9.61175	8.99663	9.39023	9.6248	9.68881	0	8.82247	8.02035	9.11477	9.61069	4.60891	8.94702	10.2867
					11		8.77014	9.73074	9.45596	0	6.44472	8.585	6.78495	9.5802	9.56142	0	8.61455	6.53089	9.20933	9.63345	4.36556	9.30147	9.83276
					12		8.88889	9.86375	8.13317	0	6.22472	8.97409	9.19873	9.982	9.74535	0	8.86206	7.86993	9.4185	9.73128	4.59126	9.35799	9.64632
				Male	5		9.04642	9.67376	9.22121	4.49747	9.1953	8.35517	8.65	9.5221	9.57951	0	8.80024	6.6952	8.79887	9.67177	0	8.652	10.1081
					10.1		8.92681	9.95003	9.54845	0	6.34061	8.70069	6.52022	9.78098	9.7125	0	8.79925	6.53739	9.25567	9.71111	4.97087	9.06147	10.1706
					10.2		8.75981	9.85072	8.41159	0	5.9861	8.83968	9.02845	9.6244	9.59502	0	8.70423	7.26621	8.95548	9.76851	4.63715	9.19693	9.9778
					14		8.94493	9.89888	7.9711	0	6.0515	8.83137	9.05754	9.93714	9.58901	0	8.85112	8.16648	9.38602	9.74981	4.52863	9.35115	9.83725
					15		8.96867	9.92382	9.47111	0	6.19807	8.94613	9.36093	9.58127	9.91797	0	8.80891	7.8192	9.35368	9.67446	5.12989	8.95302	10.1413
			Mirpur-18	Female	1		8.25162	9.13694	8.78644	0	5.46663	8.14684	5.91062	8.94224	9.58637	0	8.20778	5.74499	9.0319	9.09603	4.92623	8.7465	9.35289
					2		8.9155	10.0396	9.06434	0	5.63073	8.61129	9.27975	9.63395	9.86008	0	8.58449	5.26276	9.35938	9.7511	0	9.45886	9.96712
					5		8.74959	9.73091	8.12422	4.43098	5.49791	8.46188	8.61691	9.68762	9.5518	0	8.62602	0	9.39246	9.63258	4.43098	9.35376	9.56872
					9		8.83799	9.79226	9.51035	0	6.02685	8.69272	6.22388	9.54975	9.69118	0	8.77271	6.28346	9.20192	9.55954	5.10737	9.28346	10.0156
					16		8.85523	9.79781	8.15297	0	5.70892	8.8585	8.91602	9.56587	9.78401	0	8.75964	6.77474	9.19383	9.81793	4.91057	9.25191	9.84462
				Male	4		8.83807	9.86535	8.64353	0	5.1864	8.50868	9.11826	9.63266	9.66503	0	8.74568	5.10721	9.38285	9.7001	4.95231	9.31713	9.9066
					9		9.03716	10.1385	9.07303	4.76934	6.34911	8.9062	9.31292	9.73269	9.86855	0	8.90297	7.33987	9.38536	9.8983	4.76934	9.23187	10.175
					13.1		8.97765	10.0698	9.58521	4.64718	6.20348	8.60768	6.88938	9.79033	9.82205	0	8.80696	6.34903	9.35847	9.63679	0	9.446	10.0784
					13.2		8.82433	9.90712	8.96221	0	6.11487	8.75088	9.06423	9.609	9.65221	0	8.83656	7.42216	9.36296	9.80588	5.16758	9.17541	9.96952
					16		8.88318	9.83067	9.51274	0	6.27135	8.70452	6.53539	9.64567	9.53747	0	8.63047	7.19868	9.24667	9.55982	4.45623	9.14821	10.1049
	Iteration 1	Community without S. copri BgF5_2	Mirpur-18 + Glucomannan	Female	1	Weaning + 10 days	10.257	10.0975	7.7378	6.13068	6.28354	8.55064	8.95184	8.82722	9.956	6.77782	8.44783	5.96795	9.73835	9.72128	4.80162	6.42487	9.83572
					5		9.66028	9.43709	7.97621	5.99822	6.19975	7.73153	8.36474	8.285	9.7847	6.50337	7.24091	6.08084	9.76759	9.33973	4.45415	5.77637	9.28818
					6		10.3333	10.1167	7.93103	6.09576	6.06208	8.48553	8.80856	8.8825	9.95827	6.45721	8.32747	6.60212	9.37756	9.6132	4.74681	6.68131	9.84296
					9		10.3027	9.98343	7.85692	6.01687	6.3804	8.56517	9.11685	8.87173	10.1635	6.70112	8.34331	6.19296	9.92997	9.88523	5.23872	6.47281	9.93871
					10L		10.1003	9.84104	7.28986	6.04608	6.17641	8.27019	8.6014	8.53109	9.56471	6.62011	7.8921	5.73627	9.76748	9.54813	4.5232	6.34927	9.45215
					10R		10.5676	10.3363	7.79402	6.13874	6.21446	8.70622	9.13548	9.05985	9.86502	6.89931	8.3081	6.37882	9.51354	9.972	0	6.84183	9.97287
				Male	4		9.70382	9.26718	6.97486	6.0799	6.13508	7.94985	8.37576	8.29557	9.64379	6.63776	7.53676	5.62196	9.79021	9.33185	0	6.3289	9.5797
					8		10.0963	9.70163	7.31501	6.10094	6.1857	8.34466	8.72711	8.67307	9.29347	6.59759	7.98299	6.14029	9.68492	9.52801	5.26693	6.46624	9.80422
					13		10.4652	10.2152	7.93929	6.06275	6.08963	8.54914	8.94481	9.06048	9.8424	6.54902	8.25021	7.10833	9.6703	9.83487	4.86778	6.96236	9.91086
			Mirpur-18	Female	2		8.37622	9.17592	6.5282	5.73366	5.84156	8.56149	9.10394	8.89816	10.0341	6.13382	8.42235	0	8.95157	9.94708	4.98769	6.34671	9.60298
					4		10.3465	10.0657	7.55911	6.30081	6.37787	8.48345	8.80744	8.99479	9.5905	6.83697	8.47198	5.46406	9.95897	9.81631	0	6.55042	9.64687
					7L		10.3871	10.3826	8.94624	5.91857	6.15148	8.65114	6.93909	9.37684	9.35997	6.70367	7.69461	0	9.6712	9.70559	0	6.91716	9.32144
					7R		10.4002	10.147	7.67953	6.10583	6.40274	8.50025	8.75255	9.085	9.59717	6.83487	8.51288	5.55765	10.0167	9.88112	4.85868	6.79317	9.76483
					11		10.4481	10.1141	7.48195	5.8813	6.38994	8.49637	8.62288	9.07238	9.56071	6.51379	8.29976	6.22245	9.96777	9.77527	5.23503	6.35372	9.82148
					12		10.3741	10.1087	7.73473	6.02746	6.28522	8.63278	8.99479	9.03656	9.59012	6.77188	8.52892	5.26403	9.7994	9.73884	4.74115	6.55406	9.38753
				Male	2		10.3521	10.1982	7.35773	6.03966	5.9714	8.42799	6.90353	9.29901	9.61656	6.37485	8.52368	6.98325	9.49483	9.67268	4.77642	6.94961	9.39066
					9		10.0499	9.78841	6.83286	5.82346	5.80967	8.09559	6.61057	8.78704	9.57	6.23477	7.92977	6.51144	9.48774	9.33233	4.86238	6.34362	8.93088
					11		10.2526	9.95027	7.09774	5.98522	6.10551	8.3047	6.77999	8.94636	10.0979	6.51995	8.30744	7.05031	9.79398	9.60027	4.79024	6.99527	9.28043
	Iteration 2	Community without S. copri BgF5_2	Mirpur-18 + Glucomannan	Female	1		9.99883	10.5224	8.01173	0	8.75793	9.01674	9.29556	9.41754	10.2951	0	8.9643	5.91656	9.20199	9.90578	0	8.06911	10.0825
					2		9.68072	10.025	6.78745	0	8.78065	8.93959	8.91541	8.75844	10.3487	0	8.58176	4.95623	9.19869	9.75724	0	8.0224	9.5644
					3		9.66132	9.97586	7.65695	0	8.9082	9.23497	9.00591	9.02269	10.5182	0	8.91921	5.03828	9.28464	9.86557	0	7.91438	9.6731
					11		9.72559	9.93952	7.45827	0	8.71955	8.74107	9.0976	8.93571	10.418	0	8.80867	0	8.94134	9.66735	4.76163	7.81866	9.78043
					12		9.71637	10.2482	7.54343	0	9.52382	9.02385	9.03413	8.96645	10.3456	0	8.68644	5.36705	9.79786	10.1151	0	7.80748	9.62578
				Male	5		9.68125	10.0758	7.38412	0	9.07734	8.57768	8.78255	8.83114	10.1255	0	8.456	5.84212	9.00295	9.8305	4.58686	7.03812	9.66635
					10.1		9.8784	10.5825	7.92733	0	9.61884	8.85986	9.11213	9.35137	10.1803	0	8.67164	6.03007	9.22182	10.0065	0	7.11335	9.80075
					10.2		9.51035	10.0381	6.96953	0	8.84483	8.78888	8.77636	8.67469	10.33	0	8.39177	5.34836	8.79265	9.75631	0	6.72977	9.69951
					14		9.51635	10.1187	8.0284	0	9.17768	8.73334	8.79029	8.86132	10.2155	0	8.47128	5.84429	8.94966	9.832	0	7.10543	9.71077
					15		9.92613	10.6099	7.79049	0	9.5765	8.95223	9.28427	9.34806	10.2116	0	8.76668	5.59092	9.55691	10.1148	0	7.11293	10.2577
			Mirpur-18	Female	1		9.98765	10.6241	9.48897	0	9.04035	8.93843	9.25028	9.83925	9.70899	0	9.13845	6.09957	9.81581	10.0305	4.8443	9.03081	10.1236
					2		9.60015	10.0223	8.79803	0	8.5454	8.43729	8.80722	9.25346	9.74601	0	8.80147	5.5694	9.77605	9.86217	0	8.41873	9.50878
					5		9.80738	9.77567	9.56327	0	8.68455	8.62674	8.77643	9.12625	9.3924	0	8.83374	6.13174	9.85331	9.81797	0	7.83945	9.58751
					9		9.56759	10.1184	9.07579	0	8.73056	8.38408	8.74478	9.06418	9.6018	0	8.79228	5.44409	9.46539	9.70539	0	8.39428	9.57925
					16		9.68516	10.0923	8.97038	0	8.56467	8.85054	8.90124	9.30918	9.83565	0	9.00247	5.06372	9.44653	9.89377	0	8.4828	9.61214
				Male	4		9.66824	10.1246	8.04003	0	6.3628	8.7331	8.86324	9.14662	9.83159	0	8.53962	4.86726	9.03092	9.61463	0	6.56535	9.10186
					9		9.5785	10.1694	8.30342	0	6.57396	8.69306	8.92826	9.12007	9.72288	0	8.43215	4.93348	9.54111	9.6991	0	6.81884	9.03989
					13.1		9.82916	10.5937	8.78527	0	6.51364	9.16696	9.27289	9.5387	9.99791	0	8.81969	4.95976	9.18616	9.89588	0	6.7897	9.40185
					13.2		9.51784	10.0891	9.14005	0	6.63758	8.38664	8.82487	9.05688	9.98306	0	8.30129	5.09434	9.1494	9.61231	0	6.65385	9.1025
					16		9.86605	10.6127	8.86786	0	6.55632	8.8793	9.13082	9.70229	9.7857	0	8.76029	4.91884	9.12829	9.88944	4.69699	6.89196	9.50049
	Iteration 1	Community without S. copri BgF5_2	Mirpur-18 + Glucomannan	Female	1	Weaning + 4 weeks	10.437	10.2145	7.12073	6.46024	6.45549	8.67792	8.87579	8.85194	9.90767	6.86752	8.55114	0	9.82945	9.74786	0	6.02793	9.26892
					5		10.5416	10.2428	7.24304	6.4788	6.22587	8.91139	9.13797	9.00269	9.81075	6.83488	8.75003	0	9.84657	10.0004	5.27857	5.66393	9.4979
					6		10.3019	10.0387	6.97379	6.2414	6.13402	8.64188	8.96575	8.7681	9.76952	6.55667	8.60307	5.52124	9.47764	9.66086	4.69733	5.75169	9.30841
					9		10.5541	10.2982	7.18931	6.56675	6.59158	8.71984	8.96332	8.99686	9.88228	6.89945	8.74864	0	9.82846	9.99859	5.3363	6.20721	9.50128
					10L		10.5025	10.1589	7.0718	6.30702	6.72802	8.48337	8.88607	8.756	9.60026	6.9899	8.50367	0	10.0032	9.95338	0	6.49607	9.2532
					10R		10.6984	10.3066	7.18821	6.48235	6.60293	8.67296	8.96658	8.89642	9.82438	7.08332	8.53666	5.94475	10.0187	10.0019	0	5.7128	9.35727
				Male	4		10.3996	10.136	7.12789	6.21504	6.33998	8.58862	8.95714	8.97612	9.56134	6.81047	8.66027	0	9.70567	9.8856	0	5.47468	9.57148
					8		10.3917	10.083	7.06176	6.45358	6.55721	8.45866	8.87277	8.64607	9.47857	6.93173	8.26211	5.83584	10.0735	9.8525	0	5.34575	9.1763
					13		10.4725	10.2352	7.1078	6.60787	6.33765	8.54129	9.05655	8.84144	9.84468	6.96848	8.53744	5.65042	10.0278	9.92648	4.95145	0	9.40124
			Mirpur-18	Female	2		9.59068	9.97268	6.87563	6.50272	6.64884	8.06762	8.7064	8.81243	9.97799	6.85296	8.06998	5.80375	9.98151	9.83826	0	6.86065	9.06186
					4		10.3217	10.0872	6.95814	6.0258	6.39883	8.56506	9.20759	9.05087	9.72625	6.73878	8.83052	4.93944	9.6944	9.73313	5.35441	7.56207	9.50383
					7L		10.5355	10.2055	6.88615	6.51419	6.52798	8.70506	9.20183	8.95864	9.5809	6.86793	8.55097	5.7218	10.3634	9.87341	0	7.3939	9.11249
					7R		10.3374	10.1671	6.96303	6.50838	6.48974	8.66438	9.20172	9.09241	9.93507	6.92699	8.7338	0	9.90155	9.83327	4.90995	7.45361	9.63623
					11		10.703	10.3872	7.14761	6.59732	6.70483	8.77671	9.31699	9.2193	9.76042	7.03174	8.72902	5.3469	10.182	10.093	0	7.27529	9.58954
					12		10.1627	9.9956	6.38839	6.33724	6.68942	8.29747	8.75095	8.76028	9.40221	6.47554	8.35687	0	9.86755	9.53551	0	6.66459	8.9766
				Male	2		10.3653	10.2766	7.14632	6.40595	6.39437	8.59226	7.14839	9.24446	9.20268	6.82327	8.67594	7.69305	9.95784	9.77376	4.82617	6.95864	9.08135
					9		10.5008	10.2553	7.12249	6.18682	6.40487	8.6036	7.07794	9.17166	8.99974	6.80585	8.56109	7.71811	9.95969	9.82924	4.82509	6.33474	9.12952
					11		10.4069	10.0571	6.94233	6.37193	6.47154	8.56213	7.1392	9.09602	9.17321	6.93958	8.61326	8.81291	9.9548	9.77124	0	6.78586	9.29387
	Iteration 2	Community without S. copri BgF5_2	Mirpur-18 + Glucomannan	Female	1		9.94246	10.2439	7.81849	0	9.70463	8.96916	9.22447	9.34208	9.97175	0	9.77792	4.99541	9.59903	10.1221	0	10.4036	10.3003
					2		9.80566	10.1463	7.59635	0	9.78171	9.08572	9.20901	9.2694	9.75034	0	9.71278	5.20826	9.52671	10.0567	4.98641	10.3637	10.0767
					3		9.92895	10.3071	8.13635	0	9.61262	9.17724	9.29425	9.47854	10.0415	0	9.99397	5.04737	9.44701	10.1064	5.19349	10.5419	10.0641
					11		9.6481	10.0001	7.67128	4.6624	9.50989	8.97674	9.22889	9.33692	9.79508	0	9.64555	0	9.33078	10.112	0	10.2982	9.82864
					12		9.94011	10.3996	8.63829	0	9.73009	9.3111	9.33039	9.42634	9.66014	0	9.65328	0	9.65894	10.2241	0	10.2785	10.0877
				Male	5		9.72901	10.4988	7.77453	0	9.87207	8.97932	9.10798	9.30683	10.1614	0	8.83051	5.69273	9.15999	10.0325	0	8.8596	9.91666
					10.1		9.84647	10.5383	7.77867	4.84166	9.98094	9.11474	9.28724	9.37876	10.1799	0	8.99677	5.54063	9.45059	10.0378	0	8.83304	10.1341
					10.2		9.85036	10.5754	7.62746	0	10.1695	9.33559	9.27606	9.32688	10.3553	0	8.85377	0	9.49634	10.219	4.92965	8.80987	9.91596
					14		9.73682	10.4968	7.85328	0	10.12	9.33204	9.27673	9.27917	10.2465	0	8.95472	0	9.44298	10.0894	0	9.04675	9.92352
					15		9.67191	10.1921	7.29213	5.32365	9.97409	8.86452	9.15927	8.85801	10.0734	0	8.65676	0	9.66852	9.99394	0	8.10156	9.61277
			Mirpur-18	Female	1		10.0114	10.4372	7.95349	0	9.73527	9.07611	9.08227	9.36055	9.74103	0	8.70867	0	9.7078	10.0682	0	9.42071	10.3877
					2		9.94442	10.3932	7.73892	0	9.77599	9.10249	9.28044	9.33773	9.98657	0	8.73035	0	9.54024	9.9815	0	9.5451	10.2926
					5		9.93797	10.3796	8.50174	0	9.71441	9.18159	9.3003	9.39907	9.95762	0	8.81617	0	9.66866	9.96173	0	9.51798	10.3764
					9		9.91996	10.4932	8.73738	0	10.1497	9.31429	9.38691	9.45896	10.1191	0	8.81813	0	9.5861	10.0859	0	9.71883	10.4981
					16
				Male	4		9.8587	10.5643	7.80498	0	6.96237	9.09039	9.31675	9.57797	9.97027	0	8.90209	0	9.62735	9.8278	0	8.35822	10.2292
					9		9.87241	10.5946	8.22989	0	7.01429	9.19481	9.35615	9.68856	10.01	0	9.04836	0	9.65273	9.89303	0	8.52546	10.3515
					13.1		9.23246	10.0902	7.63051	0	6.99823	8.70249	8.77481	9.0639	9.80164	0	8.4705	6.41531	9.06066	9.57579	0	8.20113	9.79217
					13.2		9.42848	9.9397	7.12504	0	6.0945	8.73764	8.99734	8.96748	10.1244	0	8.61826	5.2494	9.62698	9.81646	0	7.98123	9.66187
					16		9.73458	10.5226	7.87434	0	6.63991	9.15548	9.40888	9.56616	9.92519	0	8.92945	5.77803	9.7591	10.0437	0	8.42987	10.2911
(E) Cecal microbial community abundances as determined by COPRO-Seq analysis of animals whose microbial communities did not include S. copri
	Microbial community	Diet	Weaning + 4 weeks
			Mirpur-18 + Glucomannan	Mirpur-18	Adjusted P-value (Mann-Whitney)
	Community without S. copri BgF5_2	Bifidobacterium breve	9.72 ± 0.38	9.8 ± 0.4	0.646
		Bifidobacterium catenulatum	9.87 ± 0.19	10.07 ± 0.2	0.0289
		Bifidobacterium longum subsp. infantis	6.98 ± 0.38	7.18 ± 0.44	0.249
		Blautia luti	3.06 ± 3	3.19 ± 3.13	0.528
		Blautia obeum	7.87 ± 1.74	7.27 ± 1.4	0.766
		Dorea formicigenerans	8.47 ± 0.25	8.6 ± 0.23	0.249
		Dorea longicatena	8.71 ± 0.12	8.57 ± 0.7	0.249
		Enterococcus avium	8.69 ± 0.18	9.05 ± 0.2	0.000129
		Escherichia coli	9.59 ± 0.3	9.62 ± 0.41	0.717
		Faecalibacterium prausnitzii	3.07 ± 3.32	3.18 ± 3.45	0.489
		Lactococcus garvieae	8.59 ± 0.47	8.48 ± 0.17	0.817
		Ligilactobacillus ruminis	2.75 ± 2.69	2.56 ± 3.25	0.766
		Mitsuokella multacida	9.33 ± 0.17	9.67 ± 0.27	0.000359
		Ruminococcus gnavus	9.71 ± 0.14	9.76 ± 0.09	0.528
		Ruminococcus torques	2.22 ± 2.41	1.76 ± 2.38	0.766
		Streptococcus gallolyticus	7.35 ± 1.88	7.8 ± 0.97	0.737
		Streptococcus pasteurianus	9.26 ± 0.27	9.54 ± 0.4	0.107
	Experimental iteration	Microbial community	Diet	Sex	Mouse identifier	log10 ( genome units / g cecal contents)
						Timepoint	Bifidobacterium breve	Bifidobacterium catenulatum	Bifidobacterium longum subsp. infantis	Blautia luti	Blautia obeum	Dorea formicigenerans	Dorea longicatena	Enterococcus avium	Escherichia coli	Faecalibacterium prausnitzii	Lactococcus garvieae	Ligilactobacillus ruminis	Mitsuokella multacida	Ruminococcus gnavus	Ruminococcus torques	Streptococcus gallolyticus	Streptococcus pasteurianus
	Iteration 1	Community without S. copri BgF5_2	Mirpur-18 + Glucomannan	Female	1	Weaning + 4 weeks	10.0519	9.90397	6.78293	5.87776	6.15002	8.36171	8.57928	8.62467	9.48796	6.56316	8.22771	0	9.3458	9.53442	4.46279	5.44806	8.93711
					5		10.1325	9.91404	6.82959	5.97947	5.79316	8.53245	8.74891	8.75633	9.37987	6.42155	8.33774	0	9.4617	9.6799	4.89007	5.57645	9.17896
					6		9.94833	9.76331	6.50877	5.85766	5.9392	8.29528	8.54994	8.51628	9.53747	6.11136	8.25545	0	9.16351	9.40934	4.371	5.49593	9.01108
					9		10.0803	9.94194	6.72623	6.0332	6.16024	8.24665	8.51284	8.64029	9.42566	6.57303	8.25786	4.71933	9.3935	9.61987	4.86546	5.55184	9.04458
					10L		10.133	9.90269	6.59553	6.0215	6.18585	8.2137	8.6388	8.60751	9.22763	6.57417	8.19255	5.19759	9.587	9.70148	0	6.4431	8.99626
					10R		10.1838	9.89475	6.70689	5.96552	6.28025	8.20059	8.54751	8.52808	9.3921	6.62609	8.07783	5.07342	9.58515	9.6116	4.55054	5.30387	8.89999
				Male	4		10.1798	10.0097	6.88811	6.04024	6.11204	8.40797	8.80299	8.88249	9.32879	6.50415	8.4198	5.26694	9.4234	9.76531	5.09085	4.869	9.39105
					8		10.0774	9.88558	6.88263	6.02436	6.18262	8.20487	8.60653	8.57678	9.01229	6.42825	8.03534	5.49138	9.60075	9.64252	4.805	5.56196	8.99033
					13		10.0545	9.91913	6.7445	5.93743	6.08424	8.10114	8.65898	8.66506	9.3366	6.47196	8.18287	4.97365	9.46125	9.59504	0	5.50513	9.08523
			Mirpur-18	Female	2		9.94646	10.1917	6.82453	6.27898	6.39691	8.53014	8.94675	9.22086	9.7363	6.70451	8.50586	0	9.84608	9.69342	5.02717	7.1552	9.45015
					4		10.0199	10.0036	6.63645	6.24417	6.43157	8.34529	8.89257	8.9536	9.57789	6.77602	8.56527	0	9.82524	9.71428	4.94625	7.46137	9.34836
					7L		10.2698	10.0011	6.6665	6.19965	6.25334	8.47658	8.93004	8.81482	9.34951	6.69175	8.32187	0	10.0911	9.67196	4.61987	7.36494	8.93169
					7R		10.1234	10.1956	6.81316	6.10027	6.18696	8.41173	8.77112	9.09656	9.68919	6.62366	8.50519	5.34187	9.66607	9.7066	0	7.33221	9.53709
					11		10.3915	10.2829	6.8651	6.31923	6.45561	8.53121	8.90759	9.0946	9.45997	6.75971	8.37517	0	9.94039	9.8829	5.15149	7.1213	9.32745
					12		10.2166	10.2896	6.962	6.3807	6.27279	8.61925	8.94699	9.16529	9.35796	6.80558	8.52369	0	9.92833	9.75081	0	6.68748	9.25887
				Male	2		10.0966	10.2674	7.01732	6.12082	6.30224	8.39369	7.04787	9.24711	8.85106	6.57595	8.43345	7.62484	9.78489	9.69064	0	6.84555	8.98354
					9		10.1739	10.2436	7.10455	5.96102	6.29402	8.33541	6.90986	9.12889	8.74626	6.66479	8.30843	7.78111	9.89787	9.70014	0	6.09046	8.81574
					11		10.2496	10.1551	6.93674	6.2587	6.48201	8.51229	7.13303	9.1952	8.9069	6.8671	8.51129	8.6786	9.98405	9.76246	4.66028	6.77975	9.28011
	Iteration 2	Community without S. copri BgF5_2	Mirpur-18 + Glucomannan	Female	1		9.61456	9.84071	7.322	0	9.29069	8.52667	8.72575	8.8835	9.73518	0	9.3915	0	9.29409	9.7541	0	9.9157	9.84208
					2		9.19757	9.50342	6.77439	4.31002	9.14389	8.37842	8.61946	8.50016	9.61213	0	9.13672	0	9.21935	9.76703	4.31002	9.61169	9.32976
					3		9.3239	9.53394	7.14146	0	8.91121	8.50364	8.69265	8.59453	9.76957	0	9.33317	0	9.12494	9.72543	0	9.63022	9.25009
					11		9.23482	9.53378	6.99698	0	9.11847	8.51497	8.82298	8.55426	9.65869	0	9.20135	0	9.1784	9.85147	0	9.52034	9.1664
					12		9.56275	9.93267	8.09826	0	9.33733	8.84577	8.88256	8.9701	9.43649	0	9.35614	4.56749	9.44735	9.92943	4.86851	9.83686	9.62738
				Male	5		9.58742	10.2618	7.47479	0	9.80709	8.77766	8.88582	9.03577	10.0789	0	8.70351	6.09975	9.0358	10.0049	0	8.6424	9.65535
					10.1		9.44363	10.0672	7.21381	0	9.66648	8.60888	8.81816	8.8518	9.94327	0	8.62321	5.55887	9.12405	9.70897	0	8.34511	9.5916
					10.2		9.40656	10.0201	6.89355	0	9.87626	8.84224	8.81539	8.72865	10.0551	0	8.47933	5.21352	9.28719	9.81032	0	8.19325	9.32372
					14		9.37184	10.005	7.28045	0	9.85055	8.96217	8.83618	8.82692	9.97272	0	8.68881	0	9.21103	9.87251	0	8.46861	9.4356
					15		9.1749	9.69008	6.69572	0	9.58312	8.36409	8.74224	8.39834	9.84654	0	8.24468	0	9.40946	9.58105	0	7.6625	9.10502
			Mirpur-18	Female	1		9.46237	9.7385	7.14946	0	9.46865	8.3368	8.45047	8.67265	9.59783	0	8.18341	4.67876	9.5594	9.86579	4.45692	8.74481	9.66991
					2		9.59468	10	7.27707	0	9.34802	8.71372	8.7477	8.9184	9.84449	0	8.31994	0	9.38785	9.72643	0	9.07744	9.86728
					5		9.70948	10.1669	8.19893	0	9.67689	8.92052	8.98779	9.19662	9.8538	0	8.59254	0	9.72412	9.83156	0	9.26668	10.1551
					9		9.52515	9.93339	8.08462	0	9.89587	8.9557	8.94819	8.95018	9.91511	0	8.52197	4.91519	9.45201	9.82699	0	9.13789	9.97186
					16		9.67756	10.0778	7.70485	0	9.07829	9.04774	8.97716	9.19916	10.0766	0	8.66124	4.87005	8.97368	9.96561	4.64821	9.38339	10.1496
				Male	4		9.59602	10.2726	7.42208	0	6.62412	8.79791	8.95767	9.31505	9.89581	0	8.70318	4.77043	9.50336	9.69412	0	8.12568	9.93471
					9		9.2491	9.74965	7.29769	0	6.19955	8.51444	8.66668	8.83962	9.92256	0	8.471	0	9.48312	9.60946	0	7.76172	9.49758
					13.1		9.13535	9.78722	7.0064	0	6.89822	8.58655	8.66645	8.74641	10.113	0	8.39104	0	9.42535	9.74535	0	7.78915	9.51426
					13.2		9.63345	10.3213	7.48548	4.69685	7.2355	8.93294	9.2001	9.36093	10.0249	0	8.8866	0	9.60751	9.89362	0	8.29955	10.0036
					16		9.1032	9.73299	6.99704	0	6.56781	8.41383	8.66828	8.80684	9.85865	0	8.28049	0	9.64253	9.7396	0	7.71973	9.50694
