# Supplementary material for: Glycoside hydrolase–mediated glucomannan catabolism in Segatella copri, a target of microbiota-directed foods for malnourished children
Source: Proc Natl Acad Sci U S A. 2025 Dec 2;122(49):e2521522122. doi: 10.1073/pnas.2521522122 (PMC12704710; doi:10.1073/pnas.2521522122)
Supplement: Supplementary file 11 — Dataset S10 (XLSX) [file pnas.2521522122.sd10.xlsx]

## Sheet: Dataset S10
Dataset S10 - Differential gene expression for S. copri BgF5_2 across two gnotobiotic animal studies
	Note: Metagenomic and metatranscriptomic counts from animals in the Mirpur-18 + Glucomannan and Mirpur-18 diet groups were analyzed with MTXmodel. Only significant genes (Benjamini-Hochberg adjusted P-value < 0.1) from S. copri are reported in this table and are sorted from highest to lowest log2 fold-change. If the genes belong to a PUL, the PUL ID and CAZyme module annotations are provided. Pos…
(A) Differential expression results for cecal samples
	Locus ID	PUL ID (BgF5_2 naming scheme)	CAZyme Modules	Experiment 1 and 2 analyzed together							Experiment 1						Experiment 2
				log2 fold difference	Standard error estimate (stderr)	Number of samples	Number of samples with non-zero counts	P-value	Benjamini-Hochberg Adjusted P-value		log2 fold difference	Standard error estimate (stderr)	Number of samples	Number of samples with non-zero counts	P-value	Benjamini-Hochberg Adjusted P-value	log2 fold difference	Standard error estimate (stderr)	Number of samples	Number of samples with non-zero counts	P-value	Benjamini-Hochberg Adjusted P-value
	BBPDHENA_01571	PUL 15	GH5_4	3.99069	0.458573	39	39	2.21913e-10	3.03873e-06		3.90569	0.753215	19	19	9.02267e-05	0.100811	4.01108	0.616331	20	20	5.36186e-06	0.0351876
	BBPDHENA_01572	PUL 15	SusC	3.8595	0.446123	39	39	2.56671e-10	3.03873e-06		4.07348	0.700743	19	19	2.64322e-05	0.0785201	3.71244	0.627603	20	20	1.69533e-05	0.0649002
	BBPDHENA_01823	PUL 18	SusC	3.84673	0.571318	39	39	7.37109e-08	0.000218166		5.1729	0.961738	19	19	6.14883e-05	0.0921433	2.38522	0.515753	20	20	0.000241969	0.210963
	BBPDHENA_01573	PUL 15	SusD	3.77794	0.425394	39	39	1.33924e-10	3.03873e-06		3.99786	0.662873	19	19	1.74653e-05	0.0785201	3.63641	0.598281	20	20	1.22991e-05	0.0564996
	BBPDHENA_01822	PUL 18	SusD	3.77654	0.519604	39	36	2.44434e-08	8.26814e-05		5.68479	0.809883	19	16	9.07646e-06	0.0785201	2.51069	0.504818	20	20	0.000115841	0.162568
	BBPDHENA_01574	PUL 15	unk	3.70476	0.437453	39	39	4.31972e-10	4.09129e-06		4.07438	0.697338	19	19	2.49731e-05	0.0785201	3.48318	0.583015	20	20	1.50813e-05	0.0629824
	BBPDHENA_01821	PUL 18	unk	3.58923	0.59443	39	39	6.18105e-07	0.00146355
	BBPDHENA_01820	PUL 18	unk	3.56428	0.538865	39	39	1.05784e-07	0.000294678		4.91418	0.929172	19	19	7.34526e-05	0.0969564	2.32573	0.461011	20	20	9.97723e-05	0.162568
	BBPDHENA_01193	PUL 10	unk	3.46947	0.476322	39	39	1.39761e-08	5.51544e-05		3.99055	0.700076	19	19	3.28417e-05	0.0785201	2.5088	0.534066	20	20	0.000207285	0.208816
	BBPDHENA_01192	PUL 10	SusD	3.21756	0.449676	39	39	2.0559e-08	7.48917e-05		3.78737	0.725432	19	19	8.40647e-05	0.0969564	2.41139	0.547262	20	20	0.000385944	0.253278
	BBPDHENA_01191	PUL 10	SusC	3.16177	0.433434	39	39	1.35308e-08	5.51544e-05		3.81421	0.705331	19	19	5.80768e-05	0.0921433	2.39284	0.509827	20	20	0.000209098	0.208816
	BBPDHENA_02582			3.08343	0.641857	39	39	2.73115e-05	0.0200418
	BBPDHENA_01575	PUL 15	GH3	3.04444	0.378241	39	39	1.45502e-09	9.8434e-06		3.31361	0.584908	19	19	3.51379e-05	0.0785201	2.84349	0.531387	20	20	5.2925e-05	0.115706
	BBPDHENA_01815	PUL 17	GH5_7	2.86393	0.586655	39	39	2.15489e-05	0.019164
	BBPDHENA_01827	PUL 18	GH26	2.65589	0.462672	39	39	1.54543e-06	0.00252363
	BBPDHENA_01828	PUL 18	GH130	2.58718	0.435745	39	39	8.42583e-07	0.00165961
	BBPDHENA_01816			2.58566	0.582723	39	39	8.26533e-05	0.0391774
	BBPDHENA_01826	PUL 18	CE7	2.52927	0.433531	39	39	1.15785e-06	0.00195825
	BBPDHENA_01325			2.17148	0.370182	39	39	1.04964e-06	0.00184099
	BBPDHENA_01326			1.95736	0.36948	39	39	6.03462e-06	0.00752041
	BBPDHENA_01830	PUL 18	Epimerase	1.95032	0.363296	39	39	4.85487e-06	0.00656878
	BBPDHENA_01324			1.86355	0.313379	39	39	8.18939e-07	0.00165961		2.79893	0.491947	19	19	3.35246e-05	0.0785201	1.03527	0.341537	20	20	0.00753577	0.672633
	BBPDHENA_01829	PUL 18	MFS	1.68753	0.351218	39	39	2.72405e-05	0.0200418
	BBPDHENA_01327			1.57484	0.371148	39	39	0.00014739	0.0536909
	BBPDHENA_00322			1.47646	0.35913	39	34	0.000267918	0.0763215
	BBPDHENA_01583		GH94	1.32277	0.263735	39	39	1.43274e-05	0.0138467
	BBPDHENA_00871		GH36	1.24387	0.296785	39	39	0.000171934	0.0598686
	BBPDHENA_01328			0.994873	0.23737	39	39	0.000171891	0.0598686
	BBPDHENA_02853			0.877329	0.206377	39	39	0.000143968	0.0536526
	BBPDHENA_02906			0.805461	0.158376	39	39	1.15578e-05	0.0121629
	BBPDHENA_01329			0.775061	0.168351	39	39	5.00706e-05	0.0300638
	BBPDHENA_02396			0.747098	0.183644	39	39	0.000246951	0.0740165
	BBPDHENA_01872			0.731658	0.182118	39	39	0.000286462	0.0802705
	BBPDHENA_01330			0.638596	0.150451	39	39	0.000146787	0.0536909
	BBPDHENA_01283			0.625614	0.130431	39	39	2.79323e-05	0.0200418
	BBPDHENA_01291			0.594263	0.125783	39	39	3.47581e-05	0.0231831		0.883769	0.168893	19	19	8.21047e-05	0.0969564	0.335335	0.164282	20	20	0.0570681	0.825501
	BBPDHENA_01284			0.536739	0.119345	39	39	6.89969e-05	0.0363997
	BBPDHENA_02930			-1.30592	0.326604	39	39	0.000302812	0.0821966
	BBPDHENA_02931			-1.34482	0.307908	39	39	0.000101777	0.0467936
	BBPDHENA_00719			-1.38124	0.283203	39	39	2.18526e-05	0.019164		-2.38198	0.405933	19	19	2.38017e-05	0.0785201	-0.472543	0.288681	20	20	0.120027	0.8406
	BBPDHENA_00718			-1.60944	0.335024	39	39	2.73107e-05	0.0200418		-2.54291	0.447933	19	19	3.43449e-05	0.0785201	-0.468665	0.312777	20	20	0.152369	0.845547
	BBPDHENA_00717			-1.73274	0.383498	39	39	6.48048e-05	0.0356849
	BBPDHENA_00279										-1.42461	0.0266694	19	7	7.35199e-07	0.0126841	1.062	0.643328	20	14	0.127014	0.840822
(B) Differential expression results for fecal samples
	Locus ID	PUL ID (BgF5_2 naming scheme)	CAZyme Modules	Experiment 1 and 2 analyzed together							Experiment 1						Experiment 2
				log2 fold difference	Standard error estimate (stderr)	Number of samples	Number of samples with non-zero counts	P-value	Benjamini-Hochberg Adjusted P-value		log2 fold difference	Standard error estimate (stderr)	Number of samples	Number of samples with non-zero counts	P-value	Benjamini-Hochberg Adjusted P-value	log2 fold difference	Standard error estimate (stderr)	Number of samples	Number of samples with non-zero counts	P-value	Benjamini-Hochberg Adjusted P-value
	BBPDHENA_01571	PUL 15	GH5_4	6.40892	0.446795	39	39	1.84688e-16	2.73289e-12		6.51112	0.491784	19	19	4.88953e-10	5.94437e-06	6.50747	0.735634	20	20	9.04734e-08	0.000532255
	BBPDHENA_01574	PUL 15	unk	6.37322	0.447262	39	39	2.26467e-16	2.73289e-12		6.05095	0.699366	19	19	1.97781e-07	0.000554882	7.13617	0.618004	20	20	1.80839e-09	2.837e-05
	BBPDHENA_01572	PUL 15	SusC	6.37007	0.445012	39	39	1.96911e-16	2.73289e-12		6.45794	0.616649	19	19	1.43929e-08	6.56171e-05	6.71315	0.635226	20	20	6.84693e-09	8.05609e-05
	BBPDHENA_01573	PUL 15	SusD	6.25306	0.524481	39	39	4.6403e-14	3.73312e-10		6.8006	0.602687	19	19	4.99145e-09	2.60069e-05	6.73491	0.836304	20	20	3.33466e-07	0.00132623
	BBPDHENA_01575	PUL 15	GH3	4.33117	0.356239	39	39	2.62906e-14	2.5381e-10		4.73778	0.496033	19	19	5.18237e-08	0.000189011	4.18273	0.556222	20	20	8.38849e-07	0.00219331
	BBPDHENA_02606			3.85785	0.995414	39	21	0.001108	0.052731		6.16149	0.645082	19	8	0.000212936	0.0451765	2.43536	1.02561	20	13	0.0389733	0.344199
	BBPDHENA_01191	PUL 10	SusC	3.3795	0.356364	39	39	2.5142e-11	1.10328e-07		4.11001	0.593745	19	19	3.43527e-06	0.00464041	2.7679	0.483074	20	20	2.45408e-05	0.0168382
	BBPDHENA_01192	PUL 10	SusD	3.35302	0.344045	39	39	1.23013e-11	5.93783e-08		3.88063	0.558727	19	19	3.29707e-06	0.00464041	2.7249	0.464361	20	20	1.86188e-05	0.0147958
	BBPDHENA_01193	PUL 10	unk	3.25651	0.29431	39	39	3.88785e-13	2.34583e-09		3.80073	0.456128	19	19	3.25623e-07	0.000698595	2.76509	0.39104	20	20	1.87739e-06	0.00384163
	BBPDHENA_01823	PUL 18	SusC	3.09493	0.440335	39	39	3.01156e-08	5.384e-05		4.6746	0.649648	19	19	2.13159e-06	0.00338015	2.33581	0.514435	20	20	0.000289545	0.0419297
	BBPDHENA_02434	PUL 21	SusC	2.8292	0.879223	39	39	0.00273262	0.087065
	BBPDHENA_02615			2.82005	0.629921	39	39	7.33888e-05	0.0136755		4.96767	1.1724	19	19	0.000627757	0.070017	2.08497	0.619036	20	20	0.00365135	0.126062
	BBPDHENA_02626			2.81149	0.77522	39	36	0.000957385	0.0485941
	BBPDHENA_01821	PUL 18	unk	2.74048	0.418675	39	38	1.4859e-07	0.000204927		4.40207	0.681672	19	18	1.07956e-05	0.00940862	1.86627	0.53016	20	20	0.00262642	0.107207
	BBPDHENA_02608			2.71268	0.629953	39	11	0.00259406	0.0849494
	BBPDHENA_01820	PUL 18	unk	2.64934	0.385546	39	39	4.84025e-08	7.78796e-05		3.86399	0.590583	19	19	6.776e-06	0.00667931	1.84391	0.440875	20	20	0.000624934	0.0562369
	BBPDHENA_02582			2.55741	0.780124	39	35	0.00252051	0.0834436
	BBPDHENA_02612		GT14	2.52586	0.700272	39	19	0.00236412	0.0806271		4.83891	0.449196	19	8	0.000119525	0.0337932	1.28423	1.02433	20	11	0.245334	0.710767
	BBPDHENA_01815	PUL 17	GH5_7	2.49494	0.295436	39	39	4.62725e-10	1.31387e-06		2.69428	0.45183	19	19	1.98637e-05	0.013294	1.98773	0.370057	20	20	5.07633e-05	0.0213315
	BBPDHENA_02429	PUL 21	GH20	2.42349	0.768415	39	39	0.00324522	0.0953419
	BBPDHENA_01816			2.23823	0.37021	39	39	6.03586e-07	0.000677561		2.79017	0.552487	19	19	0.000118283	0.0337914	1.22198	0.420019	20	20	0.00976727	0.191468
	BBPDHENA_01822	PUL 18	SusD	2.22621	0.381018	39	35	1.71178e-06	0.00150232		3.21488	0.604567	19	16	0.000139553	0.0379834	1.80728	0.383043	20	19	0.000232025	0.039439
	BBPDHENA_01828	PUL 18	GH130	2.06681	0.291999	39	39	2.59337e-08	4.81469e-05		2.64928	0.682684	19	19	0.00132666	0.0924802	1.78633	0.310173	20	20	2.31378e-05	0.0166366
	BBPDHENA_01583		GH94	2.04946	0.262456	39	39	2.94043e-09	6.45158e-06		2.28647	0.406387	19	19	3.78845e-05	0.0189277	2.00862	0.389887	20	20	7.98602e-05	0.0270398
	BBPDHENA_01826	PUL 18	CE7	1.93486	0.288721	39	39	8.11512e-08	0.000118702		2.59878	0.533196	19	19	0.000168893	0.0407939	1.49501	0.333356	20	20	0.00032623	0.0442879
	BBPDHENA_02617			1.92887	0.487182	39	37	0.000363902	0.0298495
	BBPDHENA_01830	PUL 18	Epimerase	1.92427	0.247686	39	39	3.30606e-09	6.93842e-06		1.99189	0.422596	19	19	0.000234299	0.0466959	1.7802	0.338321	20	20	6.35907e-05	0.0239427
	BBPDHENA_01827	PUL 18	GH26	1.84606	0.285178	39	39	1.62707e-07	0.000213036		2.41618	0.541978	19	19	0.0003965	0.0597568	1.07883	0.295225	20	20	0.00196347	0.0965456
	BBPDHENA_01150			1.73696	0.512298	39	39	0.00170579	0.0668874
	BBPDHENA_01829	PUL 18	MFS	1.66516	0.277015	39	39	6.71649e-07	0.000720456		1.87504	0.403389	19	19	0.000267846	0.0500968	1.43331	0.448014	20	20	0.00525609	0.148394
	BBPDHENA_02584			1.66251	0.525168	39	34	0.0034595	0.098824		3.55462	0.746921	19	15	0.000464895	0.063109	0.825997	0.484591	20	19	0.107621	0.52363
	BBPDHENA_00784	PUL 3	SusD	1.62222	0.43085	39	39	0.000594614	0.0380643
	BBPDHENA_01669			1.55484	0.301462	39	38	9.95802e-06	0.0045883		1.87747	0.433525	19	18	0.000593977	0.0683234	1.37159	0.387239	20	20	0.00250526	0.105015
	BBPDHENA_01663			1.53673	0.364331	39	39	0.000158825	0.0196074		2.13729	0.547186	19	19	0.00125789	0.0922813	1.08322	0.450239	20	20	0.0277941	0.298449
	BBPDHENA_01670			1.52918	0.317899	39	30	5.07168e-05	0.0117134
	BBPDHENA_01664			1.5239	0.360896	39	39	0.000156677	0.0194444
	BBPDHENA_00535			1.4846	0.318024	39	33	5.93643e-05	0.0124407		1.55547	0.563089	19	15	0.0172027	0.26451	1.37206	0.294244	20	18	0.000306303	0.043495
	BBPDHENA_00871		GH36	1.45191	0.247381	39	39	1.03952e-06	0.00104537		1.61639	0.406179	19	19	0.00107747	0.0903996	1.20611	0.331431	20	20	0.00202912	0.0978575
	BBPDHENA_00785	PUL 3	SusC	1.44684	0.400029	39	39	0.000906799	0.0474133
	BBPDHENA_01668			1.44362	0.247075	39	39	1.12713e-06	0.00111034		1.58865	0.40867	19	19	0.00130811	0.0922813	1.38246	0.345685	20	20	0.000928862	0.0677767
	BBPDHENA_01666			1.43594	0.355289	39	39	0.000266955	0.0256052
	BBPDHENA_02354			1.27863	0.335241	39	35	0.000588728	0.0378905
	BBPDHENA_01974			1.27836	0.369436	39	33	0.0016407	0.0650995
	BBPDHENA_02470			1.19569	0.298818	39	39	0.000300269	0.0275804
	BBPDHENA_01665			1.18452	0.326262	39	39	0.000872261	0.046301
	BBPDHENA_01085	PUL 8	SusD	1.17358	0.297768	39	39	0.000357744	0.0296707
	BBPDHENA_03052			1.15755	0.240038	39	39	2.58242e-05	0.00809439		0.0811936	0.279812	19	19	0.775412	0.945326	1.32778	0.309726	20	20	0.000498792	0.0501179
	BBPDHENA_02719			1.13256	0.295595	39	39	0.000491525	0.0347378
	BBPDHENA_00512			1.12612	0.332246	39	26	0.00252241	0.0834436
	BBPDHENA_02491			1.11966	0.239311	39	39	3.9934e-05	0.0103022		1.48789	0.360092	19	19	0.00078232	0.0796357	0.891415	0.309272	20	20	0.0103431	0.19634
	BBPDHENA_02752			1.11015	0.271583	39	39	0.000233216	0.0237013		1.44614	0.375668	19	19	0.00141678	0.0939504	1.01166	0.412371	20	20	0.0252436	0.286972
	BBPDHENA_02949			1.09271	0.318111	39	39	0.00150844	0.0618627
	BBPDHENA_03053			1.07888	0.227904	39	39	3.3782e-05	0.00953601		0.148714	0.264343	19	19	0.581519	0.882934	1.35711	0.294171	20	20	0.000247911	0.040279
	BBPDHENA_02471			1.06941	0.215709	39	39	1.70984e-05	0.00650281		0.695421	0.398381	19	19	0.100048	0.525584	1.14272	0.303247	20	20	0.00153282	0.0867074
	BBPDHENA_01326			1.06466	0.337538	39	39	0.00324247	0.0953192		2.02647	0.529085	19	19	0.00147586	0.0946006	0.531426	0.43956	20	20	0.243211	0.709016
	BBPDHENA_01152	PUL 9	GH53	1.05164	0.291839	39	39	0.000941608	0.0481477		1.52161	0.38294	19	19	0.00109121	0.0903996	1.16839	0.376028	20	20	0.00640502	0.161807
	BBPDHENA_01086	PUL 8	SusC	1.04731	0.273878	39	39	0.000502165	0.0349776
	BBPDHENA_03051			1.04594	0.20666	39	39	1.24615e-05	0.0053198		0.38593	0.231267	19	19	0.114611	0.55005	1.24538	0.288312	20	20	0.000464982	0.0491401
	BBPDHENA_01084	PUL 8	unk	1.00747	0.314105	39	39	0.00281037	0.0884332
	BBPDHENA_01207	PUL 11	GH99	1.00335	0.254743	39	39	0.000360448	0.0296979
	BBPDHENA_02648			1.00312	0.310123	39	39	0.00261168	0.0853242
	BBPDHENA_02822			0.987308	0.222435	39	39	8.22944e-05	0.0142378
	BBPDHENA_02647			0.980711	0.289282	39	39	0.00170755	0.0669019
	BBPDHENA_03050			0.975851	0.226712	39	39	0.000122894	0.0172904		0.230849	0.384458	19	19	0.556615	0.872854	1.30679	0.298964	20	20	0.000416255	0.0477821
	BBPDHENA_00935	PUL 5	SusD	0.966858	0.301053	39	39	0.0027791	0.0879655		0.286975	0.441241	19	19	0.524676	0.860895	1.07481	0.255911	20	20	0.000601698	0.0555531
	BBPDHENA_01153	PUL 9	GH2	0.965876	0.274599	39	39	0.00119924	0.0552886
	BBPDHENA_00819			0.963141	0.261396	39	39	0.00074833	0.0427478
	BBPDHENA_02065			0.953764	0.272029	39	39	0.0012377	0.0559397
	BBPDHENA_02756			0.941569	0.228819	39	39	0.000215294	0.0231967
	BBPDHENA_02487			0.933884	0.2983	39	39	0.00345268	0.098824
	BBPDHENA_02876			0.915687	0.275497	39	39	0.00204908	0.0743678
	BBPDHENA_02758			0.911264	0.245274	39	39	0.000685716	0.0405135
	BBPDHENA_01564			0.902025	0.192859	39	39	4.01245e-05	0.0103022
	BBPDHENA_00936	PUL 5	SusC	0.900838	0.196386	39	39	5.26703e-05	0.0119414		0.419844	0.292423	19	19	0.170337	0.631673	1.09315	0.252672	20	20	0.000458227	0.0487528
	BBPDHENA_02368			0.894713	0.271008	39	37	0.0022674	0.0789785
	BBPDHENA_01467			0.892936	0.176413	39	39	1.24434e-05	0.0053198		0.94213	0.373833	19	19	0.0227309	0.299835	0.897918	0.213097	20	20	0.000584145	0.05444
	BBPDHENA_02888			0.891574	0.207676	39	39	0.000127078	0.0176297
	BBPDHENA_02369			0.889988	0.281794	39	39	0.00320706	0.0950692
	BBPDHENA_00937	PUL 5	unk	0.888593	0.216447	39	39	0.000221423	0.0233324		0.440606	0.413589	19	19	0.302543	0.7441	1.08295	0.222381	20	20	0.000144017	0.0339174
	BBPDHENA_01466			0.870319	0.179397	39	39	2.36432e-05	0.00768742		1.13372	0.237592	19	19	0.000207992	0.0446228	0.588318	0.234758	20	20	0.0226649	0.275643
	BBPDHENA_00795			0.867057	0.244882	39	39	0.00112347	0.0530624
	BBPDHENA_00980			0.867057	0.244882	39	39	0.00112347	0.0530624
	BBPDHENA_01824	PUL 18	unk	0.867057	0.244882	39	39	0.00112347	0.0530624
	BBPDHENA_02420			0.867057	0.244882	39	39	0.00112347	0.0530624
	BBPDHENA_02551			0.867057	0.244882	39	39	0.00112347	0.0530624
	BBPDHENA_00735			0.865109	0.258987	39	39	0.00195807	0.0729828
	BBPDHENA_02071			0.85877	0.242263	39	38	0.00113811	0.0535444
	BBPDHENA_00982			0.857362	0.236004	39	39	0.000866726	0.0461736
	BBPDHENA_01987			0.839376	0.242026	39	39	0.00137592	0.0592938
	BBPDHENA_02029			0.83656	0.238479	39	39	0.00123153	0.055924		0.774302	0.503318	19	19	0.143493	0.599206	0.794249	0.205637	20	20	0.00124963	0.0787318
	BBPDHENA_01814	PUL 17	GH5_4	0.835475	0.264835	39	39	0.00323801	0.0953192
	BBPDHENA_02028			0.828086	0.241695	39	39	0.00154582	0.062592
	BBPDHENA_02367			0.824137	0.233518	39	39	0.0011602	0.054109
	BBPDHENA_02724			0.811174	0.252575	39	39	0.00277892	0.0879655
	BBPDHENA_02725			0.805773	0.231053	39	39	0.00130405	0.0576096
	BBPDHENA_01205	PUL 11	SusC	0.803884	0.239767	39	39	0.00189254	0.0714252
	BBPDHENA_02860			0.802489	0.208063	39	39	0.000456692	0.0337588
	BBPDHENA_01208	PUL 11	GH97	0.798746	0.24778	39	39	0.00269035	0.0863451
	BBPDHENA_02723			0.796251	0.241816	39	39	0.00222985	0.0783748
	BBPDHENA_01988			0.795916	0.250566	39	39	0.00305452	0.0923608
	BBPDHENA_02859			0.790222	0.202058	39	39	0.000390737	0.0307897
	BBPDHENA_02122			0.787134	0.180703	39	39	0.000105378	0.0163031
	BBPDHENA_01991			0.778522	0.214401	39	39	0.000870838	0.0462944
	BBPDHENA_01465			0.778466	0.160397	39	39	2.34986e-05	0.00768742		0.707946	0.304506	19	19	0.0335594	0.352151	0.908929	0.201467	20	20	0.000308051	0.043495
	BBPDHENA_01468			0.774926	0.179583	39	39	0.000119016	0.0172519		0.810953	0.284379	19	19	0.0115412	0.224246	0.929919	0.229783	20	20	0.000837562	0.0644207
	BBPDHENA_02861			0.774748	0.19519	39	39	0.000329817	0.0283985
	BBPDHENA_02759			0.772052	0.196989	39	39	0.000381326	0.0305223
	BBPDHENA_02507	PUL 22	SusC	0.770566	0.18562	39	39	0.000193403	0.0219661
	BBPDHENA_02722			0.768855	0.239102	39	39	0.00274923	0.0874213
	BBPDHENA_01992			0.767145	0.189497	39	39	0.000261762	0.025372		0.414298	0.211095	19	19	0.0673217	0.460754	1.10613	0.296872	20	20	0.00168041	0.0904489
	BBPDHENA_00040			0.765645	0.203818	39	39	0.000609539	0.038198
	BBPDHENA_02889			0.764211	0.235386	39	39	0.00252794	0.0834635
	BBPDHENA_00684			0.763978	0.165311	39	39	4.74763e-05	0.011262
	BBPDHENA_02506	PUL 22	SusD	0.757782	0.189395	39	39	0.000300545	0.0275804
	BBPDHENA_01439			0.753547	0.207398	39	39	0.000865476	0.0461619
	BBPDHENA_02032		GH115	0.74141	0.220577	39	39	0.00184903	0.0702223
	BBPDHENA_02795			0.735159	0.213611	39	39	0.00148122	0.0615127
	BBPDHENA_02816			0.734334	0.2071	39	39	0.00110757	0.052731
	BBPDHENA_02264			0.733518	0.183934	39	39	0.000312279	0.027693
	BBPDHENA_02352			0.719225	0.189871	39	39	0.000556994	0.0368169
	BBPDHENA_00783			0.717608	0.214742	39	39	0.00195076	0.0729828
	BBPDHENA_03004			0.716769	0.170092	39	39	0.000160694	0.0197231
	BBPDHENA_01196			0.713358	0.19038	39	39	0.000626322	0.0384796
	BBPDHENA_01160	PUL 9	unk	0.711643	0.202623	39	39	0.00121695	0.0557678
	BBPDHENA_01028			0.711509	0.213093	39	39	0.00196556	0.0729828
	BBPDHENA_02751			0.710572	0.212565	39	39	0.00194472	0.0729382
	BBPDHENA_02202			0.706755	0.177873	39	39	0.00032582	0.0283985
	BBPDHENA_02000			0.706609	0.201461	39	39	0.00123313	0.055924
	BBPDHENA_01159	PUL 9	unk	0.706457	0.215099	39	39	0.00228184	0.0791836
	BBPDHENA_01507			0.704386	0.20866	39	39	0.0017766	0.0685502
	BBPDHENA_01250			0.703268	0.176633	39	39	0.000318177	0.0280263
	BBPDHENA_02137			0.692076	0.214874	39	39	0.00271049	0.0867035
	BBPDHENA_00995		GH2	0.691446	0.16713	39	39	0.000201632	0.0224257		0.570516	0.202856	19	19	0.0125163	0.232313	0.963972	0.266124	20	20	0.00210469	0.0992393
	BBPDHENA_00082			0.691027	0.183194	39	39	0.000582938	0.0377191
	BBPDHENA_01655		GH2	0.689288	0.161947	39	39	0.000141784	0.0184971
	BBPDHENA_01252			0.686771	0.165804	39	39	0.000198738	0.0222462
	BBPDHENA_00079			0.684531	0.187486	39	39	0.000822986	0.0449384
	BBPDHENA_02123			0.681863	0.166412	39	39	0.000226636	0.0234141		0.430446	0.291455	19	19	0.159118	0.61798	0.818622	0.219747	20	20	0.00168286	0.0904489
	BBPDHENA_02813			0.678373	0.161548	39	39	0.000167886	0.0201076
	BBPDHENA_02121			0.678305	0.179441	39	39	0.000569727	0.0372638
	BBPDHENA_00888			0.671731	0.198743	39	39	0.00175651	0.0681017
	BBPDHENA_01508			0.669032	0.189628	39	39	0.00116375	0.0541665
	BBPDHENA_00007			0.668953	0.179676	39	39	0.000670625	0.0401276
	BBPDHENA_01158	PUL 9	unk	0.666953	0.200161	39	39	0.00200292	0.0737837
	BBPDHENA_01251			0.665458	0.179962	39	39	0.000720831	0.04172
	BBPDHENA_01169			0.664916	0.207294	39	39	0.00280916	0.0884332
	BBPDHENA_00085			0.664807	0.169154	39	39	0.000369416	0.0299693		0.63934	0.31209	19	19	0.0572769	0.430698	0.620936	0.171463	20	20	0.0021086	0.0992393
	BBPDHENA_01229			0.662667	0.198389	39	39	0.00195868	0.0729828
	BBPDHENA_00062			0.662395	0.204891	39	39	0.00262357	0.0853684
	BBPDHENA_02686			0.661324	0.16519	39	39	0.000298496	0.0275495
	BBPDHENA_03003			0.655753	0.174452	39	39	0.000605333	0.038198
	BBPDHENA_02379			0.652622	0.174003	39	39	0.000619898	0.0383131		0.23149	0.251489	19	19	0.370995	0.790612	0.997116	0.256064	20	20	0.00116674	0.076443
	BBPDHENA_02201			0.652614	0.178741	39	39	0.000822834	0.0449384
	BBPDHENA_02858			0.649553	0.198711	39	39	0.00238009	0.0807857
	BBPDHENA_00084			0.648336	0.186694	39	39	0.00135845	0.0588652
	BBPDHENA_00701			0.647702	0.204501	39	39	0.00313116	0.0938764
	BBPDHENA_02378			0.638482	0.176898	39	39	0.000926243	0.0480739
	BBPDHENA_01810	PUL 17	SusD	0.628979	0.191914	39	39	0.00232535	0.0800032
	BBPDHENA_01509			0.62374	0.193641	39	39	0.00270855	0.0867035
	BBPDHENA_01161	PUL 9	unk	0.623511	0.194325	39	39	0.00280162	0.0883306
	BBPDHENA_01249			0.613154	0.177768	39	39	0.00145031	0.0608776
	BBPDHENA_02801			0.608917	0.193835	39	39	0.00335508	0.0974426
	BBPDHENA_00032			0.608519	0.158685	39	39	0.000486868	0.0346114
	BBPDHENA_01701			0.607172	0.179305	39	39	0.00172606	0.0673539
	BBPDHENA_02912			0.603077	0.173467	39	39	0.00134379	0.058595
	BBPDHENA_01297			0.602601	0.154916	39	39	0.000415237	0.0319673
	BBPDHENA_00492			0.600776	0.168405	39	39	0.00104221	0.0510736
	BBPDHENA_02303			0.600602	0.156277	39	39	0.000475187	0.03421
	BBPDHENA_00957			0.598787	0.174734	39	39	0.00154291	0.0625852
	BBPDHENA_00086			0.596913	0.157556	39	39	0.000556036	0.0368169
	BBPDHENA_02505	PUL 22	unk	0.590291	0.146177	39	39	0.000269636	0.0257294
	BBPDHENA_01310			0.587948	0.172873	39	39	0.00165701	0.0656144
	BBPDHENA_00835			0.585233	0.179355	39	39	0.00241818	0.0814555
	BBPDHENA_02079			0.582638	0.176741	39	39	0.00220704	0.0779897
	BBPDHENA_01309			0.5819	0.173859	39	39	0.0019627	0.0729828
	BBPDHENA_02685			0.580911	0.164785	39	39	0.00117313	0.0544489
	BBPDHENA_02797			0.577445	0.179701	39	39	0.00276579	0.0877165
	BBPDHENA_00081			0.574466	0.156519	39	39	0.000779448	0.0437997		0.437787	0.312593	19	19	0.180457	0.642873	0.676942	0.173861	20	20	0.00116783	0.076443
	BBPDHENA_01253			0.571241	0.163579	39	39	0.00128685	0.0572262
	BBPDHENA_00041			0.567842	0.164193	39	39	0.00141372	0.0601869
	BBPDHENA_02652			0.567619	0.154592	39	39	0.000776257	0.0437222
	BBPDHENA_02754			0.563258	0.170456	39	39	0.00216028	0.076674
	BBPDHENA_01304			0.563252	0.13185	39	39	0.000135335	0.0178948		0.46617	0.190081	19	19	0.0260431	0.315524	0.581712	0.154137	20	20	0.00151396	0.0859507
	BBPDHENA_01630			0.561889	0.171918	39	39	0.00238324	0.0807857
	BBPDHENA_01037			0.55748	0.142194	39	39	0.000379907	0.0305223		0.32084	0.22847	19	19	0.179344	0.642272	0.703753	0.193951	20	20	0.00207637	0.0990265
	BBPDHENA_02439	PUL 21	unk	0.549039	0.16861	39	39	0.00246274	0.0824386
	BBPDHENA_02812			0.548445	0.141312	39	39	0.000425917	0.0323764
	BBPDHENA_01298			0.54798	0.154402	39	39	0.00109751	0.0526086
	BBPDHENA_03000			0.546004	0.174258	39	39	0.00342858	0.0984518
	BBPDHENA_00928			0.542959	0.162588	39	39	0.00196278	0.0729828
	BBPDHENA_01627			0.539159	0.167529	39	39	0.00272922	0.0870142
	BBPDHENA_01713			0.536067	0.15501	39	39	0.00141415	0.0601869
	BBPDHENA_01098		GH3	0.535678	0.155357	39	39	0.00145489	0.0608776
	BBPDHENA_01292			0.535268	0.158705	39	39	0.00179157	0.0688766
	BBPDHENA_02687			0.534928	0.143148	39	39	0.000644744	0.0391962
	BBPDHENA_00806			0.534334	0.144012	39	39	0.000695465	0.0409891
	BBPDHENA_00533			0.533783	0.160257	39	39	0.00201006	0.0737837
	BBPDHENA_02939			0.532397	0.145154	39	39	0.000784925	0.0440562
	BBPDHENA_01036			0.53157	0.156492	39	39	0.0016766	0.0660038
	BBPDHENA_01762			0.52924	0.167641	39	39	0.00321829	0.0950692
	BBPDHENA_01303			0.522626	0.141549	39	39	0.000732344	0.0421338
	BBPDHENA_00827			0.521679	0.166979	39	39	0.00351273	0.0997365
	BBPDHENA_01579			0.51937	0.152215	39	39	0.00160726	0.0642238
	BBPDHENA_02524			0.518485	0.156509	39	39	0.00211139	0.075831
	BBPDHENA_00031			0.517006	0.15988	39	39	0.00261788	0.0853242
	BBPDHENA_01038			0.515408	0.14412	39	39	0.00101678	0.0503901		0.204264	0.201014	19	19	0.324669	0.759352	0.694958	0.183735	20	20	0.00148658	0.0850114
	BBPDHENA_02814			0.513388	0.153332	39	39	0.00191636	0.0720425
	BBPDHENA_00024			0.510035	0.148744	39	39	0.00153397	0.0622747
	BBPDHENA_01288			0.507093	0.160096	39	39	0.00312953	0.0938764
	BBPDHENA_01295			0.506349	0.158781	39	39	0.00295368	0.0908693
	BBPDHENA_01296			0.504955	0.141174	39	39	0.00101511	0.0503901
	BBPDHENA_01938			0.50348	0.152107	39	39	0.00212744	0.0761761
	BBPDHENA_02211			0.500797	0.153057	39	39	0.00235992	0.0806271
	BBPDHENA_01300			0.500597	0.135372	39	39	0.000720515	0.04172
	BBPDHENA_01301			0.50039	0.149757	39	39	0.00195279	0.0729828
	BBPDHENA_02810			0.499697	0.143583	39	39	0.00133044	0.0584547
	BBPDHENA_00029			0.4916	0.153636	39	39	0.00286902	0.0896359
	BBPDHENA_00080			0.490855	0.145946	39	39	0.00183873	0.0700354
	BBPDHENA_01284			0.488828	0.145463	39	39	0.00185279	0.0702937
	BBPDHENA_01291			0.486905	0.152208	39	39	0.00287533	0.0897169
	BBPDHENA_01455			0.486116	0.146021	39	39	0.00201955	0.0739634
	BBPDHENA_01299			0.485951	0.154031	39	39	0.00323645	0.0953192
	BBPDHENA_00078			0.485117	0.154656	39	39	0.00339725	0.0977987
	BBPDHENA_01050			0.485104	0.149837	39	39	0.00259091	0.0849494
	BBPDHENA_02811			0.478822	0.140641	39	39	0.00164099	0.0650995
	BBPDHENA_03049			0.477816	0.151264	39	39	0.00320252	0.0950128
	BBPDHENA_02169			0.47225	0.14602	39	39	0.0026148	0.0853242
	BBPDHENA_00124			0.470218	0.145049	39	39	0.00256131	0.0843922
	BBPDHENA_00686			0.469349	0.149482	39	39	0.00336936	0.0975054
	BBPDHENA_00119			0.466843	0.146202	39	39	0.00292072	0.0905481
	BBPDHENA_00948			0.465874	0.146386	39	39	0.00300542	0.0918176
	BBPDHENA_01040		CE20	0.464959	0.14881	39	39	0.00350996	0.0997365
	BBPDHENA_00833			0.464358	0.139503	39	39	0.00202179	0.0739894
	BBPDHENA_01795			0.464058	0.144407	39	39	0.00276445	0.0877165
	BBPDHENA_02911		GT2	0.461494	0.134697	39	39	0.00154582	0.062592
	BBPDHENA_02226			0.4614	0.145929	39	39	0.00317703	0.0945469
	BBPDHENA_00373		GH25	0.461024	0.133193	39	39	0.00140217	0.0600023
	BBPDHENA_01285			0.456081	0.141903	39	39	0.00276091	0.0876772
	BBPDHENA_00181			0.453179	0.143439	39	39	0.00319774	0.0949294
	BBPDHENA_01968			0.451625	0.132827	39	39	0.00166131	0.0656768
	BBPDHENA_01049			0.449712	0.143138	39	39	0.00335168	0.0974076
	BBPDHENA_00042			0.447742	0.135967	39	39	0.00222851	0.0783748
	BBPDHENA_00600			0.444513	0.134832	39	39	0.00220571	0.0779897
	BBPDHENA_01306			0.443836	0.133493	39	39	0.00204338	0.0742726
	BBPDHENA_01283			0.437687	0.133813	39	39	0.00236687	0.0806271
	BBPDHENA_01313			0.436126	0.129314	39	39	0.00179214	0.0688766
	BBPDHENA_02700			0.434626	0.129484	39	39	0.00187267	0.0708415
	BBPDHENA_01514			0.420348	0.13177	39	39	0.00294545	0.0907626
	BBPDHENA_02931			-1.23672	0.267822	39	39	4.8019e-05	0.011262		-1.80751	0.342638	19	19	7.54455e-05	0.026715	-1.08723	0.407973	20	20	0.0163252	0.238316
	BBPDHENA_02930			-1.33751	0.291138	39	39	5.15677e-05	0.0118532		-1.92033	0.337645	19	19	3.36588e-05	0.0179869	-0.893562	0.461412	20	20	0.0696	0.442567
	BBPDHENA_00718			-1.89519	0.442827	39	39	0.000132226	0.0177293		-3.24619	0.665077	19	19	0.000166526	0.0404904	-0.299779	0.348938	20	20	0.402226	0.821275
	BBPDHENA_00719			-1.91072	0.428937	39	39	7.84622e-05	0.0139205		-3.1074	0.621003	19	19	0.00012986	0.0358806	-0.207312	0.454198	20	20	0.653854	0.920805
	BBPDHENA_00717			-2.30673	0.430026	39	39	4.91851e-06	0.0029374		-3.73538	0.646896	19	19	2.84731e-05	0.0164837	-0.503156	0.397782	20	20	0.222971	0.688016
	BBPDHENA_00114										-0.255903	0.308305	19	19	0.418734	0.81269	0.886084	0.242221	20	20	0.00194691	0.0962493
	BBPDHENA_00164										-0.556752	0.122554	19	19	0.000332688	0.057235	0.203011	0.20145	20	20	0.327706	0.776558
	BBPDHENA_00511										0.287472	0.655226	19	11	0.67246	0.912582	1.63568	0.417553	20	18	0.00137197	0.0831024
	BBPDHENA_00637	PUL 2	GH43_5								-1.05323	0.223727	19	19	0.000237105	0.0469983	-0.0980593	0.261543	20	20	0.712352	0.938664
	BBPDHENA_00639	PUL 2	unk								-1.36128	0.304561	19	19	0.000387113	0.059298	-0.258604	0.278488	20	20	0.366095	0.801773
	BBPDHENA_00640	PUL 2	SusD								-1.34322	0.257589	19	19	8.51174e-05	0.0282218	-0.233307	0.288096	20	20	0.429233	0.834635
	BBPDHENA_00641	PUL 2	SusC								-1.13298	0.298753	19	19	0.00159826	0.0974777	-0.209994	0.269743	20	20	0.446976	0.841313
	BBPDHENA_00647	PUL 2	GH13_14								1.37011	0.348516	19	19	0.00119259	0.0922813	0.512534	0.491485	20	20	0.311632	0.765284
	BBPDHENA_00652	PUL 2	SusC								1.62631	0.38916	19	19	0.000708937	0.0762724	0.415579	0.503438	20	20	0.420532	0.83055
	BBPDHENA_00653	PUL 2	SusD								1.74966	0.379884	19	19	0.000292273	0.0527713	0.368303	0.47607	20	20	0.449773	0.842445
	BBPDHENA_00654	PUL 2	unk								1.60797	0.361746	19	19	0.000407349	0.0610165	0.437141	0.528349	20	20	0.419489	0.830112
	BBPDHENA_00716		PL33_1								-1.77926	0.372277	19	19	0.000204746	0.0444494	-0.156337	0.290526	20	20	0.597472	0.90226
	BBPDHENA_01133										1.50827	0.349128	19	19	0.000528079	0.0668753	0.0051011	0.313958	20	20	0.987226	0.997173
	BBPDHENA_01134										1.73773	0.415323	19	19	0.000701538	0.0759243	-0.0950777	0.445843	20	20	0.833666	0.968399
	BBPDHENA_01746										-0.492177	0.524461	19	19	0.361969	0.785396	0.947181	0.252739	20	20	0.00160304	0.0880342
	BBPDHENA_01797										-0.34322	0.440332	19	19	0.447087	0.827221	1.06015	0.286675	20	20	0.00178514	0.093351
	BBPDHENA_02159										-0.0656642	0.16209	19	19	0.690762	0.918927	0.651224	0.159566	20	20	0.000777698	0.0623536
	BBPDHENA_02162										-3.61313	0.942558	19	19	0.00146598	0.0946006	0.308869	0.332823	20	20	0.366382	0.802044
	BBPDHENA_02300										-0.0901507	0.148038	19	19	0.551094	0.870779	0.753742	0.202462	20	20	0.00169163	0.0906774
	BBPDHENA_02529										1.64883	0.377644	19	18	0.000553263	0.068084	-0.0944684	0.31621	20	9	0.775206	0.954327
	BBPDHENA_02531										2.24568	0.456602	19	19	0.00015439	0.0390318	1.31032	0.498433	20	19	0.0182376	0.251638
	BBPDHENA_02533										2.72472	0.480533	19	19	3.4799e-05	0.0179869	0.259977	0.641603	20	20	0.690385	0.932667
	BBPDHENA_02578										4.60719	0.758725	19	10	0.000504703	0.0650443	0.253096	3.10504	20	6	0.940169	0.988292
	BBPDHENA_02592										5.28046	0.669414	19	9	0.000219974	0.045845	2.28393	1.3724	20	11	0.134643	0.571042
	BBPDHENA_02605										6.6868	1.43402	19	12	0.00118027	0.0921174	2.62289	1.1592	20	13	0.0471545	0.373302
	BBPDHENA_02607										4.87949	0.937725	19	12	0.000561394	0.068084	2.06602	1.04353	20	15	0.071125	0.447116
	BBPDHENA_02613										3.10278	0.314901	19	7	0.000595107	0.0683234	1.6189	2.30563	20	4	0.610281	0.905998
	BBPDHENA_02618										3.77057	0.406453	19	10	3.50151e-05	0.0179869	-0.0605074	0.787213	20	15	0.939999	0.988262
	BBPDHENA_02657										0.206803	0.306511	19	19	0.509498	0.854041	1.16418	0.321046	20	20	0.00208675	0.0990265
	BBPDHENA_02883										-1.07537	0.782628	19	19	0.188372	0.652127	2.86433	0.644193	20	20	0.000354152	0.0456652
	BBPDHENA_02884										-0.929248	0.782729	19	19	0.25248	0.708809	2.6838	0.724728	20	20	0.00176559	0.0926376
	BBPDHENA_02892										0.102286	0.438763	19	17	0.819039	0.957326	1.57164	0.361061	20	19	0.000493288	0.0501179
(C) Gene Set Enrichment Analysis of differential gene expression of S. copri in the cecal contents or feces of mice fed Mirpur-18 + Glucomannan versus Mirpur-18 alone
	PUL ID (BgF5_2)	PUL ID (MAG Bg0019, if homologous)	Compartment	Number of Genes in PUL	Leading Edge Genes		Normalized Enrichment Score	q-value
	PUL 18	PUL 7	Cecum	13	BBPDHENA_01823 BBPDHENA_01822 BBPDHENA_01821 BBPDHENA_01820 BBPDHENA_01827 BBPDHENA_01828 BBPDHENA_01826 BBPDHENA_01830 BBPDHENA_01829 BBPDHENA_01824 BBPDHENA_01817 BBPDHENA_01819		1.98432	4.15366e-06
	PUL 21			12	BBPDHENA_02435 BBPDHENA_02434 BBPDHENA_02433 BBPDHENA_02430 BBPDHENA_02431 BBPDHENA_02429 BBPDHENA_02428 BBPDHENA_02436 BBPDHENA_02432 BBPDHENA_02437 BBPDHENA_02438		1.97219	6.77468e-06
	PUL 15	PUL 13		6	BBPDHENA_01571 BBPDHENA_01572 BBPDHENA_01573 BBPDHENA_01574 BBPDHENA_01575		1.87297	1.32191e-08
	PUL 16	PUL 4		12	BBPDHENA_01729 BBPDHENA_01730 BBPDHENA_01728		-1.74499	0.0247424
	PUL 2	PUL 17		22	BBPDHENA_00637 BBPDHENA_00640 BBPDHENA_00638 BBPDHENA_00641 BBPDHENA_00639		-1.78776	0.0247424
	PUL 11			8	BBPDHENA_01206 BBPDHENA_01205 BBPDHENA_01207 BBPDHENA_01208 BBPDHENA_01204 BBPDHENA_01203		-2.20449	0.00306635
	PUL 20	PUL 10		9	BBPDHENA_02108 BBPDHENA_02107 BBPDHENA_02106 BBPDHENA_02110 BBPDHENA_02111 BBPDHENA_02109		-2.4074	5.63004e-05
	PUL 12	PUL 5		30	BBPDHENA_01374 BBPDHENA_01375 BBPDHENA_01356 BBPDHENA_01369 BBPDHENA_01361 BBPDHENA_01355 BBPDHENA_01372 BBPDHENA_01370 BBPDHENA_01363 BBPDHENA_01376 BBPDHENA_01377 BBPDHENA_01368 BBPDHENA_01364 BBPDHENA_01371 BBPDHENA_01352 BBPDHENA_01353 BBPDHENA_01351 BBPDHENA_01345 BBPDHENA_01347 BBPDHENA_01348 BBPDHENA_01350 BBPDHENA_01349 BBPDHENA_01378		-3.2852	1.65147e-14
	PUL 21		Fecal	12	BBPDHENA_02434 BBPDHENA_02435 BBPDHENA_02429 BBPDHENA_02428 BBPDHENA_02430 BBPDHENA_02431 BBPDHENA_02433 BBPDHENA_02438 BBPDHENA_02432 BBPDHENA_02436 BBPDHENA_02437		2.21108	2.22935e-08
	PUL 18	PUL 7		13	BBPDHENA_01823 BBPDHENA_01821 BBPDHENA_01820 BBPDHENA_01822 BBPDHENA_01828 BBPDHENA_01826 BBPDHENA_01830 BBPDHENA_01827 BBPDHENA_01829 BBPDHENA_01824		2.08265	2.04804e-05
	PUL 15	PUL 13		6	BBPDHENA_01571 BBPDHENA_01574 BBPDHENA_01572 BBPDHENA_01573 BBPDHENA_01575		1.99712	2.22935e-08
	PUL 11			8	BBPDHENA_01207 BBPDHENA_01209 BBPDHENA_01204 BBPDHENA_01205 BBPDHENA_01208 BBPDHENA_01206 BBPDHENA_01203		1.83009	0.0056001
	PUL 9	PUL 16		15	BBPDHENA_01151 BBPDHENA_01152 BBPDHENA_01153 BBPDHENA_01160 BBPDHENA_01159 BBPDHENA_01158 BBPDHENA_01161 BBPDHENA_01157 BBPDHENA_01162 BBPDHENA_01156 BBPDHENA_01163 BBPDHENA_01155 BBPDHENA_01164		1.61988	0.0599036
	PUL 12	PUL 5		30	BBPDHENA_01347 BBPDHENA_01356 BBPDHENA_01352 BBPDHENA_01369 BBPDHENA_01361 BBPDHENA_01355 BBPDHENA_01375 BBPDHENA_01353 BBPDHENA_01374 BBPDHENA_01351 BBPDHENA_01348 BBPDHENA_01349 BBPDHENA_01372 BBPDHENA_01350 BBPDHENA_01376 BBPDHENA_01345 BBPDHENA_01364 BBPDHENA_01368 BBPDHENA_01377 BBPDHENA_01370 BBPDHENA_01363		-3.34098	6.14669e-12
