# Supplementary material for: Glycoside hydrolase–mediated glucomannan catabolism in Segatella copri, a target of microbiota-directed foods for malnourished children
Source: Proc Natl Acad Sci U S A. 2025 Dec 2;122(49):e2521522122. doi: 10.1073/pnas.2521522122 (PMC12704710; doi:10.1073/pnas.2521522122)
Supplement: Supplementary file 12 — Dataset S11 (XLSX) [file pnas.2521522122.sd11.xlsx]

## Sheet: Dataset S11
Dataset S11 - Differential gene expression of entire microbial community in vivo
	Note: Metagenomic and metatranscriptomic counts from animals in the glucomannan and Mirpur-18 diet groups were analyzed with MTXmodel. Only significant genes (Benjamini-Hochberg adjusted P-value < 0.1) are reported in this table and are sorted from highest to lowest log2 fold-change. If the genes have corresponding mcSEED metabolic pathway or CAZyme annotations, they are provided. Positive log2 f…
(A) Summary of differential expression analysis of non-S. copri community members in cecal and fecal samples
	Biosample	Bacterial strain	Locus tag	CAZyme family	EC Number	Activity	Target	Signal peptide ?	Mice colonized with S. copri				Mice not colonized with S. copri
									log2 fold difference	Standard error	P-value	q-value	log2 fold difference	Standard error	P-value	q-value
	cecal	Bifidobacterium_breve_Bgsng463_m5_93	ANCJAENF_01853	GH13_44	3.2.1.20	a-glucosidase	starch/glycogen/dextran	no	-0.165087	0.202356	0.419965	0.84568	-2.19344	0.516473	0.000151935	0.0491392
			ANCJAENF_02046	GH13_30	3.2.1.48	sucrose a-1,2-glucosidase	sucrose	no	0.309242	0.274194	0.266856	0.7672	1.51405	0.341268	8.68071e-05	0.0405407
		Bifidobacterium_catenulatum_Bgsng468_m22_84	NNMNEBCK_00235	GH1_13	3.2.1.21	b-glucosidase	b-glucose	no	1.18671	0.267666	8.35568e-05	0.0391774	0.132849	0.180044	0.465512	0.917462
			NNMNEBCK_00239	GH2_13	3.2.1.25	b-mannosidase	b-mannose	no	1.67165	0.245916	6.05839e-08	0.000191267	0.596517	0.158421	0.000611854	0.102826
			NNMNEBCK_00242	GH36_1	3.2.1.22	a-galactosidase	a-galactose	no	1.25358	0.275896	6.00336e-05	0.0334465	0.360333	0.166689	0.0375618	0.518145
			NNMNEBCK_01637	GH3_a	3.2.1.21	b-glucosidase	b-glucose; b-xylose;a-L-arabinose	no	0.592846	0.190323	0.00360049	0.243927	0.603848	0.133781	6.9026e-05	0.034897
		Enterococcus_avium_Bang_SAM2_39_S1	AKLJOBCP_00295	GH1_5	3.2.1.86	b-(6 phospho)-glucosidase	b-glucose; b-galactose; 6-P-b-galactose	no	3.46899	0.408088	1.33337e-09	9.8434e-06	-0.537655	0.404771	0.196574	0.77828
		Mitsuokella_multacida_DSM_20544_DWHWC_reseq	ONMCJBAG_01007	GH32	3.2.1.26	sucrose b-2,1-fructosidase	sucrose	no	-0.405468	0.1859	0.0357891	0.475649	-0.726574	0.165071	9.62834e-05	0.0431495
		Streptococcus_pasteurianus_Bang_SAM2_39_S1	LDOIJNDB_00019	GH13_31	3.2.1.20	a-glucosidase	glycogen/dextran	no	1.0284	0.235345	0.000101123	0.0467936	0.187593	0.279517	0.50654	0.928082
			LDOIJNDB_00485	GH73	3.2.1.-	peptidoglycan endo-b-1,4-N-acetylglucosaminidase	peptidoglycan	yes	0.891236	0.184826	2.74331e-05	0.0200418	-0.0659291	0.209262	0.75459	0.971942
			LDOIJNDB_00574	GH36_1	3.2.1.22	a-galactosidase	a-galactose	no	2.83014	0.387093	1.28755e-08	5.51544e-05	2.57	0.236274	8.97853e-13	1.32784e-08
			LDOIJNDB_00583	GH1_5	3.2.1.86	b-(6 phospho)-glucosidase	b-glucose; b-galactose; 6-P-b-galactose	no	1.81916	0.417187	0.000103946	0.0471683	1.25758	0.256599	2.16312e-05	0.0165652
	fecal	Bifidobacterium_breve_Bgsng463_m5_93	ANCJAENF_00321	GH20	3.2.1.52	b-N-acetylhexosaminidase	b-GlcNAc	no	1.44766	0.297691	2.28206e-05	0.00768742	1.10312	0.285212	0.000472311	0.087964
			ANCJAENF_00487	GH3_c	3.2.1.21	b-glucosidase	b-glucose	no	1.71718	0.380942	6.68839e-05	0.0132859	1.2372	0.47288	0.0131645	0.367538
			ANCJAENF_00634	GH95	3.2.1.63	exo-a-1,2-fucosidase	a-L-fucose	no	1.39328	0.25483	3.57958e-06	0.00246044	1.4118	0.412034	0.00161595	0.156003
			ANCJAENF_01028	GH129_1	3.2.1.49	antigen a-1,3-N-acetylgalactosaminidase	a-GalNAcase	no	0.952454	0.252401	0.000580457	0.0377191	0.850199	0.220128	0.000479649	0.0882669
			ANCJAENF_02042	GH172_2	3.2.1.-	exo-a-1,5-D-arabinofuranosidase	a-D-arabinose	no	1.88572	0.42908	9.38336e-05	0.0151241	1.94532	0.58139	0.00201058	0.172493
			ANCJAENF_02047	GH36_aga1	3.2.1.22	a-galactosidase	a-galactose	no	1.51469	0.376462	0.000291681	0.0271804	1.75483	0.508883	0.00152173	0.154222
		Bifidobacterium_catenulatum_Bgsng468_m22_84	NNMNEBCK_00010	GH51_2	3.2.1.55	a-L-arabinofuranosidase	a-L-arabinose	no	1.01447	0.193204	6.96899e-06	0.00357865	0.276749	0.170593	0.113983	0.700896
			NNMNEBCK_00235	GH1_13	3.2.1.21	b-glucosidase	b-glucose	no	1.50883	0.230382	1.29041e-07	0.0001832	0.12473	0.220555	0.575427	0.953634
			NNMNEBCK_00239	GH2_13	3.2.1.25	b-mannosidase	b-mannose	no	2.17491	0.247002	1.65843e-10	5.71803e-07	1.41739	0.325134	0.000114314	0.0433185
			NNMNEBCK_00242	GH36_1	3.2.1.22	a-galactosidase	a-galactose	no	1.71682	0.188713	7.30179e-11	2.71121e-07	0.186147	0.167119	0.273154	0.849394
			NNMNEBCK_00320	GH146	3.2.1.185	b-L-arabinofuranosidase	b-L-arabinofuranose	no	0.74965	0.20661	0.00087783	0.0464615	-0.264122	0.161984	0.112216	0.6981
			NNMNEBCK_01637	GH3_a	3.2.1.21	b-glucosidase	b-glucose; b-xylose; a-L-arabinose	no	0.983292	0.191023	9.56595e-06	0.00457177	0.841215	0.200137	0.000180198	0.0571241
			NNMNEBCK_01641	GH3_c	3.2.1.21	b-glucosidase	b-glucose	no	1.46775	0.381041	0.000463328	0.0338348	1.54769	0.34529	7.97222e-05	0.0339374
			NNMNEBCK_01724	GH31_15	3.2.1.20	a-glucosidase	a-glucose	no	1.12594	0.283687	0.000330051	0.0283985	0.877369	0.263039	0.00206835	0.174881
		Enterococcus_avium_Bang_SAM2_39_S1	AKLJOBCP_00295	GH1_5	3.2.1.86	b-(6 phospho)-glucosidase	b-glucose; b-galactose; 6-P-b-glucose	no	3.71586	0.326218	8.54456e-13	4.58273e-09	-0.222557	0.444217	0.621126	0.960625
			AKLJOBCP_01985	GH1_5	3.2.1.21	b-glucosidase	b-glucose	no	1.42607	0.27574	9.54024e-06	0.00457177	-0.180712	0.443506	0.686469	0.971859
		Streptococcus_gallolyticus_PS_064_S07	JKAMACKM_00982	GH1_7	3.2.1.23	b-galactosidase	b-galactose; 6-P-b-galactose	no	1.09418	0.223237	0.00013474	0.0178948	1.64654	0.786762	0.0537782	0.582042
			JKAMACKM_00994	GH1_7	3.2.1.86	b-(6 phospho)-glucosidase	b-galactose; 6-P-b-glucose	no	-3.15486	0.691903	0.000277953	0.0263075	1.16635	0.658835	0.104347	0.684192
		Streptococcus_pasteurianus_Bang_SAM2_39_S1	LDOIJNDB_00574	GH36_1	3.2.1.22	a-galactosidase	a-galactose	no	3.23885	0.382618	4.36895e-10	1.31387e-06	2.27005	0.201114	4.80556e-13	1.07399e-08
			LDOIJNDB_00583	GH1_5	3.2.1.86	b-(6 phospho)-glucosidase	b-glucose; b-galactose; 6-P-b-glucose	no	2.45912	0.438465	2.3194e-06	0.00180577	1.99259	0.253203	4.50936e-09	4.03119e-05
			LDOIJNDB_01081	GH1_7	3.2.1.21	b-glucosidase	b-glucose; b-xylose; 6-P-b-glucose	no	1.08975	0.278097	0.00038205	0.0305223	0.190338	0.231752	0.41737	0.91873
			LDOIJNDB_01337	GH92_4	3.2.1.113	mannosyl-oligosaccharide exo-a-1,2-mannosidase	a-mannose	no	1.10219	0.302475	0.000839956	0.0450997	0.497158	0.425128	0.250607	0.835157
			LDOIJNDB_01339	GH125	3.2.1.163	mannosyl-oligosaccharide exo-a-1,6-mannosidase	a-mannose	no	0.90161	0.245307	0.000768106	0.043466	0.701235	0.392513	0.0834922	0.65185
			LDOIJNDB_01341	GH38_a2	3.2.1.-	mannosyl-oligosaccharide exo-a-1,3-mannosidase	a-mannose	no	1.09037	0.286572	0.000530612	0.0359738	0.932767	0.358268	0.0135786	0.374598
			LDOIJNDB_01369	GH13_28	3.2.1.1	C-term of amylose endo-a-1,4-glucosidase	starch/glycogen	short fragment	1.01417	0.249442	0.000393778	0.03082	-0.697106	0.198105	0.00155609	0.154222
			LDOIJNDB_02032	GH1_3	3.2.1.85	b-(6-phospho)-galactosidase	6-P-b-galactose	no	1.48843	0.386309	0.000461971	0.0337894	0.227123	0.363176	0.536157	0.946106
			LDOIJNDB_02040	GH23	3.2.1.17	peptidoglycan endo-b-1,4-N-acetylmuramidase	peptidoglycan	yes	1.22263	0.249505	2.47446e-05	0.00791009	-0.187599	0.290772	0.523559	0.943282
(B) Differential expression analysis of non-S. copri community members in cecal samples
		Strain	Locus tag	CAZyme family	EC Number	Activity			Mice colonized with S. copri				Mice not colonized with S. copri
									log2 fold difference	Standard error	P-value	q-value	log2 fold difference	Standard error	P-value	q-value
		Bifidobacterium_breve_Bgsng463_m5_93	ANCJAENF_00038	GH43_22	3.2.1.37	xylan exo-b-1,4-xylosidase			0.821987	0.377024	0.0362605	0.477629	0.839007	0.531199	0.123491	0.697729
			ANCJAENF_00038	GH43_22	3.2.1.55	a-L-arabinofuranosidase			0.821987	0.377024	0.0362605	0.477629	0.839007	0.531199	0.123491	0.697729
			ANCJAENF_00038	GH43_22	3.2.1.-	arabinan exo-a-1,5-L-arabinofuranosidase			0.821987	0.377024	0.0362605	0.477629	0.839007	0.531199	0.123491	0.697729
			ANCJAENF_00097	GH176	3.2.1.68	starch endo-a-1,6-glucosidase			0.0663505	0.346902	0.849392	0.97408	0.194366	0.346858	0.578802	0.947012
			ANCJAENF_00219	GH77_2	2.4.1.25	4-a-glucanotransferase			-0.37592	0.164973	0.0287201	0.449856	-0.180758	0.170706	0.296905	0.844061
			ANCJAENF_00222	GH13_11	3.2.1.68	starch endo-a-1,6-glucosidase			-0.224934	0.13633	0.107658	0.619793	-0.0522604	0.140368	0.711906	0.96591
			ANCJAENF_00290	GH112	2.4.1.211	b-1,3-galactosyl-N-acetyl-glucosamine phosphorylase			0.0455766	0.174486	0.795423	0.962515	-0.129871	0.197657	0.515446	0.930902
			ANCJAENF_00290	GH112	2.4.1.211	b-1,3-galactosyl-N-acetyl-galactosamine phosphorylase			0.0455766	0.174486	0.795423	0.962515	-0.129871	0.197657	0.515446	0.930902
			ANCJAENF_00321	GH20	3.2.1.52	b-N-acetylhexosaminidase			0.419297	0.16381	0.0148222	0.365985	0.230333	0.177365	0.202559	0.784185
			ANCJAENF_00334	GH2_10	3.2.1.23	b-galactosidase			0.287666	0.280445	0.311853	0.792077	0.469314	0.336251	0.171589	0.752692
			ANCJAENF_00487	GH3_c	3.2.1.21	b-glucosidase			0.416053	0.250939	0.106011	0.618388	0.783442	0.240388	0.00249061	0.18958
			ANCJAENF_00491	GH5_44	3.2.1.58	glucan exo-b-1,3-glucosidase			0.160758	0.165594	0.338128	0.807105	0.280441	0.200666	0.171045	0.751215
			ANCJAENF_00598	GH32	3.2.1.26	sucrose b-2,1-fructosidase			0.455123	0.216111	0.0422461	0.49534	-0.0404385	0.217765	0.853754	0.983683
			ANCJAENF_00634	GH95	3.2.1.63	exo-a-1,2-fucosidase			0.312826	0.268709	0.252009	0.756289	0.443082	0.266396	0.105193	0.668546
			ANCJAENF_01028	GH129_1	3.2.1.49	antigen a-1,3-N-acetylgalactosaminidase			-0.0601964	0.577427	0.91755	0.986522	0.142613	0.431546	0.743014	0.970025
			ANCJAENF_01104	GH13_m51	3.2.1.20	a-glucosidase			-0.126925	0.165229	0.447393	0.857589	0.0380047	0.128098	0.76846	0.974468
			ANCJAENF_01205	GH13_11	3.2.1.68	starch endo-a-1,6-glucosidase			-0.19855	0.361171	0.585893	0.908496	-0.365289	0.308016	0.243635	0.813012
			ANCJAENF_01205	GH13_11	2.4.1.25	4-a-glucanotransferase			-0.19855	0.361171	0.585893	0.908496	-0.365289	0.308016	0.243635	0.813012
			ANCJAENF_01223	GH13_9	2.4.1.18	1,4-a-glucan branching enzyme			-0.744608	0.251635	0.00542673	0.277825	-0.257669	0.260137	0.328723	0.86166
			ANCJAENF_01255	GH32_1	3.2.1.7	inulin endo-b-2,1-fructosidase			-0.107631	0.282403	0.705352	0.942646	0.00564216	0.284763	0.984305	0.99811
			ANCJAENF_01255	GH32_1	3.2.1.26	sucrose b-2,1-fructosidase			-0.107631	0.282403	0.705352	0.942646	0.00564216	0.284763	0.984305	0.99811
			ANCJAENF_01255	GH32_1	2.4.1.-	sucrose:sucrose 6-fructosyltransferase (6-SST)			-0.107631	0.282403	0.705352	0.942646	0.00564216	0.284763	0.984305	0.99811
			ANCJAENF_01256	GH172_1	3.2.1.-	a-D-arabinofuranosidase			-0.209353	0.31673	0.512832	0.885643	-0.090902	0.319562	0.777735	0.975146
			ANCJAENF_01256	GH172_1	3.2.1.-	a-D-fructofuranosidase			-0.209353	0.31673	0.512832	0.885643	-0.090902	0.319562	0.777735	0.975146
			ANCJAENF_01374	GH18_7	3.2.1.14	chitin endo-b-1,4-N-acetylglucosaminidase			0.254382	0.366863	0.492636	0.877502	-0.00249684	0.339829	0.994179	0.999392
			ANCJAENF_01445	GH13_31	3.2.1.10	oligo exo-a-1,6-glucosidase			-0.721406	0.241381	0.00502387	0.266417	0.331083	0.277059	0.240126	0.810853
			ANCJAENF_01445	GH13_31	3.2.1.20	a-glucosidase			-0.721406	0.241381	0.00502387	0.266417	0.331083	0.277059	0.240126	0.810853
			ANCJAENF_01474	GH42	3.2.1.23	b-galactosidase			-0.311604	0.188025	0.10616	0.618442	0.233614	0.171771	0.182518	0.765243
			ANCJAENF_01589	GH42	3.2.1.23	b-galactosidase			0.783109	0.360728	0.0366103	0.478254	1.23184	0.486759	0.0160338	0.392352
			ANCJAENF_01589	GH42	3.2.1.-	antigen exo-b-1,3-galactosidase			0.783109	0.360728	0.0366103	0.478254	1.23184	0.486759	0.0160338	0.392352
			ANCJAENF_01700	GH13_3	2.4.99.16	starch phosphorylase			-0.308645	0.116556	0.0119411	0.346848	-0.108846	0.159056	0.498277	0.926695
			ANCJAENF_01712	GH36_dist	3.2.1.22	a-galactosidase			-0.331479	0.248689	0.190938	0.712264	-0.485558	0.264425	0.0748227	0.617496
			ANCJAENF_01744	GH127	3.2.1.185	b-L-arabinofuranosidase			0.340784	0.333809	0.315746	0.7939	0.890713	0.480101	0.0737499	0.615281
			ANCJAENF_01805	GH33	3.2.1.18	a-neuraminidase			1.23302	0.468633	0.0124494	0.351869	1.13815	0.494159	0.0273264	0.464696
			ANCJAENF_01845	GH13_32	3.2.1.1	amylose endo-a-1,4-glucosidase			0.502216	0.200988	0.0171657	0.382975	-0.0692914	0.20946	0.74276	0.970025
			ANCJAENF_01845	GH13_14	3.2.1.41	pullulan endo-a-1,6-glucosidase			0.502216	0.200988	0.0171657	0.382975	-0.0692914	0.20946	0.74276	0.970025
			ANCJAENF_01849	GH13_14	3.2.1.20	a-glucosidase			-0.200877	0.361365	0.581728	0.90785	-2.07836	0.616339	0.00183253	0.169383
			ANCJAENF_01853	GH13_44	3.2.1.20	a-glucosidase			-0.165087	0.202356	0.419965	0.84568	-2.19344	0.516473	0.000151935	0.0491392
			ANCJAENF_01854	GH77_2	2.4.1.25	4-a-glucanotransferase			0.612166	0.294026	0.0445099	0.501365	-0.573887	0.33148	0.0922079	0.65081
			ANCJAENF_01859	GH13_30	3.2.1.20	a-glucosidase			-0.184789	0.290929	0.529336	0.891299	-0.04672	0.195515	0.812531	0.979236
			ANCJAENF_01867	GH13_18	2.4.1.7	sucrose phosphorylase			0.222338	0.170642	0.200866	0.71944	0.137793	0.160618	0.396788	0.891239
			ANCJAENF_01872	GH31_15	3.2.1.20	a-glucosidase			-0.0969056	0.431787	0.823692	0.968447	0.802515	0.241138	0.00206643	0.178368
			ANCJAENF_01874	GH51_1	3.2.1.55	a-L-arabinofuranosidase			-0.228277	0.355536	0.524899	0.889851	-0.156023	0.41372	0.70836	0.96591
			ANCJAENF_01967	GH2_10	3.2.1.23	b-galactosidase			0.322015	0.164177	0.0576031	0.527926	0.329937	0.22848	0.157617	0.737305
			ANCJAENF_01996	GH3_a	3.2.1.21	b-glucosidase			0.152507	0.321587	0.638885	0.923468	0.623838	0.37972	0.111591	0.678771
			ANCJAENF_01999	GH3_a	3.2.1.21	b-glucosidase			-0.676053	0.288988	0.0249813	0.433501	-0.512508	0.260727	0.0573079	0.57518
			ANCJAENF_02004	GH3_a	3.2.1.21	b-glucosidase			-0.270482	0.163049	0.105825	0.61809	0.0701281	0.163907	0.671379	0.960193
			ANCJAENF_02034	GH36_1	3.2.1.22	a-galactosidase			-0.00509687	0.173209	0.976687	0.996706	-0.585058	0.23375	0.0171356	0.401192
			ANCJAENF_02034	GH36_1	3.2.1.-	melibiose a-1,6-galactosidase			-0.00509687	0.173209	0.976687	0.996706	-0.585058	0.23375	0.0171356	0.401192
			ANCJAENF_02042	GH172_2	3.2.1.-	exo-a-1,5-D-arabinofuranosidase			0.77573	0.36973	0.0429779	0.497246	1.06353	0.421546	0.0163355	0.394315
			ANCJAENF_02046	GH13_30	3.2.1.48	sucrose a-1,2-glucosidase			0.309242	0.274194	0.266856	0.7672	1.51405	0.341268	8.68071e-05	0.0405407
			ANCJAENF_02047	GH36_aga1	3.2.1.22	a-galactosidase			0.271706	0.333482	0.420569	0.845843	1.28078	0.345924	0.000731257	0.10948
			ANCJAENF_02048	GH13_31	3.2.1.10	oligo exo-a-1,6-glucosidase			0.333601	0.373179	0.377289	0.826857	-0.650563	0.486008	0.189336	0.771377
			ANCJAENF_02048	GH13_31	3.2.1.20	a-glucosidase			0.333601	0.373179	0.377289	0.826857	-0.650563	0.486008	0.189336	0.771377
		Bifidobacterium_catenulatum_Bgsng468_m22_84	NNMNEBCK_00010	GH51_2	3.2.1.55	a-L-arabinofuranosidase			-0.0183088	0.288276	0.949711	0.991469	0.0528415	0.179837	0.770624	0.974809
			NNMNEBCK_00011	GH27_2	3.2.1.88	b-L-arabinopyranosidase			0.236255	0.220175	0.290398	0.78338	0.31185	0.182946	0.0971315	0.656552
			NNMNEBCK_00013	GH36_1	3.2.1.88	b-L-arabinopyranosidase			0.166145	0.183622	0.371576	0.823685	0.147001	0.131261	0.270377	0.828732
			NNMNEBCK_00020	GH172_2	3.2.1.-	exo-a-1,5-D-arabinofuranosidase			-0.319576	0.294478	0.285034	0.779616	0.30469	0.294526	0.307993	0.850186
			NNMNEBCK_00022	GH18_7	3.2.1.14	chitin endo-b-1,4-N-acetylglucosaminidase			0.582662	0.447979	0.201645	0.720088	0.197065	0.471766	0.678705	0.961277
			NNMNEBCK_00027	GH20	3.2.1.52	b-N-acetylhexosaminidase			0.713643	0.400108	0.0829172	0.579789	0.909254	0.294498	0.00400202	0.233321
			NNMNEBCK_00032	GH13_31	3.2.1.20	a-glucosidase			-0.111621	0.436725	0.799726	0.964071	-0.677643	0.476147	0.163537	0.744855
			NNMNEBCK_00032	GH13_31	3.2.1.10	oligo exo-a-1,6-glucosidase			-0.111621	0.436725	0.799726	0.964071	-0.677643	0.476147	0.163537	0.744855
			NNMNEBCK_00039	GH2_18	3.2.1.146	b-galactofuranosidase			-0.183501	0.328179	0.579523	0.907396	0.08626	0.281495	0.761089	0.973384
			NNMNEBCK_00058	GH172_2	3.2.1.-	exo-a-1,5-D-arabinofuranosidase			-0.162181	0.261509	0.53905	0.894657	0.447371	0.273572	0.11095	0.677956
			NNMNEBCK_00069	GH13_30	3.2.1.20	a-glucosidase			-0.598145	0.45923	0.201018	0.71944	1.94697	0.695876	0.00830698	0.31656
			NNMNEBCK_00070	GH77_2	2.4.1.25	4-a-glucanotransferase			-0.0140869	0.255259	0.956295	0.992985	0.494959	0.18506	0.0112971	0.349348
			NNMNEBCK_00077	GH2_1	3.2.1.-	a-L-arabinopyranosidase			0.468502	0.460477	0.31574	0.7939	0.050708	0.262678	0.848042	0.983191
			NNMNEBCK_00091	GH13_31	3.2.1.20	a-glucosidase			-0.0620154	0.371685	0.868422	0.978095	-0.0750128	0.270804	0.783409	0.975146
			NNMNEBCK_00091	GH13_31	3.2.1.10	oligo exo-a-1,6-glucosidase			-0.0620154	0.371685	0.868422	0.978095	-0.0750128	0.270804	0.783409	0.975146
			NNMNEBCK_00096	GH36_1	3.2.1.22	a-galactosidase			0.0599665	0.360575	0.868845	0.978122	-0.162355	0.356627	0.651741	0.957888
			NNMNEBCK_00096	GH36_1	3.2.1.-	melibiose a-1,6-galactosidase			0.0599665	0.360575	0.868845	0.978122	-0.162355	0.356627	0.651741	0.957888
			NNMNEBCK_00128	GH3_a	3.2.1.21	b-glucosidase			0.409802	0.226626	0.0789232	0.568958	0.146254	0.132773	0.278182	0.833249
			NNMNEBCK_00136	GH2_10	3.2.1.23	b-galactosidase			0.0115826	0.297568	0.969166	0.995511	0.246776	0.197373	0.219485	0.796545
			NNMNEBCK_00144	GH3_a	3.2.1.21	b-glucosidase			0.486871	0.210263	0.0263949	0.437982	0.373572	0.134489	0.00873894	0.32043
			NNMNEBCK_00227	GH13_18	2.4.1.7	sucrose phosphorylase			0.00709905	0.235579	0.976126	0.996517	0.185476	0.197019	0.352946	0.872798
			NNMNEBCK_00235	GH1_13	3.2.1.21	b-glucosidase			1.18671	0.267666	8.35568e-05	0.0391774	0.132849	0.180044	0.465512	0.917462
			NNMNEBCK_00235	GH1_13	3.2.1.38	b-fucosidase			1.18671	0.267666	8.35568e-05	0.0391774	0.132849	0.180044	0.465512	0.917462
			NNMNEBCK_00239	GH2_13	3.2.1.25	b-mannosidase			1.67165	0.245916	6.05839e-08	0.000191267	0.596517	0.158421	0.000611854	0.102826
			NNMNEBCK_00242	GH36_1	3.2.1.22	a-galactosidase			1.25358	0.275896	6.00336e-05	0.0334465	0.360333	0.166689	0.0375618	0.518145
			NNMNEBCK_00312	GH43_4	3.2.1.99	arabinan endo-a-1,5-arabinofuranosidase			-0.2014	0.293171	0.496504	0.880002	-0.0218176	0.223008	0.922623	0.992652
			NNMNEBCK_00313	GH43_4	3.2.1.99	arabinan endo-a-1,5-arabinofuranosidase			0.209645	0.343185	0.545116	0.896037	-0.177944	0.25285	0.486241	0.922379
			NNMNEBCK_00314	GH43_27	3.2.1.-	arabinan exo-a-1,2-L-arabinofuranosidase			0.131785	0.290469	0.65277	0.927591	-0.203797	0.279811	0.471253	0.918788
			NNMNEBCK_00314	GH43_27	3.2.1.-	arabinan exo-a-1,3-L-arabinofuranosidase			0.131785	0.290469	0.65277	0.927591	-0.203797	0.279811	0.471253	0.918788
			NNMNEBCK_00316	GH43_26	3.2.1.-	arabinan exo-a-1,5-L-arabinofuranosidase			-0.0977973	0.318793	0.760783	0.955242	-0.199091	0.211196	0.352303	0.872087
			NNMNEBCK_00320	GH146	3.2.1.185	b-L-arabinofuranosidase			-0.267482	0.227955	0.248341	0.754225	-0.0828262	0.216163	0.703914	0.965356
			NNMNEBCK_00421	GH13_4	2.4.1.4	amylosucrase			-0.0819999	0.249125	0.743949	0.951225	0.124474	0.218133	0.571894	0.944988
			NNMNEBCK_00471	GH77_2	2.4.1.25	4-a-glucanotransferase			-0.206627	0.284633	0.472567	0.869027	-0.0772869	0.201835	0.704094	0.965463
			NNMNEBCK_00474	GH13_11	3.2.1.68	starch endo-a-1,6-glucosidase			-0.128974	0.232413	0.582371	0.907921	0.306319	0.202722	0.139758	0.717668
			NNMNEBCK_00527	GH91	3.2.1.-	dianhydride (1,2':2,3') fructofuranose b-2,3-fructosidase			0.196957	0.336893	0.562443	0.901626	-0.00560169	0.187135	0.97629	0.997744
			NNMNEBCK_00653	GH42	3.2.1.23	b-galactosidase			0.360282	0.295007	0.229923	0.740974	0.793386	0.187606	0.000160156	0.0503946
			NNMNEBCK_00653	GH42	3.2.1.-	antigen exo-b-1,3-galactosidase			0.360282	0.295007	0.229923	0.740974	0.793386	0.187606	0.000160156	0.0503946
			NNMNEBCK_00865	GH13_9	2.4.1.18	1,4-a-glucan branching enzyme			0.181053	0.279333	0.520992	0.88813	0.0111861	0.211412	0.958103	0.996237
			NNMNEBCK_00889	GH13_11	3.2.1.68	starch endo-a-1,6-glucosidase			0.058798	0.199447	0.769836	0.957086	0.138758	0.158733	0.387989	0.886364
			NNMNEBCK_00889	GH13_11	2.4.1.25	4-a-glucanotransferase			0.058798	0.199447	0.769836	0.957086	0.138758	0.158733	0.387989	0.886364
			NNMNEBCK_01479	GH125	3.2.1.163	mannosyl-oligosaccharide exo-a-1,6-mannosidase			0.279473	0.421044	0.511072	0.885234	-0.0490595	0.434709	0.91079	0.99125
			NNMNEBCK_01530	GH32	3.2.1.26	sucrose b-2,1-fructosidase			0.764879	0.378821	0.0509708	0.513462	0.121451	0.408016	0.767721	0.97437
			NNMNEBCK_01637	GH3_a	3.2.1.21	b-glucosidase			0.592846	0.190323	0.00360049	0.243927	0.603848	0.133781	6.9026e-05	0.034897
			NNMNEBCK_01637	GH3_a	3.2.1.37	xylan exo-b-1,4-xylosidase			0.592846	0.190323	0.00360049	0.243927	0.603848	0.133781	6.9026e-05	0.034897
			NNMNEBCK_01637	GH3_a	3.2.1.55	a-L-arabinofuranosidase			0.592846	0.190323	0.00360049	0.243927	0.603848	0.133781	6.9026e-05	0.034897
			NNMNEBCK_01641	GH3_c	3.2.1.21	b-glucosidase			0.766646	0.300999	0.0152832	0.369337	0.691511	0.230919	0.00501873	0.259805
			NNMNEBCK_01643	GH5_44	3.2.1.23	b-galactosidase			-0.156823	0.348218	0.655153	0.92787	0.226814	0.271565	0.409265	0.896235
			NNMNEBCK_01724	GH31_15	3.2.1.20	a-glucosidase			0.413285	0.211322	0.0582949	0.529073	0.286523	0.172397	0.105446	0.669001
			NNMNEBCK_01766	GH42	3.2.1.23	b-galactosidase			0.332155	0.533682	0.537612	0.894403	-0.726287	0.608087	0.240361	0.810853
			NNMNEBCK_01766	GH42	3.2.1.-	antigen exo-b-1,3-galactosidase			0.332155	0.533682	0.537612	0.894403	-0.726287	0.608087	0.240361	0.810853
			NNMNEBCK_01767	GH35	3.2.1.23	b-galactosidase			-0.238623	0.533077	0.6571	0.927897	-0.822635	0.626132	0.197448	0.778889
			NNMNEBCK_01807	GH13_3	2.4.99.16	starch phosphorylase			-0.136684	0.415551	0.74412	0.951225	0.249438	0.276041	0.372372	0.878441
		Blautia_luti_Bg7063_SSTS	AGCELHME_00031	GH29_a	3.2.1.127	antigen a-1,6-fucosidase
			AGCELHME_00090	GH13_m51	3.2.1.20	a-glucosidase
			AGCELHME_00140	GH31_1	3.2.1.20	a-glucosidase
			AGCELHME_00141	GH13_31	5.4.99.11	isomaltulose synthase
			AGCELHME_00141	GH13_31	3.2.1.20	a-glucosidase
			AGCELHME_00422	GH3_a	3.2.1.21	b-glucosidase
			AGCELHME_00596	GH36_1	3.2.1.22	a-galactosidase
			AGCELHME_00607	GH13_11	3.2.1.20	a-glucosidase
			AGCELHME_00745	GH13_9	2.4.1.18	1,4-a-glucan branching enzyme
			AGCELHME_00825	GH31_4	3.2.1.177	a-xylosidase
			AGCELHME_00887	GH3_c	3.2.1.37	xylan exo-b-1,4-xylosidase
			AGCELHME_01060	GH43_35	3.2.1.37	xylan exo-b-1,4-xylosidase
			AGCELHME_01060	GH43_35	3.2.1.55	a-L-arabinofuranosidase
			AGCELHME_01062	GH3_a	3.2.1.21	b-glucosidase
			AGCELHME_01063	GH2_1	3.2.1.-	a-L-arabinopyranosidase
			AGCELHME_01118	GH36_1	3.2.1.88	b-L-arabinopyranosidase
			AGCELHME_01266	GH1_7	3.2.1.21	b-glucosidase
			AGCELHME_01266	GH1_7	3.2.1.37	xylan exo-b-1,4-xylosidase
			AGCELHME_01266	GH1_7	3.2.1.86	b-(6 phospho)-glucosidase
			AGCELHME_01389	GH3_c	3.2.1.58	glucan exo-b-1,3-glucosidase
			AGCELHME_01389	GH3_c	3.2.1.-	glucan exo-b-1,2-glucosidase
			AGCELHME_01390	GH31_4	3.2.1.177	a-xylosidase
			AGCELHME_01391	GH95	3.2.1.63	exo-a-1,2-fucosidase
			AGCELHME_01563	GH29_a	3.2.1.51	a-fucosidase
			AGCELHME_01567	GH29_a	3.2.1.51	a-fucosidase
			AGCELHME_01577	GH13_31	3.2.1.10	oligo exo-a-1,6-glucosidase
			AGCELHME_01588	GH13_9	2.4.1.18	1,4-a-glucan branching enzyme
			AGCELHME_01659	GH32	3.2.1.26	sucrose b-2,1-fructosidase
			AGCELHME_01661	GH13_4	2.4.1.4	amylosucrase
			AGCELHME_01667	GH77_1	2.4.1.25	4-a-glucanotransferase
			AGCELHME_01711	GH4_2	3.2.1.6	MLG endo-b-1,3/4-glucosidase
			AGCELHME_01711	GH4_2	3.2.1.86	b-(6 phospho)-glucosidase
			AGCELHME_01866	GH32	3.2.1.26	sucrose b-2,1-fructosidase
			AGCELHME_01910	GH29_b	3.2.1.51	a-fucosidase
			AGCELHME_02016	GH116_2	3.2.1.-	b-D-arabinofuranosidase
			AGCELHME_02017	GH13_31	3.2.1.20	a-glucosidase
			AGCELHME_02017	GH13_29	3.2.1.93	phosphotrehalose a-1,1-(6 phospho)-glucosidase
			AGCELHME_02017	GH13_31	3.2.1.10	oligo exo-a-1,6-glucosidase
			AGCELHME_02134	GH42	3.2.1.-	a-L-arabinopyranosidase
			AGCELHME_02180	GH127	3.2.1.-	rhamnogalacturonan II endo-a-1,3-aceric acid hydrolase
			AGCELHME_02201	GH3_a	3.2.1.21	b-glucosidase
			AGCELHME_02201	GH3_a	3.2.1.58	glucan exo-b-1,3-glucosidase
			AGCELHME_02254	GH1_7	3.2.1.86	b-(6 phospho)-glucosidase
			AGCELHME_02254	GH1_7	3.2.1.21	b-glucosidase
			AGCELHME_02266	GH51_1	3.2.1.55	a-L-arabinofuranosidase
			AGCELHME_02374	GH106_b	3.2.1.40	a-rhamnosidase
			AGCELHME_02415	GH116_2	3.2.1.-	b-D-arabinofuranosidase
			AGCELHME_02419	GH32_1	3.2.1.7	inulin endo-b-2,1-fructosidase
			AGCELHME_02419	GH32_1	3.2.1.26	sucrose b-2,1-fructosidase
			AGCELHME_02491	GH2_10	3.2.1.23	b-galactosidase
			AGCELHME_02637	GH31_19	3.2.1.-	exo-a-1,4-galactosidase
			AGCELHME_02642	GH36_1	3.2.1.22	a-galactosidase
			AGCELHME_02644	GH4_3	3.2.1.22	a-galactosidase
			AGCELHME_02908	GH13_4	2.4.1.4	amylosucrase
			AGCELHME_02974	GH172_2	3.2.1.-	exo-a-1,5-D-arabinofuranosidase
			AGCELHME_03008	GH78_b	3.2.1.40	a-rhamnosidase
			AGCELHME_03024	GH78_a	3.2.1.40	a-rhamnosidase
			AGCELHME_03038	GH13_21	3.2.1.1	amylose endo-a-1,4-glucosidase
			AGCELHME_03088	GH77_1	2.4.1.25	4-a-glucanotransferase
			AGCELHME_03155	GH42	3.2.1.23	b-galactosidase
			AGCELHME_03157	GH112	2.4.1.211	b-1,3-galactosyl-N-acetyl-glucosamine phosphorylase
			AGCELHME_03157	GH112	2.4.1.211	b-1,3-galactosyl-N-acetyl-galactosamine phosphorylase
			AGCELHME_03186	GH13_11	3.2.1.20	a-glucosidase
			AGCELHME_03479	GH13_31	3.2.1.20	a-glucosidase
			AGCELHME_03705	GH29_d	3.2.1.51	a-fucosidase
			AGCELHME_03705	GH29_d	3.2.1.111	antigen exo-a-1,3-fucosidase
			AGCELHME_03705	GH29_d	3.2.1.-	antigen exo-a-1,4-fucosidase
			AGCELHME_03706	GH29_a	3.2.1.127	antigen a-1,6-fucosidase
			AGCELHME_03729	GH2_10	3.2.1.23	b-galactosidase
			AGCELHME_03748	GH20	3.2.1.52	b-N-acetylhexosaminidase			-0.386751	0.929699	0.698763	0.940556	-0.464393	0.566014	0.438995	0.907409
		Blautia_obeum_Bg7063_SSTS2015_bc1022	HIAFFLEM_00376	GH13_9	2.4.1.18	1,4-a-glucan branching enzyme			-0.379118	0.33984	0.280124	0.77629	0.075605	0.278758	0.790831	0.975422
			HIAFFLEM_00624	GH77_1	2.4.1.25	4-a-glucanotransferase			0.0631465	0.239482	0.795196	0.962438	0.157534	0.251109	0.542183	0.937436
			HIAFFLEM_00738	GH13_21	3.2.1.1	amylose endo-a-1,4-glucosidase			-0.23462	0.315079	0.466661	0.86674	0.491684	0.269907	0.0935091	0.651198
			HIAFFLEM_00881	GH31_1	3.2.1.20	a-glucosidase			-0.117032	0.408892	0.778169	0.958758	1.16646	0.43746	0.0205455	0.425801
			HIAFFLEM_00882	GH13_31	5.4.99.11	isomaltulose synthase			-0.0846817	0.3652	0.819401	0.967525	0.916119	0.339263	0.0192978	0.41806
			HIAFFLEM_00882	GH13_31	3.2.1.20	a-glucosidase			-0.0846817	0.3652	0.819401	0.967525	0.916119	0.339263	0.0192978	0.41806
			HIAFFLEM_01050	GH78_a	3.2.1.40	a-rhamnosidase			1.13978	0.302176	0.00152084	0.185621	-0.0242196	0.397568	0.952426	0.995277
			HIAFFLEM_01615	GH78_a	3.2.1.40	a-rhamnosidase			0.562105	0.460798	0.239174	0.74712	-0.428232	0.951728	0.660765	0.958605
			HIAFFLEM_01623	GH1_7	3.2.1.86	b-(6 phospho)-glucosidase			-0.0408072	0.301201	0.893822	0.983115	-0.16194	0.360122	0.660955	0.958605
			HIAFFLEM_01623	GH1_7	3.2.1.23	b-galactosidase			-0.0408072	0.301201	0.893822	0.983115	-0.16194	0.360122	0.660955	0.958605
			HIAFFLEM_01656	GH13_9	2.4.1.18	1,4-a-glucan branching enzyme			0.289656	0.253353	0.268764	0.768203	0.646759	0.465124	0.189624	0.771769
			HIAFFLEM_01692	GH36_1	3.2.1.22	a-galactosidase			-0.229417	0.281167	0.425817	0.847351	0.0191659	0.611263	0.975502	0.997687
			HIAFFLEM_01848	GH172_2	3.2.1.-	exo-a-1,5-D-arabinofuranosidase			-0.610248	0.465035	0.206874	0.723517	0.364203	0.440595	0.424586	0.901475
			HIAFFLEM_01849	GH13_4	2.4.1.4	amylosucrase			-0.543502	0.501111	0.293244	0.783793	0.0417965	0.313469	0.89597	0.989274
			HIAFFLEM_01851	GH32_exoI	3.2.1.26	sucrose b-2,1-fructosidase			-0.609944	0.392604	0.138701	0.65652	0.482508	0.3248	0.161241	0.741427
			HIAFFLEM_01853	GH32_exoI	3.2.1.26	sucrose b-2,1-fructosidase			-0.759471	0.553774	0.188068	0.709575	-0.0346881	0.612978	0.955804	0.995765
			HIAFFLEM_01857	GH3_c	3.2.1.58	glucan exo-b-1,3-glucosidase			-0.148878	1.01525	0.886647	0.98222	-0.679068	0.511465	0.276265	0.83198
			HIAFFLEM_01857	GH3_c	3.2.1.-	glucan exo-b-1,2-glucosidase			-0.148878	1.01525	0.886647	0.98222	-0.679068	0.511465	0.276265	0.83198
			HIAFFLEM_01924	GH78_b	3.2.1.40	a-rhamnosidase			-0.164759	0.244265	0.509057	0.884528	-0.115515	0.298151	0.705216	0.965835
			HIAFFLEM_01925	GH2_1	3.2.1.-	a-L-arabinopyranosidase			-0.236025	0.354782	0.515356	0.886418	0.0885202	0.613288	0.887845	0.988808
			HIAFFLEM_01932	GH43_35	3.2.1.37	xylan exo-b-1,4-xylosidase			-0.0558641	0.241476	0.819809	0.96763	0.170948	0.304199	0.584488	0.948225
			HIAFFLEM_01932	GH43_35	3.2.1.55	a-L-arabinofuranosidase			-0.0558641	0.241476	0.819809	0.96763	0.170948	0.304199	0.584488	0.948225
			HIAFFLEM_02030	GH2_10	3.2.1.23	b-galactosidase			-0.0549611	0.275602	0.844299	0.972662	0.529705	0.296904	0.0996942	0.661255
			HIAFFLEM_02031	GH42	3.2.1.23	b-galactosidase			0.0870553	0.291907	0.769143	0.957053	0.498523	0.358744	0.189883	0.772185
			HIAFFLEM_02219	GH13_31	3.2.1.20	a-glucosidase			0.329823	0.223131	0.157653	0.678149	0.230196	0.176469	0.216541	0.794732
			HIAFFLEM_02257	GH32_1	3.2.1.26	sucrose b-2,1-fructosidase			0.0102752	0.33587	0.975951	0.996496	-0.0716729	0.49182	0.886554	0.988613
			HIAFFLEM_02347	GH94_4	2.4.1.20	cellobiose phosphorylase			-0.164574	0.286749	0.573531	0.904584	0.412644	0.284118	0.172042	0.753726
			HIAFFLEM_02456	GH3_a	3.2.1.-	MLG exo-b-1,4-glucosidase			-0.137275	0.222868	0.546087	0.896378	0.455646	0.563842	0.433567	0.905932
			HIAFFLEM_02457	GH78_a	3.2.1.40	a-rhamnosidase			-0.113771	0.249463	0.654116	0.927868	0.332919	0.31393	0.309802	0.852092
			HIAFFLEM_02467	GH13_11	3.2.1.20	a-glucosidase			-0.359784	0.614871	0.566618	0.902767	0.212782	0.463977	0.654712	0.958047
			HIAFFLEM_02585	GH77_1	2.4.1.25	4-a-glucanotransferase			0.287962	0.301051	0.352214	0.814705	0.122904	0.355445	0.735498	0.96957
			HIAFFLEM_02589	GH13_9	2.4.1.18	1,4-a-glucan branching enzyme			-0.193837	0.329094	0.563605	0.902047	0.443106	0.404405	0.294714	0.843467
			HIAFFLEM_02715	GH13_4	2.4.1.4	amylosucrase			0.0800243	0.225599	0.727163	0.947785	-0.0197467	0.337179	0.954263	0.995668
			HIAFFLEM_02735	GH13_m51	3.2.1.20	a-glucosidase			0.254942	0.531217	0.637401	0.923106	0.578786	0.652018	0.393706	0.889546
			HIAFFLEM_02739	GH78_b	3.2.1.40	a-rhamnosidase			-0.0624985	0.432945	0.887022	0.98222	0.296762	0.547881	0.59797	0.949899
			HIAFFLEM_02741	GH3_a	3.2.1.-	MLG exo-b-1,4-glucosidase			0.109345	0.433828	0.804214	0.964735	0.472297	0.484615	0.349005	0.870315
			HIAFFLEM_03051	GH20	3.2.1.52	b-N-acetylhexosaminidase			0.383906	0.432732	0.387368	0.831408	-0.763359	0.662373	0.275937	0.83198
			HIAFFLEM_03051	GH20	3.2.1.96	mannosyl-oligosaccharide endo-b-1,4-N-acetylglucosaminidase			0.383906	0.432732	0.387368	0.831408	-0.763359	0.662373	0.275937	0.83198
			HIAFFLEM_03220	GH112	2.4.1.211	b-1,3-galactosyl-N-acetyl-glucosamine phosphorylase			0.373927	0.387679	0.348304	0.813071	-0.0112041	0.351962	0.975128	0.997687
			HIAFFLEM_03220	GH112	2.4.1.211	b-1,3-galactosyl-N-acetyl-galactosamine phosphorylase			0.373927	0.387679	0.348304	0.813071	-0.0112041	0.351962	0.975128	0.997687
			HIAFFLEM_03310	GH13_11	3.2.1.68	starch endo-a-1,6-glucosidase			0.19311	0.45484	0.676478	0.93294	-0.204053	0.458064	0.663912	0.95892
			HIAFFLEM_03310	GH13_11	3.2.1.20	a-glucosidase			0.19311	0.45484	0.676478	0.93294	-0.204053	0.458064	0.663912	0.95892
			HIAFFLEM_03439	GH29_d	3.2.1.51	a-fucosidase			-0.44933	0.29304	0.143591	0.661275	0.187671	0.303815	0.548307	0.938634
			HIAFFLEM_03439	GH29_d	3.2.1.111	antigen exo-a-1,3-fucosidase			-0.44933	0.29304	0.143591	0.661275	0.187671	0.303815	0.548307	0.938634
			HIAFFLEM_03439	GH29_d	3.2.1.-	antigen exo-a-1,4-fucosidase			-0.44933	0.29304	0.143591	0.661275	0.187671	0.303815	0.548307	0.938634
			HIAFFLEM_03440	GH29_a	3.2.1.127	antigen a-1,6-fucosidase			-0.306448	0.23746	0.214145	0.729922	0.212407	0.32184	0.521735	0.932628
			HIAFFLEM_03460	GH2_10	3.2.1.23	b-galactosidase			-0.578055	0.628957	0.370917	0.82354	1.09647	0.453551	0.032464	0.496446
		Dorea_formicigenerans_Bg7063	EMCKBHPA_00088	GH32_1	3.2.1.26	sucrose b-2,1-fructosidase			-0.230497	0.998667	0.81885	0.967453	0.552225	0.40052	0.178509	0.760652
			EMCKBHPA_00088	GH32_1	2.4.1.-	sucrose:sucrose 6-fructosyltransferase (6-SST)			-0.230497	0.998667	0.81885	0.967453	0.552225	0.40052	0.178509	0.760652
			EMCKBHPA_00089	GH91	3.2.1.-	dianhydride (1,2':2,3') fructofuranose b-2,3-fructosidase			1.08184	0.864644	0.219404	0.733816	0.645429	0.329818	0.0583709	0.576847
			EMCKBHPA_00160	GH13_m51	3.2.1.20	a-glucosidase			-0.241721	0.29749	0.422138	0.846231	0.371324	0.318162	0.252073	0.816926
			EMCKBHPA_00916	GH13_9	2.4.1.18	1,4-a-glucan branching enzyme			0.755213	0.502337	0.141969	0.659825	0.308028	0.48026	0.525577	0.934014
			EMCKBHPA_00987	GH123_2	3.2.1.-	exo-b-1,3-N-acetylgalactosaminidase			0.736169	0.386649	0.0651613	0.543707	-0.0782177	0.385571	0.840613	0.981847
			EMCKBHPA_00987	GH123_2	3.2.1.-	exo-b-1,4-N-acetylgalactosaminidase			0.736169	0.386649	0.0651613	0.543707	-0.0782177	0.385571	0.840613	0.981847
			EMCKBHPA_01002	GH13_21	3.2.1.1	amylose endo-a-1,4-glucosidase			1.23688	0.63981	0.0613334	0.535133	-0.444271	0.649565	0.498781	0.926695
			EMCKBHPA_01367	GH77_1	2.4.1.25	4-a-glucanotransferase			0.179248	0.195423	0.365677	0.821556	0.402608	0.341397	0.247252	0.814231
			EMCKBHPA_01397	GH29_d	3.2.1.51	a-fucosidase			-0.365906	0.260888	0.169562	0.691032	-0.422155	0.319562	0.195857	0.778129
			EMCKBHPA_01397	GH29_d	3.2.1.111	antigen exo-a-1,3-fucosidase			-0.365906	0.260888	0.169562	0.691032	-0.422155	0.319562	0.195857	0.778129
			EMCKBHPA_01397	GH29_d	3.2.1.-	antigen exo-a-1,4-fucosidase			-0.365906	0.260888	0.169562	0.691032	-0.422155	0.319562	0.195857	0.778129
			EMCKBHPA_01398	GH2_10	3.2.1.23	b-galactosidase			0.0826795	0.418946	0.844763	0.972709	-0.634768	0.516647	0.22817	0.802411
			EMCKBHPA_01424	GH2_10	3.2.1.23	b-galactosidase			0.534824	0.28464	0.0683669	0.547994	0.331448	0.225836	0.15113	0.730232
			EMCKBHPA_02015	GH3_a	3.2.1.-	MLG exo-b-1,4-glucosidase			0.750666	0.394445	0.0663506	0.546017	-0.0914684	0.420176	0.829195	0.980076
			EMCKBHPA_02144	GH3_a	3.2.1.21	b-glucosidase			0.224356	0.312642	0.480904	0.872831	0.409802	0.388382	0.303936	0.847456
			EMCKBHPA_02147	GH3_a	3.2.1.21	b-glucosidase			0.610202	0.382086	0.120404	0.634928	0.159609	0.4265	0.711268	0.96591
			EMCKBHPA_02148	GH3_a	3.2.1.21	b-glucosidase			-0.0278307	0.477545	0.954413	0.992707	0.231542	0.439762	0.606772	0.950921
			EMCKBHPA_02299	GH13_11	3.2.1.68	starch endo-a-1,6-glucosidase			0.275879	0.506503	0.590005	0.910249	0.14501	0.509337	0.777894	0.975146
			EMCKBHPA_02299	GH13_11	3.2.1.20	a-glucosidase			0.275879	0.506503	0.590005	0.910249	0.14501	0.509337	0.777894	0.975146
			EMCKBHPA_02559	GH77_1	2.4.1.25	4-a-glucanotransferase			0.424721	0.418712	0.325509	0.800063	-1.03801	1.06951	0.341072	0.867482
			EMCKBHPA_03342	GH2_18	3.2.1.146	b-galactofuranosidase			0.143747	0.385432	0.711994	0.944084	-0.290119	0.353756	0.421364	0.900774
		Dorea_longicatena_SSTS7063	OOAPABDJ_00186	GH36_1	3.2.1.22	a-galactosidase			1.17684	0.772626	0.137243	0.654443	-0.0973146	0.717759	0.893029	0.988904
			OOAPABDJ_00187	GH13_4	2.4.1.4	amylosucrase			0.352113	0.545121	0.522535	0.888458	-0.302112	0.563657	0.595674	0.949899
			OOAPABDJ_00295	GH13_9	2.4.1.18	1,4-a-glucan branching enzyme			0.221646	0.456334	0.630117	0.92056	-0.0967634	0.43453	0.825196	0.979702
			OOAPABDJ_00358	GH2_18	3.2.1.146	b-galactofuranosidase			0.602328	0.606355	0.330446	0.803092	0.240128	0.642996	0.712387	0.96591
			OOAPABDJ_00397	GH32_1	3.2.1.26	sucrose b-2,1-fructosidase			0.642058	0.390139	0.113421	0.625863	-0.575615	0.451837	0.2144	0.793038
			OOAPABDJ_00902	GH77_1	2.4.1.25	4-a-glucanotransferase			-0.168076	0.336989	0.620985	0.918148	-0.143187	0.311165	0.64851	0.957084
			OOAPABDJ_01163	GH13_31	3.2.1.20	a-glucosidase			-1.04366	0.352782	0.00543664	0.277878	-0.593781	0.344529	0.0944567	0.652719
			OOAPABDJ_01428	GH13_9	2.4.1.18	1,4-a-glucan branching enzyme			-0.441705	0.339733	0.201812	0.720266	-0.169009	0.348357	0.630867	0.954582
			OOAPABDJ_01792	GH2_10	3.2.1.23	b-galactosidase			-0.357327	0.205514	0.0906338	0.594823	-0.168738	0.283561	0.555984	0.940215
			OOAPABDJ_01795	GH29_d	3.2.1.51	a-fucosidase			-0.732485	0.346793	0.0416765	0.493042	-0.86292	0.356893	0.0216812	0.434105
			OOAPABDJ_01795	GH29_d	3.2.1.111	antigen exo-a-1,3-fucosidase			-0.732485	0.346793	0.0416765	0.493042	-0.86292	0.356893	0.0216812	0.434105
			OOAPABDJ_01795	GH29_d	3.2.1.-	antigen exo-a-1,4-fucosidase			-0.732485	0.346793	0.0416765	0.493042	-0.86292	0.356893	0.0216812	0.434105
			OOAPABDJ_02011	GH13_11	3.2.1.20	a-glucosidase			0.180732	0.453575	0.692644	0.938669	0.137854	0.446832	0.759691	0.972785
			OOAPABDJ_02011	GH13_11	3.2.1.68	starch endo-a-1,6-glucosidase			0.180732	0.453575	0.692644	0.938669	0.137854	0.446832	0.759691	0.972785
			OOAPABDJ_02352	GH33	3.2.1.18	a-neuraminidase			-0.333586	0.559568	0.554805	0.89882	-0.351978	0.45695	0.446786	0.91116
			OOAPABDJ_02352	GH33	4.2.2.15	anhydrosialidase			-0.333586	0.559568	0.554805	0.89882	-0.351978	0.45695	0.446786	0.91116
			OOAPABDJ_02530	GH13_m51	3.2.1.20	a-glucosidase			-0.286433	0.268646	0.293628	0.783793	-0.112292	0.233485	0.633832	0.954923
			OOAPABDJ_02715	GH77_1	2.4.1.25	4-a-glucanotransferase			-0.708168	0.578848	0.229123	0.740615	0.123165	0.465793	0.793153	0.975846
			OOAPABDJ_02770	GH3_a	3.2.1.21	b-glucosidase			-0.141983	0.456293	0.75747	0.954484	0.215839	0.399387	0.592645	0.949278
			OOAPABDJ_03041	GH13_29	3.2.1.93	phosphotrehalose a-1,1-(6 phospho)-glucosidase			0.176714	0.468993	0.708893	0.943211	-0.481285	0.523955	0.365652	0.877157
			OOAPABDJ_03086	GH32	3.2.1.26	sucrose b-2,1-fructosidase			-0.355342	0.279394	0.213538	0.729364	-0.234882	0.308867	0.45382	0.913522
			OOAPABDJ_03263	GH13_31	3.2.1.20	a-glucosidase			-0.19887	0.506696	0.697673	0.94017	0.101458	0.493956	0.838648	0.981619
			OOAPABDJ_03263	GH13_31	3.2.1.70	dextran exo-a-1,6-glucosidase			-0.19887	0.506696	0.697673	0.94017	0.101458	0.493956	0.838648	0.981619
			OOAPABDJ_03302	GH129_1	3.2.1.49	antigen a-1,3-N-acetylgalactosaminidase			0.0305926	0.515636	0.953018	0.992229	0.287431	0.440908	0.519116	0.931821
			OOAPABDJ_03311	GH123_2	3.2.1.-	exo-b-1,3-N-acetylgalactosaminidase			-0.0367852	0.38791	0.924976	0.987974	0.741812	0.338146	0.0356316	0.510635
			OOAPABDJ_03311	GH123_2	3.2.1.-	exo-b-1,4-N-acetylgalactosaminidase			-0.0367852	0.38791	0.924976	0.987974	0.741812	0.338146	0.0356316	0.510635
			OOAPABDJ_03317	GH16_24	3.2.1.-	mucin endo-b-1,4-galactosidase			-0.632311	0.76374	0.413174	0.84307	0.0939022	0.662257	0.888134	0.988808
			OOAPABDJ_03319	GH65_4	2.4.1.64	trehalose phosphorylase			0.370197	0.930446	0.693142	0.938971	-0.290689	0.713441	0.686393	0.963137
			OOAPABDJ_03349	GH32_1	3.2.1.7	inulin endo-b-2,1-fructosidase			0.301593	0.384749	0.439065	0.853244	-0.379727	0.385857	0.332679	0.863601
			OOAPABDJ_03349	GH32_1	3.2.1.26	sucrose b-2,1-fructosidase			0.301593	0.384749	0.439065	0.853244	-0.379727	0.385857	0.332679	0.863601
			OOAPABDJ_03350	GH172_1	3.2.1.-	a-D-arabinofuranosidase			-0.182656	0.441949	0.682913	0.934318	-0.414902	0.471871	0.386739	0.885917
			OOAPABDJ_03350	GH172_1	3.2.1.-	a-D-fructofuranosidase			-0.182656	0.441949	0.682913	0.934318	-0.414902	0.471871	0.386739	0.885917
			OOAPABDJ_03381	GH13_21	3.2.1.1	amylose endo-a-1,4-glucosidase			-0.222265	0.47411	0.642035	0.924309	-0.191701	0.339103	0.575801	0.946427
		Enterococcus_avium_Bang_SAM2_39_S1	AKLJOBCP_00054	GH1_7	3.2.1.86	b-(6 phospho)-glucosidase			0.522077	0.436227	0.254493	0.757683	0.469154	0.462681	0.327792	0.861351
			AKLJOBCP_00059	GH1_7	3.2.1.86	b-(6 phospho)-glucosidase			-0.103232	0.315615	0.745672	0.951615	-0.337481	0.30336	0.273737	0.830797
			AKLJOBCP_00208	GH4_1	3.2.1.122	a-(6-phospho)-1,4-glucosidase			0.578294	0.445571	0.203906	0.721101	0.385024	0.486121	0.433832	0.905932
			AKLJOBCP_00259	GH1_3	3.2.1.85	b-(6-phospho)-galactosidase			0.3142	0.429077	0.46888	0.867904	2.56955	1.16136	0.0339599	0.507476
			AKLJOBCP_00295	GH1_5	3.2.1.86	b-(6 phospho)-glucosidase			3.46899	0.408088	1.33337e-09	9.8434e-06	-0.537655	0.404771	0.196574	0.77828
			AKLJOBCP_00295	GH1_5	3.2.1.23	b-galactosidase			3.46899	0.408088	1.33337e-09	9.8434e-06	-0.537655	0.404771	0.196574	0.77828
			AKLJOBCP_00295	GH1_5	3.2.1.21	b-glucosidase			3.46899	0.408088	1.33337e-09	9.8434e-06	-0.537655	0.404771	0.196574	0.77828
			AKLJOBCP_00349	GH13_20	3.2.1.135	pullulan exo-a-1,4-panosidase			-0.0839454	0.316292	0.792211	0.961356	-0.259569	0.260892	0.3266	0.860679
			AKLJOBCP_00349	GH13_20	3.2.1.133	amylose exo-a-1,4-glucobiosidase			-0.0839454	0.316292	0.792211	0.961356	-0.259569	0.260892	0.3266	0.860679
			AKLJOBCP_00503	GH1_11	3.2.1.23	b-galactosidase			0.106912	0.278285	0.703169	0.941672	-0.458203	0.292823	0.126632	0.701586
			AKLJOBCP_00503	GH1_11	3.2.1.86	b-(6 phospho)-glucosidase			0.106912	0.278285	0.703169	0.941672	-0.458203	0.292823	0.126632	0.701586
			AKLJOBCP_00511	GH1_7	3.2.1.86	b-(6 phospho)-glucosidase			-0.778152	0.252599	0.00407491	0.255407	-0.406206	0.536501	0.454034	0.913557
			AKLJOBCP_00598	GH73	3.2.1.-	peptidoglycan endo-b-1,4-N-acetylglucosaminidase			0.226214	0.44686	0.619599	0.917404	1.09247	0.335891	0.00629838	0.283631
			AKLJOBCP_00614	GH1_7	3.2.1.21	b-glucosidase			0.0975505	0.245805	0.693879	0.939371	0.340716	0.324345	0.301369	0.846114
			AKLJOBCP_00614	GH1_7	3.2.1.37	xylan exo-b-1,4-xylosidase			0.0975505	0.245805	0.693879	0.939371	0.340716	0.324345	0.301369	0.846114
			AKLJOBCP_00614	GH1_7	3.2.1.86	b-(6 phospho)-glucosidase			0.0975505	0.245805	0.693879	0.939371	0.340716	0.324345	0.301369	0.846114
			AKLJOBCP_00662	GH16_24	3.2.1.-	mucin endo-b-1,4-galactosidase			-1.20341	0.670056	0.0816579	0.57768	-1.39284	0.603145	0.0271325	0.463816
			AKLJOBCP_00666	GH4_1	3.2.1.122	a-(6-phospho)-1,4-glucosidase			-1.03035	0.666871	0.131592	0.649988	-1.7081	0.471133	0.000908186	0.11886
			AKLJOBCP_00787	GH2_10	3.2.1.23	b-galactosidase			-0.406505	0.293421	0.174455	0.697942	0.139671	0.293846	0.637511	0.955753
			AKLJOBCP_00848	GH1_7	3.2.1.86	b-(6 phospho)-glucosidase			0.261678	0.536573	0.631353	0.921354	-0.0587535	0.330672	0.860856	0.984278
			AKLJOBCP_00850	GH65_4	2.4.1.64	trehalose phosphorylase			-0.100943	0.375428	0.789752	0.961105	0.0263396	0.455172	0.954203	0.995668
			AKLJOBCP_00926	GH43_12	3.2.1.55	a-L-arabinofuranosidase			-0.443926	0.329603	0.186446	0.70826	-0.280173	0.30674	0.367287	0.877157
			AKLJOBCP_00926	GH43_12	3.2.1.37	xylan exo-b-1,4-xylosidase			-0.443926	0.329603	0.186446	0.70826	-0.280173	0.30674	0.367287	0.877157
			AKLJOBCP_00928	GH78_a	3.2.1.40	a-rhamnosidase			-0.00173281	0.304166	0.995486	0.9992	-0.0420501	0.239896	0.861866	0.984503
			AKLJOBCP_00929	GH3_h	3.2.1.21	b-glucosidase			-0.522942	0.269244	0.0599609	0.533111	-0.26368	0.234456	0.268394	0.827737
			AKLJOBCP_00929	GH3_h	2.4.1.-	b-glucoside phosphorylase			-0.522942	0.269244	0.0599609	0.533111	-0.26368	0.234456	0.268394	0.827737
			AKLJOBCP_00932	GH2_1	3.2.1.23	b-galactosidase			-0.626619	0.445001	0.16767	0.688476	-0.0684897	0.558114	0.903034	0.990326
			AKLJOBCP_01185	GH73	3.2.1.-	peptidoglycan endo-b-1,4-N-acetylglucosaminidase			0.155128	0.172768	0.375206	0.825621	0.13236	0.158863	0.410398	0.896335
			AKLJOBCP_01259	GH78_b	3.2.1.40	a-rhamnosidase			0.471165	0.419678	0.269216	0.768751	0.378987	0.38873	0.336282	0.865277
			AKLJOBCP_01296	GH65_1	2.4.1.8	maltose phosphorylase			0.256641	0.244641	0.301146	0.78671	0.176989	0.313907	0.576467	0.946541
			AKLJOBCP_01428	GH1_5	3.2.1.86	b-(6 phospho)-glucosidase			0.334122	0.265668	0.216609	0.731835	-0.409316	0.312353	0.198586	0.780673
			AKLJOBCP_01428	GH1_5	3.2.1.23	b-galactosidase			0.334122	0.265668	0.216609	0.731835	-0.409316	0.312353	0.198586	0.780673
			AKLJOBCP_01428	GH1_5	3.2.1.21	b-glucosidase			0.334122	0.265668	0.216609	0.731835	-0.409316	0.312353	0.198586	0.780673
			AKLJOBCP_01478	GH65_3	2.4.1.230	kojibiose phosphorylase			0.628574	0.397786	0.126636	0.644697	0.612087	0.403079	0.140949	0.718868
			AKLJOBCP_01485	GH13_18	2.4.1.352	a-glucosyl-glycerate phosphorylase			-0.646793	0.291636	0.0348541	0.471638	-0.0355546	0.404831	0.930619	0.993321
			AKLJOBCP_01558	GH13_29	3.2.1.93	phosphotrehalose a-1,1-(6 phospho)-glucosidase			-0.526792	0.3091	0.096947	0.606315	-0.521785	0.368283	0.16538	0.746061
			AKLJOBCP_01558	GH13_29	3.2.1.20	a-glucosidase			-0.526792	0.3091	0.096947	0.606315	-0.521785	0.368283	0.16538	0.746061
			AKLJOBCP_01673	GH35_1	3.2.1.23	b-galactosidase			-0.634042	0.509803	0.222117	0.735872	-0.819487	0.614155	0.190964	0.77293
			AKLJOBCP_01673	GH35_1	3.2.1.-	antigen exo-b-1,3-galactosidase			-0.634042	0.509803	0.222117	0.735872	-0.819487	0.614155	0.190964	0.77293
			AKLJOBCP_01763	GH38_a2	3.2.1.-	mannosyl-oligosaccharide exo-a-1,3-mannosidase			-0.0961209	0.265921	0.719865	0.946075	0.799511	0.349265	0.0282198	0.471041
			AKLJOBCP_01775	GH1_5	3.2.1.85	b-(6-phospho)-galactosidase			0.578356	0.458142	0.21722	0.73226	0.456609	0.323856	0.168519	0.748638
			AKLJOBCP_01775	GH1_5	3.2.1.86	b-(6 phospho)-glucosidase			0.578356	0.458142	0.21722	0.73226	0.456609	0.323856	0.168519	0.748638
			AKLJOBCP_01784	GH105_f	3.2.1.172	rhamnogalacturonan I unsaturated-a-1,2-galacturonidase			0.0364625	0.357622	0.920236	0.986856	-0.65243	0.34741	0.0743413	0.616242
			AKLJOBCP_01913	GH1_7	3.2.1.86	b-(6 phospho)-glucosidase			0.510894	0.983502	0.606707	0.914512	-0.31915	0.910014	0.728036	0.968283
			AKLJOBCP_01913	GH1_7	3.2.1.23	b-galactosidase			0.510894	0.983502	0.606707	0.914512	-0.31915	0.910014	0.728036	0.968283
			AKLJOBCP_01963	GH13_20	3.2.1.1	amylose endo-a-1,4-glucosidase			-0.0170736	0.324902	0.958398	0.993148	-0.055318	0.527706	0.917167	0.992086
			AKLJOBCP_01963	GH13_20	3.2.1.135	pullulan exo-a-1,4-panosidase			-0.0170736	0.324902	0.958398	0.993148	-0.055318	0.527706	0.917167	0.992086
			AKLJOBCP_01963	GH13_20	3.2.1.133	amylose exo-a-1,4-glucobiosidase			-0.0170736	0.324902	0.958398	0.993148	-0.055318	0.527706	0.917167	0.992086
			AKLJOBCP_01964	GH13_31	3.2.1.20	a-glucosidase			-0.0908585	0.392822	0.818471	0.967453	0.147982	0.406848	0.718249	0.966992
			AKLJOBCP_01964	GH13_31	3.2.1.70	dextran exo-a-1,6-glucosidase			-0.0908585	0.392822	0.818471	0.967453	0.147982	0.406848	0.718249	0.966992
			AKLJOBCP_01964	GH13_31	3.2.1.10	oligo exo-a-1,6-glucosidase			-0.0908585	0.392822	0.818471	0.967453	0.147982	0.406848	0.718249	0.966992
			AKLJOBCP_01964	GH13_29	3.2.1.93	phosphotrehalose a-1,1-(6 phospho)-glucosidase			-0.0908585	0.392822	0.818471	0.967453	0.147982	0.406848	0.718249	0.966992
			AKLJOBCP_01965	GH13_31	3.2.1.20	a-glucosidase			0.119037	0.311907	0.705034	0.942462	0.483988	0.393645	0.227578	0.801472
			AKLJOBCP_01985	GH1_5	3.2.1.21	b-glucosidase			0.750242	0.381448	0.0571714	0.527824	0.154694	0.412092	0.709638	0.96591
			AKLJOBCP_02123	GH25	3.2.1.17	peptidoglycan endo-b-1,4-N-acetylmuramidase			-0.139822	0.312737	0.657488	0.927897	-0.152006	0.438866	0.731145	0.968882
			AKLJOBCP_02273	GH1_2	3.2.1.21	b-glucosidase			0.59446	0.334049	0.0835923	0.580958	-0.173962	0.270598	0.524614	0.933787
			AKLJOBCP_02436	GH73	3.2.1.-	peptidoglycan endo-b-1,4-N-acetylglucosaminidase			0.137997	0.336398	0.684145	0.934715	0.240329	0.385383	0.536927	0.936791
			AKLJOBCP_02589	GH1_11	3.2.1.23	b-galactosidase			0.540362	0.366862	0.150852	0.670712	0.00469165	0.376231	0.990128	0.998874
			AKLJOBCP_02589	GH1_11	3.2.1.86	b-(6 phospho)-glucosidase			0.540362	0.366862	0.150852	0.670712	0.00469165	0.376231	0.990128	0.998874
			AKLJOBCP_02787	GH3_f	3.2.1.52	b-N-acetylhexosaminidase			0.105196	0.213135	0.624697	0.919417	-0.182717	0.187675	0.336946	0.865429
			AKLJOBCP_03139	GH1_7	3.2.1.21	b-glucosidase			0.073007	0.364106	0.842242	0.972345	0.205697	0.291317	0.484804	0.921689
			AKLJOBCP_03139	GH1_7	3.2.1.86	b-(6 phospho)-glucosidase			0.073007	0.364106	0.842242	0.972345	0.205697	0.291317	0.484804	0.921689
			AKLJOBCP_03441	GH35_1	3.2.1.23	b-galactosidase			1.01119	0.458551	0.0372662	0.481128	0.165772	0.475941	0.73108	0.968882
			AKLJOBCP_03441	GH35_1	3.2.1.-	antigen exo-b-1,3-galactosidase			1.01119	0.458551	0.0372662	0.481128	0.165772	0.475941	0.73108	0.968882
			AKLJOBCP_03644	GH25	3.2.1.17	peptidoglycan endo-b-1,4-N-acetylmuramidase			-0.209781	0.161912	0.203342	0.720505	-0.142038	0.134477	0.298102	0.844206
			AKLJOBCP_03653	GH13_5	3.2.1.1	amylose endo-a-1,4-glucosidase			0.352224	0.568893	0.539952	0.894911	-0.592922	0.603944	0.333587	0.864262
			AKLJOBCP_03692	GH73	3.2.1.96	mannosyl-oligosaccharide endo-b-1,4-N-acetylglucosaminidase			0.199158	0.268293	0.462713	0.865412	0.0788775	0.200861	0.696925	0.96426
			AKLJOBCP_03692	GH73	3.2.1.-	peptidoglycan endo-b-1,4-N-acetylglucosaminidase			0.199158	0.268293	0.462713	0.865412	0.0788775	0.200861	0.696925	0.96426
			AKLJOBCP_03921	GH73	3.2.1.-	peptidoglycan endo-b-1,4-N-acetylglucosaminidase			-0.0802637	0.180707	0.659583	0.9286	-0.705475	0.233572	0.00469282	0.249947
			AKLJOBCP_03976	GH73	3.2.1.-	peptidoglycan endo-b-1,4-N-acetylglucosaminidase			0.0115975	0.202119	0.954569	0.992707	-0.65461	0.187396	0.00138086	0.150527
			AKLJOBCP_03991	GH13_39	3.2.1.1	amylose endo-a-1,4-glucosidase			-0.388444	0.244912	0.121472	0.636541	-0.406105	0.246977	0.109067	0.674391
			AKLJOBCP_03991	GH13_39	3.2.1.41	pullulan endo-a-1,6-glucosidase			-0.388444	0.244912	0.121472	0.636541	-0.406105	0.246977	0.109067	0.674391
			AKLJOBCP_03996	GH13_9	2.4.1.18	1,4-a-glucan branching enzyme			-0.198418	0.19298	0.310726	0.790921	-0.30311	0.230796	0.197619	0.779217
			AKLJOBCP_04059	GH23	3.2.1.17	peptidoglycan endo-b-1,4-N-acetylmuramidase			-0.137586	0.497075	0.784524	0.959874	0.065258	0.468097	0.89098	0.988808
			AKLJOBCP_04133	GH4_1	3.2.1.122	a-(6-phospho)-1,4-glucosidase			-0.313843	0.402154	0.440253	0.853632	-0.405993	0.419743	0.34006	0.867235
			AKLJOBCP_04243	GH1_7	3.2.1.23	b-galactosidase			-0.200775	0.321891	0.536845	0.894256	0.0146793	0.381524	0.969563	0.997463
			AKLJOBCP_04243	GH1_7	3.2.1.86	b-(6 phospho)-glucosidase			-0.200775	0.321891	0.536845	0.894256	0.0146793	0.381524	0.969563	0.997463
			AKLJOBCP_04307	GH4_1	3.2.1.122	a-(6-phospho)-1,4-glucosidase			0.541719	0.560722	0.340435	0.808183	0.778558	0.57496	0.18438	0.767465
			AKLJOBCP_04350	GH4_1	3.2.1.122	a-(6-phospho)-1,4-glucosidase			1.34067	0.474275	0.00762845	0.310675	0.87196	0.439667	0.0554659	0.570017
		Escherichia_coli_PS_131_S11	HMLHAAEP_00110	GH103	4.2.2.29	peptidoglycan lytic b-1,4-muraminidase			0.35532	0.260718	0.181394	0.70486	-0.355498	0.231591	0.133769	0.711538
			HMLHAAEP_00125	GH1_7	3.2.1.21	b-glucosidase			0.537754	0.208872	0.0142952	0.361735	-0.171531	0.181296	0.350565	0.871102
			HMLHAAEP_00125	GH1_7	3.2.1.37	xylan exo-b-1,4-xylosidase			0.537754	0.208872	0.0142952	0.361735	-0.171531	0.181296	0.350565	0.871102
			HMLHAAEP_00125	GH1_7	3.2.1.86	b-(6 phospho)-glucosidase			0.537754	0.208872	0.0142952	0.361735	-0.171531	0.181296	0.350565	0.871102
			HMLHAAEP_00225	GH102_1	4.2.2.29	peptidoglycan lytic b-1,4-muraminidase			0.339113	0.19719	0.0940698	0.602159	-0.187409	0.220095	0.400286	0.8932
			HMLHAAEP_00325	GH1_7	3.2.1.86	b-(6 phospho)-glucosidase			0.0820794	0.205529	0.69199	0.938354	0.158769	0.186537	0.400479	0.893321
			HMLHAAEP_00325	GH1_7	3.2.1.23	b-galactosidase			0.0820794	0.205529	0.69199	0.938354	0.158769	0.186537	0.400479	0.893321
			HMLHAAEP_00390	GH23	4.2.2.29	peptidoglycan lytic b-1,4-muraminidase			0.522421	0.336221	0.12898	0.647648	0.126685	0.25087	0.616736	0.953201
			HMLHAAEP_00559	GH2_10	3.2.1.23	b-galactosidase			0.103985	0.277932	0.710559	0.943559	-0.404128	0.341008	0.243964	0.813017
			HMLHAAEP_00563	GH63_2	3.2.1.20	a-glucosidase			0.649927	0.268528	0.0213596	0.411134	-0.228798	0.240655	0.348867	0.870169
			HMLHAAEP_00563	GH63_2	3.2.1.84	glucan exo-a-1,3-glucosidase			0.649927	0.268528	0.0213596	0.411134	-0.228798	0.240655	0.348867	0.870169
			HMLHAAEP_00874	GH77_2	2.4.1.25	4-a-glucanotransferase			0.447147	0.237449	0.0677821	0.547698	-0.0175656	0.178956	0.922368	0.992652
			HMLHAAEP_00894	GH13_11	3.2.1.68	starch endo-a-1,6-glucosidase			0.580784	0.201097	0.00652099	0.296744	0.308922	0.180383	0.0956356	0.654662
			HMLHAAEP_00895	GH13_9	2.4.1.18	1,4-a-glucan branching enzyme			0.524776	0.232614	0.0302414	0.454063	0.128216	0.215625	0.555919	0.940215
			HMLHAAEP_00997	GH37_1	3.2.1.28	trehalose a-1,1-glucosidase			0.178835	0.299811	0.554579	0.898769	0.0358755	0.242756	0.883361	0.988124
			HMLHAAEP_01014	GH8_1	3.2.1.4	cellulose endo-b-1,4-glucosidase			0.273068	0.302983	0.373437	0.824991	-0.00994803	0.247372	0.96815	0.997377
			HMLHAAEP_01056	GH13_19	3.2.1.1	amylose endo-a-1,4-glucosidase			-0.0523118	0.283812	0.854798	0.974817	0.0470894	0.233481	0.841332	0.982041
			HMLHAAEP_01071	GH127	3.2.1.185	b-L-arabinofuranosidase			0.219939	0.229053	0.343354	0.809794	-0.297042	0.291931	0.315895	0.856522
			HMLHAAEP_01138	GH31_3	3.2.1.177	a-xylosidase			0.450272	0.25407	0.0848187	0.583163	-0.0721078	0.230545	0.756311	0.972356
			HMLHAAEP_01139	GH31_3	3.2.1.177	a-xylosidase			0.383484	0.309911	0.22395	0.737307	-0.263106	0.217281	0.234047	0.806996
			HMLHAAEP_01175	GH4_1	3.2.1.122	a-(6-phospho)-1,4-glucosidase			0.572394	0.262159	0.0360055	0.476832	0.0708601	0.268924	0.793714	0.975937
			HMLHAAEP_01379	GH31_13	3.2.1.199	a-(6-sulfo)-quinovosidase			0.35963	0.283611	0.212924	0.728919	-0.562983	0.290349	0.0608391	0.58543
			HMLHAAEP_01632	GH4_3	3.2.1.22	a-galactosidase			0.67214	0.422533	0.120413	0.634928	-0.0275505	0.280813	0.922405	0.992652
			HMLHAAEP_01833	GH13_29	3.2.1.93	phosphotrehalose a-1,1-(6 phospho)-glucosidase			0.359203	0.284508	0.215346	0.731047	-0.276733	0.294437	0.353913	0.873358
			HMLHAAEP_01833	GH13_29	3.2.1.20	a-glucosidase			0.359203	0.284508	0.215346	0.731047	-0.276733	0.294437	0.353913	0.873358
			HMLHAAEP_01998	GH23	4.2.2.29	peptidoglycan lytic b-1,4-muraminidase			0.519299	0.192214	0.0104545	0.334065	0.0426278	0.191241	0.824909	0.979655
			HMLHAAEP_02359	GH2_10	3.2.1.23	b-galactosidase			-0.0417025	0.582068	0.943281	0.990583	-0.037571	0.524739	0.943328	0.994731
			HMLHAAEP_02410	GH13_21	3.2.1.20	a-glucosidase			0.161006	0.257922	0.536404	0.894066	-0.140817	0.24279	0.565634	0.943736
			HMLHAAEP_02571	GH24_a	3.2.1.17	peptidoglycan endo-b-1,4-N-acetylmuramidase			0.405679	0.404985	0.324238	0.799762	0.402978	0.450084	0.377977	0.881471
			HMLHAAEP_02855	GH24_a	3.2.1.17	peptidoglycan endo-b-1,4-N-acetylmuramidase			-0.307228	0.483191	0.530444	0.891832	0.00570388	0.320226	0.985965	0.99816
			HMLHAAEP_03182	GH104	4.2.2.29	peptidoglycan lytic b-1,4-muraminidase			0.951744	0.416899	0.0290094	0.450124	0.189417	0.374308	0.61609	0.953003
			HMLHAAEP_03253	GH186	3.2.1.71	glucan endo-b-1,2-glucosidase			0.418165	0.227858	0.0747489	0.562754	-0.0453564	0.220633	0.838314	0.981619
			HMLHAAEP_03285	GH73	3.2.1.-	peptidoglycan endo-b-1,4-N-acetylglucosaminidase			0.657355	0.366311	0.08113	0.576394	-0.096611	0.301351	0.750603	0.971293
			HMLHAAEP_03312	GH3_f	3.2.1.52	b-N-acetylhexosaminidase			0.0389144	0.233834	0.868758	0.978122	-0.157121	0.214194	0.46811	0.917871
			HMLHAAEP_03377	GH23	4.2.2.29	peptidoglycan lytic b-1,4-muraminidase			0.617051	0.252632	0.0196254	0.399452	0.153136	0.317555	0.63264	0.954923
			HMLHAAEP_03386	GH37_1	3.2.1.28	trehalose a-1,1-glucosidase			0.555169	0.216599	0.014698	0.364801	-0.0864707	0.206899	0.678546	0.961277
			HMLHAAEP_03558	GH186	3.2.1.71	glucan endo-b-1,2-glucosidase			0.513811	0.215133	0.0222924	0.41892	-0.0527094	0.234879	0.823742	0.979643
			HMLHAAEP_03725	GH2_3	3.2.1.31	b-glucuronidase			0.647726	0.374091	0.0921762	0.598219	0.183014	0.319301	0.570415	0.944519
			HMLHAAEP_03845	GH4_2	3.2.1.86	b-(6 phospho)-glucosidase			0.208134	0.462836	0.655963	0.92787	-0.303155	0.318305	0.348503	0.869882
			HMLHAAEP_04037	GH13_5	3.2.1.1	amylose endo-a-1,4-glucosidase			0.321816	0.263497	0.229901	0.740974	0.0501555	0.244945	0.838944	0.981619
			HMLHAAEP_04305	GH3_c	3.2.1.21	b-glucosidase			0.494805	0.235972	0.0430925	0.498094	0.0385816	0.194424	0.843849	0.982313
			HMLHAAEP_04554	GH24_a	3.2.1.17	peptidoglycan endo-b-1,4-N-acetylmuramidase			0.0469693	0.640172	0.942096	0.990583	-0.709965	0.402143	0.090762	0.648155
			HMLHAAEP_04580	GH32_1	3.2.1.26	sucrose b-2,1-fructosidase			-0.0608753	0.527343	0.90874	0.985255	-0.101942	0.37781	0.788926	0.975146
			HMLHAAEP_04716	GH19_1	3.2.1.17	peptidoglycan endo-b-1,4-N-acetylmuramidase			0.311995	0.302648	0.309872	0.789994	0.274974	0.371019	0.464375	0.916941
			HMLHAAEP_04826	GH23	4.2.2.29	peptidoglycan lytic b-1,4-muraminidase			0.352608	0.306879	0.258342	0.760288	-0.476525	0.277081	0.0945598	0.65304
		Faecalibacterium_prausnitzii_Bg7063	CGOBPECO_00159	GH13_20	3.2.1.54	cyclomaltodextrin endo-a-1,4-glucosidase
			CGOBPECO_00159	GH13_20	3.2.1.135	pullulan exo-a-1,4-panosidase
			CGOBPECO_00183	GH105_d	3.2.1.-	homogalacturonan unsaturated-a-1,4-galacturonidase
			CGOBPECO_00184	GH28_a	3.2.1.67	galacturonan exo-a-1,4-galacturonidase
			CGOBPECO_00260	GH2_5	3.2.1.23	b-galactosidase
			CGOBPECO_00411	GH1_7	3.2.1.86	b-(6 phospho)-glucosidase
			CGOBPECO_00472	GH2_3	3.2.1.31	b-glucuronidase
			CGOBPECO_00473	GH88	3.2.1.180	chondoitin sulfate unsaturated-b-1,3-glucuronidase
			CGOBPECO_00473	GH88	3.2.1.-	unsaturated-b-glucuronidase
			CGOBPECO_00475	GH2_10	3.2.1.23	b-galactosidase
			CGOBPECO_00709	GH13_39	3.2.1.1	amylose endo-a-1,4-glucosidase
			CGOBPECO_00709	GH13_39	3.2.1.41	pullulan endo-a-1,6-glucosidase
			CGOBPECO_00766	GH2_10	3.2.1.23	b-galactosidase
			CGOBPECO_00869	GH28_a	3.2.1.67	galacturonan exo-a-1,4-galacturonidase
			CGOBPECO_00870	GH105_d	3.2.1.-	homogalacturonan unsaturated-a-1,4-galacturonidase
			CGOBPECO_00892	GH77_1	2.4.1.25	4-a-glucanotransferase
			CGOBPECO_00974	GH31_1	3.2.1.20	a-glucosidase
			CGOBPECO_00996	GH112	2.4.1.211	b-1,3-galactosyl-N-acetyl-glucosamine phosphorylase
			CGOBPECO_00996	GH112	2.4.1.211	b-1,3-galactosyl-N-acetyl-galactosamine phosphorylase
			CGOBPECO_01758	GH31_1	3.2.1.20	a-glucosidase
			CGOBPECO_01759	GH13_31	3.2.1.20	a-glucosidase
			CGOBPECO_01759	GH13_29	3.2.1.93	phosphotrehalose a-1,1-(6 phospho)-glucosidase
			CGOBPECO_01762	GH32_1	3.2.1.26	sucrose b-2,1-fructosidase
			CGOBPECO_01770	GH13_4	2.4.1.4	amylosucrase
			CGOBPECO_01845	GH13_m51	3.2.1.20	a-glucosidase
			CGOBPECO_01846	GH13_9	2.4.1.18	1,4-a-glucan branching enzyme
			CGOBPECO_02091	GH13_9	2.4.1.18	1,4-a-glucan branching enzyme
			CGOBPECO_02174	GH3_a	3.2.1.21	b-glucosidase
			CGOBPECO_02175	GH2_2	3.2.1.31	b-glucuronidase
			CGOBPECO_02228	GH2_18	3.2.1.146	b-galactofuranosidase
			CGOBPECO_02323	GH13_14	3.2.1.20	a-glucosidase
			CGOBPECO_02399	GH77_1	2.4.1.25	4-a-glucanotransferase
			CGOBPECO_02422	GH3_a	3.2.1.21	b-glucosidase
			CGOBPECO_02423	GH3_a	3.2.1.21	b-glucosidase
		Lactococcus_garvieae_Bg155_08_4B6_JG2017	BOMJNLPF_00071	GH1_5	3.2.1.86	b-(6 phospho)-glucosidase			0.438973	0.442309	0.330483	0.803092	0.0302244	0.496386	0.95188	0.995265
			BOMJNLPF_00071	GH1_5	3.2.1.85	b-(6-phospho)-galactosidase			0.438973	0.442309	0.330483	0.803092	0.0302244	0.496386	0.95188	0.995265
			BOMJNLPF_00073	GH38_a2	3.2.1.-	mannosyl-oligosaccharide exo-a-1,3-mannosidase			-0.148961	0.327084	0.652738	0.927591	-0.23614	0.318339	0.463799	0.916919
			BOMJNLPF_00167	GH73	3.2.1.-	peptidoglycan endo-b-1,4-N-acetylglucosaminidase			-0.299986	0.372326	0.429887	0.849443	0.607024	0.510626	0.244875	0.813017
			BOMJNLPF_00298	GH13_18	2.4.1.-	a-glucoside phosphorylase			-0.155763	0.437904	0.730258	0.948179	0.554287	0.474218	0.259587	0.821414
			BOMJNLPF_00299	GH38_a2	3.2.1.-	mannosyl-oligosaccharide exo-a-1,3-mannosidase			-0.0234047	0.279496	0.933931	0.989248	-0.138619	0.620331	0.825694	0.979811
			BOMJNLPF_00369	GH65_1	2.4.1.8	maltose phosphorylase			0.31161	0.614533	0.616381	0.916755	0.561755	0.399608	0.169738	0.750018
			BOMJNLPF_00370	GH13_31	3.2.1.20	a-glucosidase			0.444006	0.535987	0.416347	0.844087	-0.0898001	0.418589	0.83211	0.980617
			BOMJNLPF_00371	GH13_20	3.2.1.1	amylose endo-a-1,4-glucosidase			0.229044	0.504533	0.652913	0.927626	0.49645	0.383416	0.207218	0.787661
			BOMJNLPF_00371	GH13_20	3.2.1.135	pullulan exo-a-1,4-panosidase			0.229044	0.504533	0.652913	0.927626	0.49645	0.383416	0.207218	0.787661
			BOMJNLPF_00396	GH1_7	3.2.1.86	b-(6 phospho)-glucosidase			0.39912	0.464774	0.398979	0.837874	0.897275	0.386947	0.0271655	0.463816
			BOMJNLPF_00589	GH1_2	3.2.1.85	b-(6-phospho)-galactosidase			0.972695	0.55067	0.0868707	0.586943	0.792028	0.390451	0.0509007	0.555855
			BOMJNLPF_00589	GH1_2	3.2.1.86	b-(6 phospho)-glucosidase			0.972695	0.55067	0.0868707	0.586943	0.792028	0.390451	0.0509007	0.555855
			BOMJNLPF_00590	GH1_7	3.2.1.86	b-(6 phospho)-glucosidase			0.446284	0.554155	0.426961	0.848058	0.151407	0.412416	0.715803	0.966561
			BOMJNLPF_00590	GH1_7	3.2.1.23	b-galactosidase			0.446284	0.554155	0.426961	0.848058	0.151407	0.412416	0.715803	0.966561
			BOMJNLPF_01072	GH13_8	2.4.1.18	1,4-a-glucan branching enzyme			0.232659	0.23248	0.324446	0.799821	0.533872	0.297026	0.0811608	0.630344
			BOMJNLPF_01259	GH1_7	3.2.1.86	b-(6 phospho)-glucosidase			0.214711	0.389807	0.58613	0.908657	0.768599	0.441619	0.092037	0.65081
			BOMJNLPF_01259	GH1_7	3.2.1.21	b-glucosidase			0.214711	0.389807	0.58613	0.908657	0.768599	0.441619	0.092037	0.65081
			BOMJNLPF_01260	GH1_7	3.2.1.86	b-(6 phospho)-glucosidase			0.11388	0.377797	0.765097	0.955965	0.792762	0.496014	0.120128	0.692633
			BOMJNLPF_01260	GH1_7	3.2.1.21	b-glucosidase			0.11388	0.377797	0.765097	0.955965	0.792762	0.496014	0.120128	0.692633
			BOMJNLPF_01260	GH1_7	3.2.1.85	b-(6-phospho)-galactosidase			0.11388	0.377797	0.765097	0.955965	0.792762	0.496014	0.120128	0.692633
			BOMJNLPF_01262	GH73	3.2.1.-	peptidoglycan endo-b-1,4-N-acetylglucosaminidase			-0.304391	0.284922	0.292684	0.783793	0.472145	0.457261	0.309104	0.851325
			BOMJNLPF_01398	GH23	3.2.1.17	peptidoglycan endo-b-1,4-N-acetylmuramidase			0.150401	0.541058	0.784034	0.959873	1.14297	0.677607	0.102758	0.664904
			BOMJNLPF_01425	GH20	3.2.1.-	poly-N-acetylglucose endo-b-1,6-N-acetylglucosaminidase			0.730189	0.48228	0.158208	0.678519	0.836505	0.447252	0.0810816	0.630229
			BOMJNLPF_01482	GH13_39	3.2.1.1	amylose endo-a-1,4-glucosidase			0.158884	0.326716	0.629782	0.92056	0.736893	0.398029	0.0730851	0.614983
			BOMJNLPF_01482	GH13_39	3.2.1.41	pullulan endo-a-1,6-glucosidase			0.158884	0.326716	0.629782	0.92056	0.736893	0.398029	0.0730851	0.614983
			BOMJNLPF_01504	GH88	3.2.1.-	unsaturated-b-glucuronidase			-0.0290939	0.563053	0.963487	0.994181	0.534087	0.840271	0.542779	0.937436
			BOMJNLPF_01505	GH35_1	3.2.1.23	b-galactosidase			-0.389097	0.408963	0.369245	0.823268	0.357519	0.404143	0.387412	0.886179
			BOMJNLPF_01505	GH35_1	3.2.1.-	antigen exo-b-1,3-galactosidase			-0.389097	0.408963	0.369245	0.823268	0.357519	0.404143	0.387412	0.886179
			BOMJNLPF_01630	GH13_31	3.2.1.20	a-glucosidase			0.586081	0.480283	0.230517	0.741167	0.601769	0.407566	0.149291	0.728988
			BOMJNLPF_01630	GH13_31	3.2.1.70	dextran exo-a-1,6-glucosidase			0.586081	0.480283	0.230517	0.741167	0.601769	0.407566	0.149291	0.728988
			BOMJNLPF_01630	GH13_29	3.2.1.93	phosphotrehalose a-1,1-(6 phospho)-glucosidase			0.586081	0.480283	0.230517	0.741167	0.601769	0.407566	0.149291	0.728988
			BOMJNLPF_01630	GH13_31	3.2.1.10	oligo exo-a-1,6-glucosidase			0.586081	0.480283	0.230517	0.741167	0.601769	0.407566	0.149291	0.728988
			BOMJNLPF_01714	GH13_29	3.2.1.93	phosphotrehalose a-1,1-(6 phospho)-glucosidase			0.722037	0.37821	0.0677931	0.547698	1.66154	0.492884	0.00207559	0.178465
			BOMJNLPF_01714	GH13_29	3.2.1.20	a-glucosidase			0.722037	0.37821	0.0677931	0.547698	1.66154	0.492884	0.00207559	0.178465
			BOMJNLPF_01780	GH73	3.2.1.-	peptidoglycan endo-b-1,4-N-acetylglucosaminidase			0.217287	0.494015	0.665016	0.930394	0.399011	0.601273	0.51416	0.930232
			BOMJNLPF_01841	GH18_10	3.2.1.14	chitin endo-b-1,4-N-acetylglucosaminidase			0.346112	0.504905	0.499597	0.880683	1.32618	0.501872	0.0139966	0.372719
			BOMJNLPF_01906	GH1_5	3.2.1.86	b-(6 phospho)-glucosidase			0.683164	0.938611	0.485212	0.874897	0.00456478	0.57576	0.993772	0.999286
			BOMJNLPF_01906	GH1_5	3.2.1.23	b-galactosidase			0.683164	0.938611	0.485212	0.874897	0.00456478	0.57576	0.993772	0.999286
			BOMJNLPF_01906	GH1_5	3.2.1.21	b-glucosidase			0.683164	0.938611	0.485212	0.874897	0.00456478	0.57576	0.993772	0.999286
			BOMJNLPF_01907	GH18	3.2.1.52	b-N-acetylhexosaminidase			-0.158769	0.44989	0.729814	0.948179	0.123065	0.336585	0.717844	0.966992
			BOMJNLPF_01907	GH18	3.2.1.96	mannosyl-oligosaccharide endo-b-1,4-N-acetylglucosaminidase			-0.158769	0.44989	0.729814	0.948179	0.123065	0.336585	0.717844	0.966992
			BOMJNLPF_01908	GH125	3.2.1.163	mannosyl-oligosaccharide exo-a-1,6-mannosidase			0.191088	0.425353	0.658928	0.928448	-0.0336218	0.340551	0.922248	0.992652
			BOMJNLPF_01909	GH38_a2	3.2.1.-	mannosyl-oligosaccharide exo-a-1,3-mannosidase			0.436779	0.502374	0.39444	0.834709	-0.319741	0.507348	0.535043	0.936337
			BOMJNLPF_02018	GH13_5	3.2.1.1	amylose endo-a-1,4-glucosidase			0.158901	0.375142	0.674709	0.932643	-0.26744	0.573368	0.644273	0.957084
			BOMJNLPF_02046	GH1_3	3.2.1.85	b-(6-phospho)-galactosidase			0.482789	1.19266	0.690986	0.938101	2.21823	0.766667	0.00745025	0.304156
		Mitsuokella_multacida_DSM_20544_DWHWC_reseq	ONMCJBAG_00457	GH13_39	3.2.1.1	amylose endo-a-1,4-glucosidase			0.280198	0.240952	0.25253	0.756407	0.0112747	0.22013	0.959443	0.996503
			ONMCJBAG_00457	GH13_39	3.2.1.41	pullulan endo-a-1,6-glucosidase			0.280198	0.240952	0.25253	0.756407	0.0112747	0.22013	0.959443	0.996503
			ONMCJBAG_00457	GH77_1	2.4.1.25	4-a-glucanotransferase			0.280198	0.240952	0.25253	0.756407	0.0112747	0.22013	0.959443	0.996503
			ONMCJBAG_00459	GH13_9	2.4.1.18	1,4-a-glucan branching enzyme			0.173784	0.209612	0.412525	0.84307	-0.304095	0.208267	0.153175	0.732032
			ONMCJBAG_00649	GH36_1	3.2.1.22	a-galactosidase			-0.143356	0.363555	0.695672	0.939746	-0.376579	0.360647	0.303563	0.847109
			ONMCJBAG_00949	GH32_1	3.2.1.26	sucrose b-2,1-fructosidase			0.26971	0.553196	0.628825	0.920325	0.289856	0.58842	0.625371	0.953745
			ONMCJBAG_00949	GH32_1	2.4.1.-	sucrose:sucrose 6-fructosyltransferase (6-SST)			0.26971	0.553196	0.628825	0.920325	0.289856	0.58842	0.625371	0.953745
			ONMCJBAG_01007	GH32	3.2.1.26	sucrose b-2,1-fructosidase			-0.405468	0.1859	0.0357891	0.475649	-0.726574	0.165071	9.62834e-05	0.0431495
			ONMCJBAG_01017	GH13_31	3.2.1.20	a-glucosidase			-0.160278	0.24589	0.518654	0.887812	-1.1896	0.538581	0.0338312	0.506858
			ONMCJBAG_01020	GH13_39	3.2.1.1	amylose endo-a-1,4-glucosidase			-0.144906	0.241424	0.552125	0.898118	-1.08438	0.552068	0.0574852	0.57518
			ONMCJBAG_01020	GH13_39	3.2.1.41	pullulan endo-a-1,6-glucosidase			-0.144906	0.241424	0.552125	0.898118	-1.08438	0.552068	0.0574852	0.57518
			ONMCJBAG_01037	GH3_f	3.2.1.52	b-N-acetylhexosaminidase			-0.154253	0.19049	0.423394	0.846463	-0.294047	0.137612	0.0396828	0.526306
			ONMCJBAG_01281	GH1_7	3.2.1.21	b-glucosidase			-0.367631	0.231406	0.120878	0.635606	-0.409632	0.194604	0.0425441	0.530445
			ONMCJBAG_01281	GH1_7	3.2.1.37	xylan exo-b-1,4-xylosidase			-0.367631	0.231406	0.120878	0.635606	-0.409632	0.194604	0.0425441	0.530445
			ONMCJBAG_01281	GH1_7	3.2.1.86	b-(6 phospho)-glucosidase			-0.367631	0.231406	0.120878	0.635606	-0.409632	0.194604	0.0425441	0.530445
			ONMCJBAG_01347	GH13_29	3.2.1.93	phosphotrehalose a-1,1-(6 phospho)-glucosidase			0.162598	0.193664	0.406681	0.841694	-0.479885	0.183713	0.0131665	0.364469
			ONMCJBAG_01361	GH1_7	3.2.1.86	b-(6 phospho)-glucosidase			-0.708884	0.263252	0.0106881	0.336805	-0.833461	0.486659	0.0956299	0.654662
			ONMCJBAG_01361	GH1_7	3.2.1.23	b-galactosidase			-0.708884	0.263252	0.0106881	0.336805	-0.833461	0.486659	0.0956299	0.654662
			ONMCJBAG_01361	GH1_7	3.2.1.85	b-(6-phospho)-galactosidase			-0.708884	0.263252	0.0106881	0.336805	-0.833461	0.486659	0.0956299	0.654662
			ONMCJBAG_01362	GH16_21	3.2.1.73	MLG endo-b-1,4-glucosidase			-0.804723	0.246656	0.00242121	0.209671	-1.01105	0.525151	0.0623545	0.591648
			ONMCJBAG_01363	GH9_2	3.2.1.4	cellulose endo-b-1,4-glucosidase			-0.563826	0.271565	0.0450746	0.501982	-0.830001	0.497017	0.103848	0.666946
			ONMCJBAG_01557	GH13_31	3.2.1.20	a-glucosidase			-0.29637	0.346644	0.398222	0.837733	-0.216733	0.378225	0.57029	0.944519
			ONMCJBAG_01557	GH13_31	5.4.99.11	isomaltulose synthase			-0.29637	0.346644	0.398222	0.837733	-0.216733	0.378225	0.57029	0.944519
			ONMCJBAG_01615	GH43_11	3.2.1.37	xylan exo-b-1,4-xylosidase			-0.303319	0.252907	0.238235	0.747104	-0.154726	0.226707	0.499419	0.926771
			ONMCJBAG_01617	GH42	3.2.1.-	a-L-arabinopyranosidase			-0.319841	0.255197	0.218171	0.732527	-0.258478	0.196926	0.197873	0.779528
			ONMCJBAG_01759	GH2_10	3.2.1.23	b-galactosidase			0.174213	0.153447	0.263739	0.764921	-0.239784	0.126053	0.0653945	0.599529
			ONMCJBAG_01760	GH36_1	3.2.1.22	a-galactosidase			0.00384046	0.17925	0.983025	0.997346	-0.191872	0.17663	0.284774	0.837783
			ONMCJBAG_02219	GH84	3.2.1.52	b-N-acetylhexosaminidase			0.0281963	0.241947	0.907873	0.985188	-0.186835	0.251346	0.462239	0.916384
			ONMCJBAG_02219	GH84	3.2.1.169	protein O b-N-acetylglucosaminidase			0.0281963	0.241947	0.907873	0.985188	-0.186835	0.251346	0.462239	0.916384
		NZ_NZ_Bifidobacterium_longum_infantis_40721_2D9_SN	BILO543B32D0_00120	GH32	3.2.1.26	sucrose b-2,1-fructosidase			0.0811804	1.73265	0.965575	0.994703	1.06283	0.784675	0.268565	0.827771
			BILO543B32D0_00385	GH20	3.2.1.52	b-N-acetylhexosaminidase			-0.0742215	0.530212	0.890994	0.982768	1.07733	0.351584	0.200821	0.782738
			BILO543B32D0_00765	GH33	3.2.1.18	a-neuraminidase			-0.22437	1.2237	0.859719	0.976234	-2.98825	1.48519	0.181875	0.764061
			BILO543B32D0_00870	GH3_a	3.2.1.21	b-glucosidase			0.199236	0.587563	0.743273	0.951108	-0.709075	1.7081	0.749505	0.971293
			BILO543B32D0_00870	GH3_a	3.2.1.37	xylan exo-b-1,4-xylosidase			0.199236	0.587563	0.743273	0.951108	-0.709075	1.7081	0.749505	0.971293
			BILO543B32D0_00870	GH3_a	3.2.1.55	a-L-arabinofuranosidase			0.199236	0.587563	0.743273	0.951108	-0.709075	1.7081	0.749505	0.971293
			BILO543B32D0_00880	GH5_44	3.2.1.58	glucan exo-b-1,3-glucosidase
			BILO543B32D0_01885	GH29_b	3.2.1.51	a-fucosidase			-0.522063	0.526866	0.335637	0.805868	1.16812	1.08489	0.322982	0.859466
			BILO543B32D0_01885	GH29_b	3.2.1.127	antigen a-1,6-fucosidase			-0.522063	0.526866	0.335637	0.805868	1.16812	1.08489	0.322982	0.859466
			BILO543B32D0_02530	GH13_3	2.4.99.16	starch phosphorylase			-0.653103	0.490398	0.200514	0.71944	0.73212	0.65053	0.297512	0.84415
			BILO543B32D0_02600	GH2_19	3.2.1.23	b-galactosidase			-0.488177	0.539036	0.381601	0.828456	-1.39691	1.09657	0.271686	0.829664
			BILO543B32D0_02600	GH2_19	3.2.1.145	galactan exo-b-1,3-galactosidase			-0.488177	0.539036	0.381601	0.828456	-1.39691	1.09657	0.271686	0.829664
			BILO543B32D0_02695	GH29_b	3.2.1.51	a-fucosidase			-0.342883	0.601844	0.581439	0.90772	0.810429	0.70854	0.304494	0.847575
			BILO543B32D0_02695	GH29_b	3.2.1.127	antigen a-1,6-fucosidase			-0.342883	0.601844	0.581439	0.90772	0.810429	0.70854	0.304494	0.847575
			BILO543B32D0_03240	GH77_2	2.4.1.25	4-a-glucanotransferase			0.104882	0.97244	0.916245	0.986331	1.36869	1.56876	0.416499	0.898686
			BILO543B32D0_03250	GH13_30	3.2.1.20	a-glucosidase			0.311353	0.930165	0.749221	0.952508	-0.505326	2.00491	0.842817	0.982271
			BILO543B32D0_03290	GH13_18	2.4.1.7	sucrose phosphorylase			0.442302	0.995187	0.668501	0.931309	0.949625	1.54495	0.582253	0.947862
			BILO543B32D0_04185	GH123_2	3.2.1.-	exo-b-1,3-N-acetylgalactosaminidase			0.55052	0.926643	0.571137	0.903821	0.772443	2.27299	0.791449	0.975612
			BILO543B32D0_04185	GH123_2	3.2.1.-	exo-b-1,4-N-acetylgalactosaminidase			0.55052	0.926643	0.571137	0.903821	0.772443	2.27299	0.791449	0.975612
			BILO543B32D0_04240	GH36_1	3.2.1.22	a-galactosidase			-0.0272505	1.37405	0.984663	0.997704	-0.298538	1.45674	0.84274	0.982271
			BILO543B32D0_04240	GH36_1	3.2.1.-	melibiose a-1,6-galactosidase			-0.0272505	1.37405	0.984663	0.997704	-0.298538	1.45674	0.84274	0.982271
			BILO543B32D0_04270	GH13_31	3.2.1.10	oligo exo-a-1,6-glucosidase			-1.14596	0.939114	0.247881	0.753865	0.239801	1.23556	0.85851	0.984047
			BILO543B32D0_04270	GH13_31	3.2.1.20	a-glucosidase			-1.14596	0.939114	0.247881	0.753865	0.239801	1.23556	0.85851	0.984047
			BILO543B32D0_04560	GH38_a1	3.2.1.113	mannosyl-oligosaccharide exo-a-1,2-mannosidase			0.0856518	0.641018	0.895187	0.983115	1.8612	0.556461	0.00859569	0.31901
			BILO543B32D0_04560	GH38_a1	3.2.1.114	mannosyl-oligosaccharide exo-a-1,3-mannosidase			0.0856518	0.641018	0.895187	0.983115	1.8612	0.556461	0.00859569	0.31901
			BILO543B32D0_04560	GH38_a1	3.2.1.114	mannosyl-oligosaccharide exo-a-1,6-mannosidase			0.0856518	0.641018	0.895187	0.983115	1.8612	0.556461	0.00859569	0.31901
			BILO543B32D0_04580	GH20	3.2.1.52	b-N-acetylhexosaminidase			0.603075	0.563122	0.307127	0.789199	0.466458	0.705885	0.544851	0.937548
			BILO543B32D0_04585	GH5_18	3.2.1.25	b-mannosidase			0.97522	0.700457	0.185564	0.707489	-0.390765	0.711517	0.597859	0.949899
			BILO543B32D0_04600	GH125	3.2.1.163	mannosyl-oligosaccharide exo-a-1,6-mannosidase
			BILO543B32D0_04620	GH18	3.2.1.96	mannosyl-oligosaccharide endo-b-1,4-N-acetylglucosaminidase
			BILO543B32D0_04650	GH125	3.2.1.163	mannosyl-oligosaccharide exo-a-1,6-mannosidase			0.350238	0.843557	0.688913	0.936911	1.18971	0.85721	0.214516	0.793038
			BILO543B32D0_04710	GH136	3.2.1.-	lewis antigen endo-b-1,3-(fucosyl)-N-acetylglucosidase			0.206515	0.629271	0.74843	0.95233	-0.55413	0.417839	0.217448	0.795017
			BILO543B32D0_06525	GH129_1	3.2.1.49	antigen a-1,3-N-acetylgalactosaminidase			1.72341	0.953547	0.168433	0.689133
			BILO543B32D0_06875	GH2_19	3.2.1.146	b-galactofuranosidase			-0.213749	0.488655	0.667008	0.930938	-1.4766	1.04853	0.231827	0.805056
			BILO543B32D0_06875	GH2_19	3.2.1.23	b-galactosidase			-0.213749	0.488655	0.667008	0.930938	-1.4766	1.04853	0.231827	0.805056
			BILO543B32D0_06875	GH2_19	3.2.1.145	galactan exo-b-1,3-galactosidase			-0.213749	0.488655	0.667008	0.930938	-1.4766	1.04853	0.231827	0.805056
			BILO543B32D0_06880	GH3_c	3.2.1.21	b-glucosidase			0.144305	0.760178	0.854829	0.974817	0.912006	2.07601	0.690157	0.963489
			BILO543B32D0_06895	GH30_3	3.2.1.75	pustulan endo-b-1,6-glucosidase			1.52794	1.34191	0.318422	0.79523	-1.28363	0.520656	0.245311	0.813017
			BILO543B32D0_06980	GH13_m51	3.2.1.20	a-glucosidase			0.678749	0.550966	0.264063	0.7652	1.36702	0.911461	0.23063	0.803816
			BILO543B32D0_07405	GH13_11	3.2.1.68	starch endo-a-1,6-glucosidase			0.806068	0.930017	0.408605	0.842385	0.0962391	1.03573	0.929576	0.993233
			BILO543B32D0_07405	GH13_11	2.4.1.25	4-a-glucanotransferase			0.806068	0.930017	0.408605	0.842385	0.0962391	1.03573	0.929576	0.993233
			BILO543B32D0_07520	GH13_9	2.4.1.18	1,4-a-glucan branching enzyme			-1.07572	0.528579	0.0692099	0.549912	0.0953341	0.840395	0.912477	0.991399
			BILO543B32D0_08455	GH51_2	3.2.1.55	a-L-arabinofuranosidase			-0.544273	0.772087	0.498685	0.880266	-0.141242	1.65937	0.939921	0.994405
			BILO543B32D0_08590	GH42	3.2.1.23	b-galactosidase			-0.522893	0.791681	0.521421	0.88828	-0.166257	2.02836	0.942138	0.994731
			BILO543B32D0_09260	GH42	3.2.1.23	b-galactosidase			-1.13915	0.492098	0.0458676	0.503003	0.485843	0.660518	0.485915	0.922355
			BILO543B32D0_09260	GH42	3.2.1.-	antigen exo-b-1,3-galactosidase			-1.13915	0.492098	0.0458676	0.503003	0.485843	0.660518	0.485915	0.922355
			BILO543B32D0_09500	GH112	2.4.1.211	b-1,3-galactosyl-N-acetyl-glucosamine phosphorylase			-0.493576	1.08828	0.660898	0.929223	0.504724	0.938992	0.610251	0.95161
			BILO543B32D0_09500	GH112	2.4.1.211	b-1,3-galactosyl-N-acetyl-galactosamine phosphorylase			-0.493576	1.08828	0.660898	0.929223	0.504724	0.938992	0.610251	0.95161
			BILO543B32D0_09850	GH13_11	3.2.1.68	starch endo-a-1,6-glucosidase
			BILO543B32D0_09865	GH77_2	2.4.1.25	4-a-glucanotransferase			0.0747299	0.543325	0.893333	0.983115	-0.275281	0.867818	0.760336	0.972972
			BILO543B32D0_10375	GH2_10	3.2.1.23	b-galactosidase			-0.826133	1.05903	0.44548	0.856663	-1.62624	1.65304	0.354033	0.873409
			BILO543B32D0_10380	GH95	3.2.1.63	exo-a-1,2-fucosidase			0.963488	0.547197	0.103714	0.614032	0.366873	0.898242	0.693668	0.963706
			BILO543B32D0_10385	GH29_d	3.2.1.51	a-fucosidase			-0.0691735	1.14926	0.953687	0.992502	-1.4154	0.987016	0.201559	0.783237
			BILO543B32D0_10385	GH29_d	3.2.1.111	antigen exo-a-1,3-fucosidase			-0.0691735	1.14926	0.953687	0.992502	-1.4154	0.987016	0.201559	0.783237
			BILO543B32D0_10385	GH29_d	3.2.1.-	antigen exo-a-1,4-fucosidase			-0.0691735	1.14926	0.953687	0.992502	-1.4154	0.987016	0.201559	0.783237
			BILO543B32D0_10445	GH33	3.2.1.18	a-neuraminidase			0.456165	0.632153	0.487067	0.875319
			BILO543B32D0_10470	GH20	3.2.1.52	b-N-acetylhexosaminidase			-0.2466	0.804643	0.763756	0.95586	-1.24678	0.926807	0.236335	0.808938
			BILO543B32D0_10570	GH5_18	3.2.1.25	b-mannosidase			-1.26079	0.606546	0.0674146	0.547445	-0.348101	1.90513	0.86667	0.985389
			BILO543B32D0_10760	GH43_22	3.2.1.37	xylan exo-b-1,4-xylosidase
			BILO543B32D0_10760	GH43_22	3.2.1.55	a-L-arabinofuranosidase
			BILO543B32D0_10760	GH43_22	3.2.1.-	arabinan exo-a-1,5-L-arabinofuranosidase
		Ruminococcus_gnavus_M8243_3A11_TMS_2014	GJBELKAJ_00027	GH5_4	3.2.1.151	xyloglucan endo-b-1,4-glucosidase			-0.649127	0.332711	0.0588706	0.530115	0.872121	0.62759	0.173417	0.755039
			GJBELKAJ_00091	GH3_c	3.2.1.58	glucan exo-b-1,3-glucosidase			1.1048	0.494659	0.0318237	0.461668	-0.709265	0.428164	0.106554	0.67088
			GJBELKAJ_00091	GH3_c	3.2.1.-	glucan exo-b-1,2-glucosidase			1.1048	0.494659	0.0318237	0.461668	-0.709265	0.428164	0.106554	0.67088
			GJBELKAJ_00133	GH151	3.2.1.51	a-fucosidase			-0.00136731	0.262366	0.995871	0.999247	1.02124	0.546972	0.070286	0.609361
			GJBELKAJ_00141	GH31_15	3.2.1.20	a-glucosidase			-0.434133	0.229548	0.0666588	0.546017	-0.197894	0.221111	0.3769	0.881028
			GJBELKAJ_00147	GH13_31	3.2.1.20	a-glucosidase			-0.824144	0.28645	0.00670765	0.296788	-0.331178	0.268058	0.224884	0.800188
			GJBELKAJ_00147	GH13_31	3.2.1.70	dextran exo-a-1,6-glucosidase			-0.824144	0.28645	0.00670765	0.296788	-0.331178	0.268058	0.224884	0.800188
			GJBELKAJ_00147	GH13_29	3.2.1.93	phosphotrehalose a-1,1-(6 phospho)-glucosidase			-0.824144	0.28645	0.00670765	0.296788	-0.331178	0.268058	0.224884	0.800188
			GJBELKAJ_00155	GH95	3.2.1.51	a-fucosidase			0.415035	0.367596	0.266556	0.766886	-0.0442256	0.408223	0.914347	0.991602
			GJBELKAJ_00155	GH95	3.2.1.63	exo-a-1,2-fucosidase			0.415035	0.367596	0.266556	0.766886	-0.0442256	0.408223	0.914347	0.991602
			GJBELKAJ_00157	GH98	3.2.1.102	antigen endo-b-1,4-galactosidase			0.753272	0.588503	0.208739	0.724838	0.258615	0.648541	0.692489	0.963489
			GJBELKAJ_00174	GH1_7	3.2.1.23	b-galactosidase			-0.0610558	0.562432	0.914157	0.986237	-0.371891	0.450433	0.414607	0.897704
			GJBELKAJ_00174	GH1_7	3.2.1.85	b-(6-phospho)-galactosidase			-0.0610558	0.562432	0.914157	0.986237	-0.371891	0.450433	0.414607	0.897704
			GJBELKAJ_00191	GH13_21	3.2.1.1	amylose endo-a-1,4-glucosidase			0.420542	0.343382	0.228639	0.740253	-0.113513	0.4687	0.810049	0.978669
			GJBELKAJ_00212	GH29_a	3.2.1.51	a-fucosidase			-0.0997052	0.467986	0.832559	0.970427	-0.174489	0.463493	0.709056	0.96591
			GJBELKAJ_00329	GH23	3.2.1.17	peptidoglycan endo-b-1,4-N-acetylmuramidase			0.509515	0.814652	0.537586	0.894403	-1.52378	0.579951	0.0157401	0.391887
			GJBELKAJ_00329	GH23	4.2.2.29	peptidoglycan lytic b-1,4-muraminidase			0.509515	0.814652	0.537586	0.894403	-1.52378	0.579951	0.0157401	0.391887
			GJBELKAJ_00563	GH3_a	3.2.1.-	MLG exo-b-1,4-glucosidase			0.266476	0.44372	0.551901	0.898102	-0.481659	0.40448	0.241742	0.811069
			GJBELKAJ_00563	GH3_a	3.2.1.21	b-glucosidase			0.266476	0.44372	0.551901	0.898102	-0.481659	0.40448	0.241742	0.811069
			GJBELKAJ_00568	GH94_lp	2.4.1.31	laminaribiose phosphorylase			0.134935	0.421787	0.750884	0.952764	-0.371526	0.455104	0.41982	0.899844
			GJBELKAJ_00569	GH94	2.4.1.49	cellodextrin phosphorylase			-0.122213	0.408325	0.76643	0.956216	-0.372971	0.411915	0.371415	0.87779
			GJBELKAJ_00569	GH94	2.4.1.-	b-1,4-mixed linkage glucan phosphorylase			-0.122213	0.408325	0.76643	0.956216	-0.372971	0.411915	0.371415	0.87779
			GJBELKAJ_00643	GH2_2	3.2.1.31	b-glucuronidase			0.343841	0.640578	0.594731	0.911047	0.341474	0.642361	0.598367	0.949899
			GJBELKAJ_00717	GH13_9	2.4.1.18	1,4-a-glucan branching enzyme			0.189404	0.396957	0.636147	0.922704	-0.0611093	0.507696	0.904882	0.990523
			GJBELKAJ_00718	GH2_1	3.2.1.-	a-L-arabinopyranosidase			0.54368	0.309243	0.0872308	0.587777	-0.444687	0.560095	0.432731	0.905867
			GJBELKAJ_00719	GH78_a	3.2.1.40	a-rhamnosidase			0.576615	0.443726	0.202273	0.720266	-0.181175	0.548151	0.742978	0.970025
			GJBELKAJ_01113	GH13_m51	3.2.1.20	a-glucosidase			-0.433031	0.150115	0.00657834	0.296744	0.107612	0.161674	0.510023	0.928837
			GJBELKAJ_01148	GH175	3.2.1.21	b-glucosidase			0.0464032	0.357513	0.897451	0.983496	-0.525896	0.301274	0.0896602	0.64604
			GJBELKAJ_01153	GH42	3.2.1.23	b-galactosidase			0.471642	0.48013	0.332498	0.804219	0.0566093	0.589995	0.924109	0.992737
			GJBELKAJ_01157	GH127	3.2.1.-	rhamnogalacturonan II endo-a-1,3-aceric acid hydrolase			0.594137	0.502879	0.245162	0.751986	0.0639917	0.567491	0.910863	0.99125
			GJBELKAJ_01159	GH78_a	3.2.1.40	a-rhamnosidase			0.416974	0.392684	0.295373	0.78481	-0.0350798	0.564829	0.950831	0.995265
			GJBELKAJ_01291	GH1_7	3.2.1.23	b-galactosidase			0.0907509	0.33846	0.79013	0.961119	0.152446	0.328626	0.6456	0.957084
			GJBELKAJ_01291	GH1_7	3.2.1.85	b-(6-phospho)-galactosidase			0.0907509	0.33846	0.79013	0.961119	0.152446	0.328626	0.6456	0.957084
			GJBELKAJ_01292	GH95	3.2.1.51	a-fucosidase			0.841583	0.381963	0.0340566	0.468749	0.281597	0.528562	0.597566	0.949899
			GJBELKAJ_01292	GH95	3.2.1.63	exo-a-1,2-fucosidase			0.841583	0.381963	0.0340566	0.468749	0.281597	0.528562	0.597566	0.949899
			GJBELKAJ_01302	GH42	3.2.1.23	b-galactosidase			-0.113037	0.240226	0.640806	0.923781	-0.0452801	0.262871	0.864231	0.984859
			GJBELKAJ_01303	GH32	3.2.1.26	sucrose b-2,1-fructosidase			0.473646	0.288387	0.109216	0.622111	-0.361326	0.417388	0.392559	0.889152
			GJBELKAJ_01340	GH88	3.2.1.-	unsaturated-b-glucuronidase			1.046	0.497554	0.0425874	0.496097	0.50986	0.557141	0.366383	0.877157
			GJBELKAJ_01349	GH2_2	3.2.1.31	b-glucuronidase			0.0657054	0.490977	0.894286	0.983115	1.02331	0.542471	0.0675616	0.605141
			GJBELKAJ_01380	GH105_f	3.2.1.172	rhamnogalacturonan I unsaturated-a-1,2-galacturonidase			-0.488813	0.360253	0.183274	0.706457	-1.00957	0.418146	0.0211262	0.430578
			GJBELKAJ_01419	GH94_4	2.4.1.20	cellobiose phosphorylase			-0.783401	0.433869	0.0793461	0.570299	1.23478	0.833611	0.147488	0.726896
			GJBELKAJ_01424	GH42	3.2.1.23	b-galactosidase			-0.631489	0.566032	0.273433	0.771679	0.59894	1.17318	0.612887	0.951893
			GJBELKAJ_01425	GH29_b	3.2.1.63	exo-a-1,2-fucosidase			-0.321536	0.557892	0.568684	0.90344	1.30779	1.50723	0.39246	0.88915
			GJBELKAJ_01425	GH29_b	3.2.1.51	a-fucosidase			-0.321536	0.557892	0.568684	0.90344	1.30779	1.50723	0.39246	0.88915
			GJBELKAJ_01430	GH31_3	3.2.1.177	a-xylosidase			-0.341905	0.431454	0.43329	0.851299	0.681072	0.833307	0.41928	0.899736
			GJBELKAJ_01431	GH3_a	3.2.1.21	b-glucosidase			-0.302757	0.370609	0.419349	0.845605	1.38762	0.747716	0.0719176	0.61267
			GJBELKAJ_01432	GH43_12	3.2.1.55	a-L-arabinofuranosidase			-0.45522	0.380991	0.239965	0.747801	0.815348	0.731582	0.272659	0.830159
			GJBELKAJ_01443	GH95	3.2.1.63	exo-a-1,2-fucosidase			-0.349261	0.593288	0.560628	0.901278	-0.406888	0.703064	0.566819	0.943821
			GJBELKAJ_01598	GH13_31	3.2.1.20	a-glucosidase			0.464481	0.29024	0.118265	0.632043	-0.0195645	0.381601	0.959402	0.996484
			GJBELKAJ_01598	GH13_31	3.2.1.70	dextran exo-a-1,6-glucosidase			0.464481	0.29024	0.118265	0.632043	-0.0195645	0.381601	0.959402	0.996484
			GJBELKAJ_01598	GH13_29	3.2.1.93	phosphotrehalose a-1,1-(6 phospho)-glucosidase			0.464481	0.29024	0.118265	0.632043	-0.0195645	0.381601	0.959402	0.996484
			GJBELKAJ_01599	GH36_1	3.2.1.22	a-galactosidase			0.313902	0.487574	0.523899	0.889525	0.178601	0.624399	0.776537	0.975146
			GJBELKAJ_01601	GH32	3.2.1.26	sucrose b-2,1-fructosidase			0.420937	0.464734	0.371086	0.823634	-0.26616	0.471049	0.575653	0.946326
			GJBELKAJ_01669	GH136	3.2.1.140	antigen b-1,3-lacto-N-biosidase			0.541488	0.340884	0.120922	0.635606	0.746791	0.476305	0.125906	0.700207
			GJBELKAJ_01740	GH2_3	3.2.1.31	b-glucuronidase			0.310771	0.446921	0.491294	0.876568	-0.0781745	0.496085	0.875718	0.986515
			GJBELKAJ_01742	GH1_7	3.2.1.86	b-(6 phospho)-glucosidase			0.304914	0.441812	0.494656	0.878911	0.0375631	0.380992	0.922024	0.992652
			GJBELKAJ_01742	GH1_7	3.2.1.21	b-glucosidase			0.304914	0.441812	0.494656	0.878911	0.0375631	0.380992	0.922024	0.992652
			GJBELKAJ_01767	GH3_a	3.2.1.21	b-glucosidase			0.211009	0.371303	0.573365	0.904524	0.175614	0.41258	0.67297	0.960193
			GJBELKAJ_01770	GH3_a	3.2.1.21	b-glucosidase			0.419802	0.401899	0.303196	0.787404	0.137513	0.537341	0.799515	0.977004
			GJBELKAJ_01868	GH36_1	3.2.1.22	a-galactosidase			0.548231	0.503156	0.283137	0.778462	-0.139587	0.387707	0.720986	0.967521
			GJBELKAJ_01869	GH36_1	3.2.1.22	a-galactosidase			-0.0608523	0.518644	0.907251	0.984876	0.0281669	0.440576	0.949388	0.995265
			GJBELKAJ_02182	GH28_a	3.2.1.67	galacturonan exo-a-1,4-galacturonidase			0.568343	0.432074	0.196697	0.716784	-0.170246	0.518976	0.744834	0.970578
			GJBELKAJ_02197	GH13_11	3.2.1.20	a-glucosidase			0.382635	0.258023	0.14679	0.665759	-0.105989	0.276021	0.70331	0.9653
			GJBELKAJ_02253	GH1_11	3.2.1.21	b-glucosidase			0.137902	0.376252	0.716126	0.94503	-0.360257	0.50827	0.483287	0.921377
			GJBELKAJ_02253	GH1_11	3.2.1.23	b-galactosidase			0.137902	0.376252	0.716126	0.94503	-0.360257	0.50827	0.483287	0.921377
			GJBELKAJ_02253	GH1_11	3.2.1.86	b-(6 phospho)-glucosidase			0.137902	0.376252	0.716126	0.94503	-0.360257	0.50827	0.483287	0.921377
			GJBELKAJ_02517	GH2_10	3.2.1.23	b-galactosidase			-0.0743309	0.587827	0.900079	0.98406	0.240041	0.443525	0.59179	0.949224
			GJBELKAJ_02777	GH1_7	3.2.1.86	b-(6 phospho)-glucosidase			-0.0481777	0.285889	0.868164	0.978037	-0.703175	0.347899	0.0536663	0.562223
			GJBELKAJ_02971	GH29_a	3.2.1.51	a-fucosidase			0.604021	0.379953	0.12089	0.635606	0.330928	0.354017	0.356493	0.874335
			GJBELKAJ_03066	GH1_7	3.2.1.21	b-glucosidase			0.281698	0.378664	0.461748	0.864903	0.0414743	0.454312	0.927782	0.993122
			GJBELKAJ_03066	GH1_7	3.2.1.37	xylan exo-b-1,4-xylosidase			0.281698	0.378664	0.461748	0.864903	0.0414743	0.454312	0.927782	0.993122
			GJBELKAJ_03066	GH1_7	3.2.1.86	b-(6 phospho)-glucosidase			0.281698	0.378664	0.461748	0.864903	0.0414743	0.454312	0.927782	0.993122
			GJBELKAJ_03085	GH13_11	3.2.1.20	a-glucosidase			0.136891	0.24071	0.573093	0.90444	0.116206	0.302426	0.70312	0.965275
			GJBELKAJ_03085	GH13_11	3.2.1.68	starch endo-a-1,6-glucosidase			0.136891	0.24071	0.573093	0.90444	0.116206	0.302426	0.70312	0.965275
			GJBELKAJ_03277	GH18_c	3.2.1.-	peptidoglycan endo-b-1,4-N-acetylglucosaminidase			0.263393	0.548029	0.634393	0.922033	-0.154963	0.659516	0.815733	0.979307
			GJBELKAJ_03344	GH29_d	3.2.1.111	antigen exo-a-1,3-fucosidase			1.52829	0.566305	0.0105321	0.334545	0.305918	0.714487	0.671155	0.960193
			GJBELKAJ_03344	GH29_d	3.2.1.-	antigen exo-a-1,4-fucosidase			1.52829	0.566305	0.0105321	0.334545	0.305918	0.714487	0.671155	0.960193
			GJBELKAJ_03344	GH29_d	3.2.1.51	a-fucosidase			1.52829	0.566305	0.0105321	0.334545	0.305918	0.714487	0.671155	0.960193
			GJBELKAJ_03368	GH3_c	3.2.1.37	xylan exo-b-1,4-xylosidase			0.474115	0.426046	0.273158	0.771451	-0.205701	0.62754	0.745024	0.970578
			GJBELKAJ_03370	GH115	3.2.1.131	xylan exo-a-1,2-(4 OMethyl)-glucuronosidase			0.622033	0.402997	0.131451	0.649988	0.108866	0.594441	0.855745	0.98374
			GJBELKAJ_03374	GH2_1	3.2.1.23	b-galactosidase			0.336839	0.450616	0.459612	0.863357	-0.0495343	0.596472	0.934288	0.993857
			GJBELKAJ_03377	GH43_12	3.2.1.55	a-L-arabinofuranosidase			0.0268086	0.236876	0.91052	0.985789	0.177293	0.224235	0.434468	0.906278
			GJBELKAJ_03394	GH3_a	3.2.1.21	b-glucosidase			0.193435	0.670571	0.774646	0.957727	0.522396	0.700908	0.461058	0.915969
			GJBELKAJ_03469	GH32_1	3.2.1.26	sucrose b-2,1-fructosidase			0.642984	0.553345	0.252884	0.756589	0.5638	0.673501	0.408206	0.896235
			GJBELKAJ_03477	GH112	2.4.1.211	b-1,3-galactosyl-N-acetyl-glucosamine phosphorylase			-0.479826	0.223521	0.0386309	0.486285	-0.174139	0.205213	0.401883	0.893575
			GJBELKAJ_03477	GH112	2.4.1.211	b-1,3-galactosyl-N-acetyl-galactosamine phosphorylase			-0.479826	0.223521	0.0386309	0.486285	-0.174139	0.205213	0.401883	0.893575
			GJBELKAJ_03515	GH29_d	3.2.1.111	antigen exo-a-1,3-fucosidase			0.290175	0.302035	0.343094	0.809782	0.313218	0.295631	0.296634	0.844035
			GJBELKAJ_03515	GH29_d	3.2.1.-	antigen exo-a-1,4-fucosidase			0.290175	0.302035	0.343094	0.809782	0.313218	0.295631	0.296634	0.844035
			GJBELKAJ_03610	GH1_7	3.2.1.86	b-(6 phospho)-glucosidase			0.234417	0.286897	0.419259	0.845605	-0.294706	0.248229	0.243131	0.812549
			GJBELKAJ_03610	GH1_7	3.2.1.23	b-galactosidase			0.234417	0.286897	0.419259	0.845605	-0.294706	0.248229	0.243131	0.812549
			GJBELKAJ_03623	GH2_2	3.2.1.31	b-glucuronidase			0.236645	0.493973	0.63479	0.922033	-0.0786797	0.420026	0.852491	0.983556
			GJBELKAJ_03699	GH33	3.2.1.18	a-neuraminidase			0.255796	0.657705	0.699625	0.940819	0.843128	0.785356	0.290366	0.841464
			GJBELKAJ_03699	GH33	4.2.2.15	anhydrosialidase			0.255796	0.657705	0.699625	0.940819	0.843128	0.785356	0.290366	0.841464
			GJBELKAJ_03707	GH1_7	3.2.1.86	b-(6 phospho)-glucosidase			-0.0425452	0.418578	0.920164	0.986825	-0.808785	0.356519	0.0325727	0.497221
			GJBELKAJ_03714	GH105_f	3.2.1.172	rhamnogalacturonan I unsaturated-a-1,2-galacturonidase			-0.432222	0.591573	0.47049	0.868468	-0.0219041	0.646491	0.973196	0.997687
			GJBELKAJ_03729	GH13_31	3.2.1.20	a-glucosidase			0.0989957	0.314047	0.75441	0.953663	-0.0305896	0.392189	0.938275	0.993969
			GJBELKAJ_03729	GH13_31	3.2.1.70	dextran exo-a-1,6-glucosidase			0.0989957	0.314047	0.75441	0.953663	-0.0305896	0.392189	0.938275	0.993969
			GJBELKAJ_03729	GH13_29	3.2.1.93	phosphotrehalose a-1,1-(6 phospho)-glucosidase			0.0989957	0.314047	0.75441	0.953663	-0.0305896	0.392189	0.938275	0.993969
			GJBELKAJ_03730	GH13_20	3.2.1.133	amylose exo-a-1,4-glucobiosidase			-0.016751	0.249555	0.946855	0.990889	0.00115593	0.359544	0.997453	0.99966
			GJBELKAJ_03730	GH13_20	3.2.1.54	cyclomaltodextrin endo-a-1,4-glucosidase			-0.016751	0.249555	0.946855	0.990889	0.00115593	0.359544	0.997453	0.99966
			GJBELKAJ_03731	GH77_1	2.4.1.25	4-a-glucanotransferase			0.149609	0.327239	0.650284	0.926866	-0.122037	0.447146	0.786515	0.975146
			GJBELKAJ_03734	GH13_14	3.2.1.20	a-glucosidase			0.37643	0.352819	0.293111	0.783793	-0.1743	0.483303	0.720533	0.967521
			GJBELKAJ_03759	GH2_10	3.2.1.23	b-galactosidase			0.144255	0.34961	0.682334	0.934147	-0.226775	0.573442	0.694902	0.963753
			GJBELKAJ_03837	GH95	3.2.1.63	exo-a-1,2-fucosidase			-0.159554	0.326991	0.628721	0.920255	-0.433605	0.539027	0.426742	0.902992
			GJBELKAJ_03874	GH13_18	2.4.1.7	sucrose phosphorylase			0.0836775	0.322645	0.797138	0.963163	-0.209096	0.324701	0.52405	0.933645
			GJBELKAJ_03875	GH2_10	3.2.1.23	b-galactosidase			0.415771	0.345414	0.239984	0.747801	0.498234	0.308791	0.11616	0.688623
			GJBELKAJ_03902	GH2_10	3.2.1.23	b-galactosidase			1.38156	0.553702	0.0173144	0.383689	0.248402	0.360079	0.494835	0.925679
			GJBELKAJ_03903	GH29_d	3.2.1.51	a-fucosidase			1.50382	0.538443	0.00831364	0.31464	0.2875	0.31567	0.368651	0.877157
			GJBELKAJ_03903	GH29_d	3.2.1.111	antigen exo-a-1,3-fucosidase			1.50382	0.538443	0.00831364	0.31464	0.2875	0.31567	0.368651	0.877157
			GJBELKAJ_03903	GH29_d	3.2.1.-	antigen exo-a-1,4-fucosidase			1.50382	0.538443	0.00831364	0.31464	0.2875	0.31567	0.368651	0.877157
		Ruminococcus_torques_Bg7063	CGCJBKJN_00040	GH172_2	3.2.1.-	exo-a-1,5-D-arabinofuranosidase
			CGCJBKJN_00105	GH95	3.2.1.63	exo-a-1,2-fucosidase
			CGCJBKJN_00105	GH95	3.2.1.51	a-fucosidase
			CGCJBKJN_00247	GH78_a	3.2.1.40	a-rhamnosidase
			CGCJBKJN_00366	GH29_d	3.2.1.51	a-fucosidase
			CGCJBKJN_00366	GH29_d	3.2.1.111	antigen exo-a-1,3-fucosidase
			CGCJBKJN_00366	GH29_d	3.2.1.-	antigen exo-a-1,4-fucosidase
			CGCJBKJN_00367	GH2_10	3.2.1.23	b-galactosidase
			CGCJBKJN_00493	GH3_a	3.2.1.21	b-glucosidase
			CGCJBKJN_00535	GH3_a	3.2.1.21	b-glucosidase
			CGCJBKJN_00537	GH78_a	3.2.1.40	a-rhamnosidase
			CGCJBKJN_00545	GH3_a	3.2.1.21	b-glucosidase
			CGCJBKJN_00547	GH78_a	3.2.1.40	a-rhamnosidase
			CGCJBKJN_00553	GH36_1	3.2.1.22	a-galactosidase
			CGCJBKJN_00554	GH13_4	2.4.1.4	amylosucrase
			CGCJBKJN_00667	GH77_1	2.4.1.25	4-a-glucanotransferase
			CGCJBKJN_00780	GH78_a	3.2.1.40	a-rhamnosidase
			CGCJBKJN_00785	GH106_b	3.2.1.40	a-rhamnosidase
			CGCJBKJN_00988	GH95	3.2.1.63	exo-a-1,2-fucosidase
			CGCJBKJN_01484	GH13_11	3.2.1.20	a-glucosidase
			CGCJBKJN_01728	GH13_11	3.2.1.20	a-glucosidase
			CGCJBKJN_01753	GH3_a	3.2.1.-	MLG exo-b-1,4-glucosidase
			CGCJBKJN_01753	GH3_a	3.2.1.21	b-glucosidase
			CGCJBKJN_01758	GH94_lp	2.4.1.31	laminaribiose phosphorylase
			CGCJBKJN_01759	GH94	2.4.1.49	cellodextrin phosphorylase
			CGCJBKJN_01759	GH94	2.4.1.-	b-1,4-mixed linkage glucan phosphorylase
			CGCJBKJN_01898	GH13_m51	3.2.1.20	a-glucosidase
			CGCJBKJN_01953	GH78_a	3.2.1.40	a-rhamnosidase
			CGCJBKJN_01954	GH3_a	3.2.1.21	b-glucosidase
			CGCJBKJN_01956	GH2_1	3.2.1.-	a-L-arabinopyranosidase
			CGCJBKJN_01957	GH3_a	3.2.1.21	b-glucosidase
			CGCJBKJN_02056	GH13_31	3.2.1.20	a-glucosidase
			CGCJBKJN_02064	GH13_4	2.4.1.4	amylosucrase
			CGCJBKJN_02065	GH32_1	3.2.1.26	sucrose b-2,1-fructosidase
			CGCJBKJN_02137	GH13_9	2.4.1.18	1,4-a-glucan branching enzyme
			CGCJBKJN_02161	GH1_7	3.2.1.86	b-(6 phospho)-glucosidase
			CGCJBKJN_02161	GH1_7	3.2.1.85	b-(6-phospho)-galactosidase
			CGCJBKJN_02212	GH53	3.2.1.89	arabinogalactan endo-b-1,4-galactosidase
			CGCJBKJN_02213	GH2_1	3.2.1.-	a-L-arabinopyranosidase
			CGCJBKJN_02352	GH13_21	3.2.1.1	amylose endo-a-1,4-glucosidase
			CGCJBKJN_02375	GH1_7	3.2.1.21	b-glucosidase
			CGCJBKJN_02375	GH1_7	3.2.1.37	xylan exo-b-1,4-xylosidase
			CGCJBKJN_02375	GH1_7	3.2.1.86	b-(6 phospho)-glucosidase
			CGCJBKJN_02376	GH106_b	3.2.1.40	a-rhamnosidase
			CGCJBKJN_02380	GH1_7	3.2.1.86	b-(6 phospho)-glucosidase
			CGCJBKJN_02380	GH1_7	3.2.1.23	b-galactosidase
			CGCJBKJN_02380	GH1_7	3.2.1.85	b-(6-phospho)-galactosidase
			CGCJBKJN_02426	GH3_a	3.2.1.21	b-glucosidase
			CGCJBKJN_02427	GH3_a	3.2.1.21	b-glucosidase
			CGCJBKJN_02513	GH3_a	3.2.1.21	b-glucosidase
			CGCJBKJN_02531	GH32	3.2.1.26	sucrose b-2,1-fructosidase
			CGCJBKJN_02567	GH32	3.2.1.26	sucrose b-2,1-fructosidase
			CGCJBKJN_02641	GH13_31	3.2.1.20	a-glucosidase
			CGCJBKJN_02641	GH13_31	5.4.99.11	isomaltulose synthase
			CGCJBKJN_02642	GH31_1	3.2.1.20	a-glucosidase
			CGCJBKJN_02647	GH36_1	3.2.1.22	a-galactosidase
			CGCJBKJN_02730	GH32	3.2.1.26	sucrose b-2,1-fructosidase
			CGCJBKJN_02732	GH36_1	3.2.1.22	a-galactosidase
			CGCJBKJN_02737	GH77_1	2.4.1.25	4-a-glucanotransferase
			CGCJBKJN_02746	GH78_a	3.2.1.40	a-rhamnosidase
			CGCJBKJN_02748	GH43_35	3.2.1.8	xylan endo-b-1,4-xylosidase
			CGCJBKJN_02748	GH43_35	3.2.1.37	xylan exo-b-1,4-xylosidase
			CGCJBKJN_02748	GH43_35	3.2.1.55	a-L-arabinofuranosidase
			CGCJBKJN_02836	GH13_31	3.2.1.20	a-glucosidase
			CGCJBKJN_02836	GH13_31	3.2.1.70	dextran exo-a-1,6-glucosidase
			CGCJBKJN_02836	GH13_29	3.2.1.93	phosphotrehalose a-1,1-(6 phospho)-glucosidase
			CGCJBKJN_02872	GH13_31	3.2.1.20	a-glucosidase
			CGCJBKJN_02872	GH13_31	3.2.1.70	dextran exo-a-1,6-glucosidase
			CGCJBKJN_02872	GH13_29	3.2.1.93	phosphotrehalose a-1,1-(6 phospho)-glucosidase
			CGCJBKJN_02874	GH36_1	3.2.1.22	a-galactosidase
		Streptococcus_gallolyticus_PS_064_S07	JKAMACKM_00096	GH32_1	3.2.1.26	sucrose b-2,1-fructosidase			0.303937	0.466267	0.523213	0.888852	-0.230885	0.405237	0.579356	0.947136
			JKAMACKM_00100	GH1_5	3.2.1.86	b-(6 phospho)-glucosidase			0.710942	0.466792	0.146134	0.665251	0.976863	0.391375	0.0297182	0.480211
			JKAMACKM_00100	GH1_5	3.2.1.23	b-galactosidase			0.710942	0.466792	0.146134	0.665251	0.976863	0.391375	0.0297182	0.480211
			JKAMACKM_00100	GH1_5	3.2.1.21	b-glucosidase			0.710942	0.466792	0.146134	0.665251	0.976863	0.391375	0.0297182	0.480211
			JKAMACKM_00119	GH1_3	3.2.1.85	b-(6-phospho)-galactosidase			1.80656	0.376359	0.000166825	0.0593996	0.985092	0.799185	0.236688	0.809079
			JKAMACKM_00121	GH95	3.2.1.63	exo-a-1,2-fucosidase			0.875718	0.25682	0.00312266	0.228558	0.405046	0.439999	0.371847	0.878187
			JKAMACKM_00129	GH1_3	3.2.1.85	b-(6-phospho)-galactosidase			1.11179	0.608129	0.0851216	0.583196	0.76797	0.81338	0.359123	0.875392
			JKAMACKM_00137	GH53	3.2.1.89	arabinogalactan endo-b-1,4-galactosidase			0.712637	0.282958	0.0220929	0.417013	0.301161	0.211652	0.170975	0.751215
			JKAMACKM_00139	GH36_1	3.2.1.22	a-galactosidase			0.587567	0.509879	0.265118	0.765592	1.02811	0.643531	0.125809	0.700207
			JKAMACKM_00143	GH13_18	2.4.1.7	sucrose phosphorylase			0.616997	0.562417	0.287919	0.781265	1.09317	0.753614	0.162405	0.742902
			JKAMACKM_00144	GH13_31	3.2.1.70	dextran exo-a-1,6-glucosidase			0.456093	0.366853	0.230647	0.741167	1.31995	0.460949	0.0118375	0.352207
			JKAMACKM_00705	GH1_7	3.2.1.86	b-(6 phospho)-glucosidase			0.367056	0.581253	0.539563	0.894891	0.808576	0.547985	0.200087	0.782031
			JKAMACKM_00706	GH1_7	3.2.1.86	b-(6 phospho)-glucosidase			-0.240525	0.777388	0.761272	0.955315	-1.53622	1.4329	0.324889	0.860197
			JKAMACKM_00706	GH1_7	3.2.1.21	b-glucosidase			-0.240525	0.777388	0.761272	0.955315	-1.53622	1.4329	0.324889	0.860197
			JKAMACKM_00770	GH25	3.2.1.17	peptidoglycan endo-b-1,4-N-acetylmuramidase			0.853128	1.05462	0.445169	0.856495	0.874538	0.64109	0.265848	0.825884
			JKAMACKM_00783	GH1_11	3.2.1.21	b-glucosidase			0.946041	0.545523	0.100979	0.611855	0.0725875	0.55003	0.896762	0.98929
			JKAMACKM_00783	GH1_11	3.2.1.23	b-galactosidase			0.946041	0.545523	0.100979	0.611855	0.0725875	0.55003	0.896762	0.98929
			JKAMACKM_00783	GH1_11	3.2.1.86	b-(6 phospho)-glucosidase			0.946041	0.545523	0.100979	0.611855	0.0725875	0.55003	0.896762	0.98929
			JKAMACKM_00802	GH23	3.2.1.17	peptidoglycan endo-b-1,4-N-acetylmuramidase			0.214038	0.469705	0.654383	0.927868	0.328557	0.463892	0.492311	0.924489
			JKAMACKM_00805	GH13_5	3.2.1.1	amylose endo-a-1,4-glucosidase			0.208596	0.293426	0.486258	0.87524	0.789852	0.347946	0.0465671	0.542762
			JKAMACKM_00982	GH1_7	3.2.1.23	b-galactosidase			0.53395	0.24408	0.0429592	0.497246	1.66193	0.650503	0.021986	0.435744
			JKAMACKM_00982	GH1_7	3.2.1.85	b-(6-phospho)-galactosidase			0.53395	0.24408	0.0429592	0.497246	1.66193	0.650503	0.021986	0.435744
			JKAMACKM_00994	GH1_7	3.2.1.86	b-(6 phospho)-glucosidase			-1.97759	0.989553	0.0619184	0.535133	1.20738	0.554046	0.0446065	0.535742
			JKAMACKM_00994	GH1_7	3.2.1.23	b-galactosidase			-1.97759	0.989553	0.0619184	0.535133	1.20738	0.554046	0.0446065	0.535742
			JKAMACKM_01073	GH73	3.2.1.-	peptidoglycan endo-b-1,4-N-acetylglucosaminidase			-0.869651	0.830438	0.310561	0.790653	0.46822	0.652432	0.483999	0.921477
			JKAMACKM_01131	GH25	3.2.1.17	peptidoglycan endo-b-1,4-N-acetylmuramidase			0.554722	0.408551	0.192284	0.713238	0.516524	0.421031	0.2357	0.808279
			JKAMACKM_01153	GH77_1	2.4.1.25	4-a-glucanotransferase			1.46612	0.585859	0.0235549	0.429462	2.86964	1.31439	0.0605542	0.584384
			JKAMACKM_01169	GH32	3.2.1.26	sucrose b-2,1-fructosidase			-0.233061	0.616932	0.711265	0.943765	0.383486	0.560947	0.513512	0.930232
			JKAMACKM_01213	GH13_12	3.2.1.41	pullulan endo-a-1,6-glucosidase			1.13622	0.491365	0.0335465	0.466969	1.37937	0.585012	0.034714	0.508854
			JKAMACKM_01213	GH13_12	3.2.1.68	starch endo-a-1,6-glucosidase			1.13622	0.491365	0.0335465	0.466969	1.37937	0.585012	0.034714	0.508854
			JKAMACKM_01235	GH25	3.2.1.17	peptidoglycan endo-b-1,4-N-acetylmuramidase			0.896387	0.893402	0.329765	0.802659	-0.342979	0.40851	0.420759	0.90045
			JKAMACKM_01308	GH73	3.2.1.-	peptidoglycan endo-b-1,4-N-acetylglucosaminidase			-0.350953	0.679072	0.611945	0.915812	0.387812	0.530282	0.478615	0.920337
			JKAMACKM_01478	GH13_28	3.2.1.1	amylose endo-a-1,4-glucosidase			0.739996	0.288832	0.0202031	0.403452	-0.145789	0.488221	0.769332	0.974654
			JKAMACKM_01587	GH32_1	3.2.1.7	inulin endo-b-2,1-fructosidase			0.605362	0.72723	0.416712	0.84429	0.439811	0.295269	0.160205	0.740138
			JKAMACKM_01587	GH32_1	3.2.1.26	sucrose b-2,1-fructosidase			0.605362	0.72723	0.416712	0.84429	0.439811	0.295269	0.160205	0.740138
			JKAMACKM_01662	GH32_3	3.2.1.26	sucrose b-2,1-fructosidase			1.3536	0.686796	0.0652426	0.544007	0.637479	0.506498	0.227411	0.801273
			JKAMACKM_01792	GH16_21	3.2.1.73	MLG endo-b-1,4-glucosidase			-0.0258033	0.704403	0.971206	0.996019	0.162998	0.803213	0.84233	0.982271
			JKAMACKM_01797	GH94_lp	2.4.1.31	laminaribiose phosphorylase			0.625598	0.445027	0.178919	0.70326	0.118387	0.620441	0.851622	0.983556
			JKAMACKM_01798	GH94	2.4.1.49	cellodextrin phosphorylase			-0.102083	0.569839	0.859943	0.976347	0.86561	0.741778	0.264195	0.824941
			JKAMACKM_01798	GH94	2.4.1.-	b-1,4-mixed linkage glucan phosphorylase			-0.102083	0.569839	0.859943	0.976347	0.86561	0.741778	0.264195	0.824941
			JKAMACKM_01799	GH16_21	3.2.1.73	MLG endo-b-1,4-glucosidase			0.441924	0.320799	0.185223	0.707489	0.289702	0.448805	0.533136	0.935889
		Streptococcus_pasteriuanus_Bang_SAM2_39_S1	LDOIJNDB_00017	GH36_1	3.2.1.22	a-galactosidase			0.53112	0.200622	0.0120796	0.348405	0.436016	0.294575	0.147778	0.727297
			LDOIJNDB_00019	GH13_31	3.2.1.20	a-glucosidase			1.0284	0.235345	0.000101123	0.0467936	0.187593	0.279517	0.50654	0.928082
			LDOIJNDB_00019	GH13_31	3.2.1.70	dextran exo-a-1,6-glucosidase			1.0284	0.235345	0.000101123	0.0467936	0.187593	0.279517	0.50654	0.928082
			LDOIJNDB_00019	GH13_29	3.2.1.93	phosphotrehalose a-1,1-(6 phospho)-glucosidase			1.0284	0.235345	0.000101123	0.0467936	0.187593	0.279517	0.50654	0.928082
			LDOIJNDB_00019	GH13_31	3.2.1.10	oligo exo-a-1,6-glucosidase			1.0284	0.235345	0.000101123	0.0467936	0.187593	0.279517	0.50654	0.928082
			LDOIJNDB_00086	GH73	3.2.1.-	peptidoglycan endo-b-1,4-N-acetylglucosaminidase			0.506933	0.269839	0.0686424	0.548629	0.124364	0.218054	0.572092	0.945113
			LDOIJNDB_00353	GH35_1	3.2.1.23	b-galactosidase			0.556907	0.310854	0.0816173	0.57768	-0.061937	0.269703	0.819702	0.979493
			LDOIJNDB_00353	GH35_1	3.2.1.-	antigen exo-b-1,3-galactosidase			0.556907	0.310854	0.0816173	0.57768	-0.061937	0.269703	0.819702	0.979493
			LDOIJNDB_00460	GH32	3.2.1.26	sucrose b-2,1-fructosidase			-0.0335269	0.619948	0.957841	0.993071	-0.29915	0.458217	0.524425	0.933704
			LDOIJNDB_00474	GH13_31	3.2.1.20	a-glucosidase			-0.304426	0.224782	0.184076	0.707243	-0.61489	0.198924	0.00389831	0.229931
			LDOIJNDB_00544	GH13_31	3.2.1.70	dextran exo-a-1,6-glucosidase			0.777716	0.446155	0.0898432	0.593391	0.137259	0.399988	0.733532	0.969461
			LDOIJNDB_00545	GH13_18	2.4.1.7	sucrose phosphorylase			0.737481	0.518536	0.163565	0.684618	1.11488	0.586104	0.0654016	0.599529
			LDOIJNDB_00549	GH36_1	3.2.1.22	a-galactosidase			0.570437	0.404403	0.166955	0.687894	0.137298	0.389884	0.726838	0.968283
			LDOIJNDB_00552	GH1_3	3.2.1.85	b-(6-phospho)-galactosidase			0.0247633	0.388376	0.949513	0.991361	-0.511463	0.306354	0.103937	0.667254
			LDOIJNDB_00555	GH1_3	3.2.1.85	b-(6-phospho)-galactosidase			0.368005	0.466518	0.43552	0.852003	-0.535674	0.342882	0.127222	0.702534
			LDOIJNDB_00574	GH36_1	3.2.1.22	a-galactosidase			2.83014	0.387093	1.28755e-08	5.51544e-05	2.57	0.236274	8.97853e-13	1.32784e-08
			LDOIJNDB_00583	GH1_5	3.2.1.86	b-(6 phospho)-glucosidase			1.81916	0.417187	0.000103946	0.0471683	1.25758	0.256599	2.16312e-05	0.0165652
			LDOIJNDB_00583	GH1_5	3.2.1.23	b-galactosidase			1.81916	0.417187	0.000103946	0.0471683	1.25758	0.256599	2.16312e-05	0.0165652
			LDOIJNDB_00583	GH1_5	3.2.1.21	b-glucosidase			1.81916	0.417187	0.000103946	0.0471683	1.25758	0.256599	2.16312e-05	0.0165652
			LDOIJNDB_00867	GH13_29	3.2.1.93	phosphotrehalose a-1,1-(6 phospho)-glucosidase			0.898105	0.263993	0.00165264	0.189752	0.688319	0.212852	0.00266596	0.194221
			LDOIJNDB_00867	GH13_29	3.2.1.20	a-glucosidase			0.898105	0.263993	0.00165264	0.189752	0.688319	0.212852	0.00266596	0.194221
			LDOIJNDB_01042	GH32	3.2.1.26	sucrose b-2,1-fructosidase			0.689147	0.33892	0.0515929	0.514471	0.201346	0.367978	0.588182	0.949045
			LDOIJNDB_01081	GH1_7	3.2.1.21	b-glucosidase			1.18571	0.349355	0.0016896	0.189819	0.636365	0.333597	0.0646771	0.598454
			LDOIJNDB_01081	GH1_7	3.2.1.37	xylan exo-b-1,4-xylosidase			1.18571	0.349355	0.0016896	0.189819	0.636365	0.333597	0.0646771	0.598454
			LDOIJNDB_01081	GH1_7	3.2.1.86	b-(6 phospho)-glucosidase			1.18571	0.349355	0.0016896	0.189819	0.636365	0.333597	0.0646771	0.598454
			LDOIJNDB_01121	GH78_b	3.2.1.40	a-rhamnosidase			-0.90068	0.41444	0.0364206	0.478163	-0.379644	0.421619	0.374038	0.879545
			LDOIJNDB_01158	GH32_3	3.2.1.26	sucrose b-2,1-fructosidase			1.28013	0.453593	0.0077181	0.310775	0.201047	0.378281	0.598448	0.949899
			LDOIJNDB_01233	GH32_1	3.2.1.7	inulin endo-b-2,1-fructosidase			0.827525	0.355486	0.0258249	0.435871	-0.316944	0.416277	0.451531	0.91296
			LDOIJNDB_01233	GH32_1	3.2.1.26	sucrose b-2,1-fructosidase			0.827525	0.355486	0.0258249	0.435871	-0.316944	0.416277	0.451531	0.91296
			LDOIJNDB_01337	GH92_4	3.2.1.113	mannosyl-oligosaccharide exo-a-1,2-mannosidase			-0.377909	0.262883	0.159197	0.679426	-0.167232	0.396335	0.675644	0.960902
			LDOIJNDB_01339	GH125	3.2.1.163	mannosyl-oligosaccharide exo-a-1,6-mannosidase			0.0776831	0.243062	0.751118	0.9528	0.419983	0.250658	0.102745	0.664904
			LDOIJNDB_01341	GH38_a2	3.2.1.-	mannosyl-oligosaccharide exo-a-1,3-mannosidase			0.0520648	0.256938	0.840561	0.971994	0.377595	0.298031	0.213535	0.792386
			LDOIJNDB_01345	GH13_31	3.2.1.70	dextran exo-a-1,6-glucosidase			0.309467	0.21794	0.164221	0.685286	0.157834	0.236114	0.50822	0.92826
			LDOIJNDB_01345	GH13_31	3.2.1.10	oligo exo-a-1,6-glucosidase			0.309467	0.21794	0.164221	0.685286	0.157834	0.236114	0.50822	0.92826
			LDOIJNDB_01346	GH85	3.2.1.96	mannosyl-oligosaccharide endo-b-1,4-N-acetylglucosaminidase			0.40377	0.239687	0.100724	0.611603	0.158145	0.240236	0.51466	0.930515
			LDOIJNDB_01348	GH1_5	3.2.1.86	b-(6 phospho)-glucosidase			0.416204	0.208829	0.0538797	0.518987	0.168131	0.214441	0.438289	0.907318
			LDOIJNDB_01348	GH1_5	3.2.1.23	b-galactosidase			0.416204	0.208829	0.0538797	0.518987	0.168131	0.214441	0.438289	0.907318
			LDOIJNDB_01348	GH1_5	3.2.1.21	b-glucosidase			0.416204	0.208829	0.0538797	0.518987	0.168131	0.214441	0.438289	0.907318
			LDOIJNDB_01379	GH36_1	3.2.1.22	a-galactosidase			0.13787	0.272532	0.616022	0.916725	-0.755144	0.274813	0.00941799	0.32375
			LDOIJNDB_01384	GH1_7	3.2.1.86	b-(6 phospho)-glucosidase			0.105474	0.336189	0.755534	0.954184	0.106922	0.38833	0.784675	0.975146
			LDOIJNDB_01395	GH1_7	3.2.1.86	b-(6 phospho)-glucosidase			0.214141	0.299493	0.479212	0.87221	0.50806	0.252343	0.051816	0.558469
			LDOIJNDB_01395	GH1_7	3.2.1.85	b-(6-phospho)-galactosidase			0.214141	0.299493	0.479212	0.87221	0.50806	0.252343	0.051816	0.558469
			LDOIJNDB_01494	GH78_a	3.2.1.40	a-rhamnosidase			0.634277	0.245242	0.0138914	0.359227	-0.746281	0.304134	0.0192564	0.417406
			LDOIJNDB_01505	GH106_b	3.2.1.40	a-rhamnosidase			-0.382097	0.250627	0.136106	0.652949	-0.354201	0.241496	0.151388	0.730648
			LDOIJNDB_01509	GH78_a	3.2.1.40	a-rhamnosidase			0.749574	0.236976	0.00316618	0.230319	0.208422	0.156784	0.192331	0.774364
			LDOIJNDB_01512	GH43_12	3.2.1.55	a-L-arabinofuranosidase			-0.141211	0.383506	0.714872	0.944884	-0.559097	0.37508	0.145285	0.7245
			LDOIJNDB_01512	GH43_12	3.2.1.37	xylan exo-b-1,4-xylosidase			-0.141211	0.383506	0.714872	0.944884	-0.559097	0.37508	0.145285	0.7245
			LDOIJNDB_01514	GH78_a	3.2.1.40	a-rhamnosidase			-0.0770365	0.366156	0.834547	0.970527	-0.0645206	0.399951	0.872768	0.98639
			LDOIJNDB_01515	GH3_h	3.2.1.21	b-glucosidase			-0.706376	0.374958	0.0679102	0.547698	-0.293855	0.40424	0.472101	0.918788
			LDOIJNDB_01515	GH3_h	2.4.1.-	b-glucoside phosphorylase			-0.706376	0.374958	0.0679102	0.547698	-0.293855	0.40424	0.472101	0.918788
			LDOIJNDB_01518	GH2_1	3.2.1.23	b-galactosidase			-0.51027	0.529258	0.341416	0.80889	-0.0233177	0.551338	0.966506	0.997223
			LDOIJNDB_01547	GH13_12	3.2.1.41	pullulan endo-a-1,6-glucosidase			0.33274	0.216312	0.132733	0.650523	-0.198111	0.153444	0.205132	0.786002
			LDOIJNDB_01547	GH13_12	3.2.1.68	starch endo-a-1,6-glucosidase			0.33274	0.216312	0.132733	0.650523	-0.198111	0.153444	0.205132	0.786002
			LDOIJNDB_01626	GH1_7	3.2.1.86	b-(6 phospho)-glucosidase			0.319759	0.368462	0.396915	0.836351	-0.199079	0.433981	0.650735	0.957595
			LDOIJNDB_01627	GH1_7	3.2.1.86	b-(6 phospho)-glucosidase			-0.375968	0.438791	0.403457	0.840811	-0.719661	0.466076	0.135133	0.711881
			LDOIJNDB_01642	GH77_1	2.4.1.25	4-a-glucanotransferase			0.345959	0.239134	0.156874	0.677331	0.0376475	0.270866	0.890255	0.988808
			LDOIJNDB_01666	GH25	3.2.1.17	peptidoglycan endo-b-1,4-N-acetylmuramidase			0.481653	0.208025	0.026405	0.437982	-0.168991	0.159619	0.296984	0.844061
			LDOIJNDB_01723	GH73	3.2.1.-	peptidoglycan endo-b-1,4-N-acetylglucosaminidase			0.39325	0.334838	0.248375	0.754225	-0.0169886	0.325592	0.958684	0.996358
			LDOIJNDB_01830	GH25	3.2.1.17	peptidoglycan endo-b-1,4-N-acetylmuramidase			1.10287	0.269625	0.000231381	0.0735389	0.294211	0.286799	0.312002	0.854114
			LDOIJNDB_01860	GH1_7	3.2.1.86	b-(6 phospho)-glucosidase			-0.231891	0.403467	0.569038	0.903461	-0.483108	0.310296	0.128485	0.70541
			LDOIJNDB_01860	GH1_7	3.2.1.23	b-galactosidase			-0.231891	0.403467	0.569038	0.903461	-0.483108	0.310296	0.128485	0.70541
			LDOIJNDB_01873	GH1_7	3.2.1.86	b-(6 phospho)-glucosidase			0.0217658	0.304893	0.943495	0.990583	-0.134848	0.276183	0.628413	0.954227
			LDOIJNDB_01873	GH1_7	3.2.1.23	b-galactosidase			0.0217658	0.304893	0.943495	0.990583	-0.134848	0.276183	0.628413	0.954227
			LDOIJNDB_01873	GH1_7	3.2.1.85	b-(6-phospho)-galactosidase			0.0217658	0.304893	0.943495	0.990583	-0.134848	0.276183	0.628413	0.954227
			LDOIJNDB_01877	GH1_7	3.2.1.23	b-galactosidase			-0.043661	0.143298	0.76241	0.955569	-0.347366	0.144741	0.021854	0.434911
			LDOIJNDB_01877	GH1_7	3.2.1.85	b-(6-phospho)-galactosidase			-0.043661	0.143298	0.76241	0.955569	-0.347366	0.144741	0.021854	0.434911
			LDOIJNDB_01972	GH2_3	3.2.1.31	b-glucuronidase			-0.266529	0.395026	0.504169	0.882343	-0.701329	0.333232	0.0425747	0.530445
			LDOIJNDB_01981	GH3_h	3.2.1.21	b-glucosidase			0.208806	0.419011	0.621281	0.918271	-0.594254	0.375712	0.122719	0.697374
			LDOIJNDB_01982	GH3_h	3.2.1.21	b-glucosidase			0.0918208	0.416794	0.82688	0.969235	-0.773655	0.342063	0.030031	0.482311
			LDOIJNDB_02032	GH1_3	3.2.1.85	b-(6-phospho)-galactosidase			1.04702	0.370596	0.00765837	0.310775	0.801035	0.305665	0.0128967	0.363289
			LDOIJNDB_02037	GH13_5	3.2.1.1	amylose endo-a-1,4-glucosidase			0.205244	0.278745	0.466446	0.86674	0.0907504	0.181657	0.620504	0.953371
			LDOIJNDB_02040	GH23	3.2.1.17	peptidoglycan endo-b-1,4-N-acetylmuramidase			0.639899	0.30886	0.0459381	0.503003	-0.0534836	0.246995	0.829827	0.980076
			LDOIJNDB_02054	GH1_11	3.2.1.21	b-glucosidase			-0.117318	0.160675	0.470154	0.8683	-0.51331	0.168819	0.00452306	0.245104
			LDOIJNDB_02054	GH1_11	3.2.1.23	b-galactosidase			-0.117318	0.160675	0.470154	0.8683	-0.51331	0.168819	0.00452306	0.245104
			LDOIJNDB_02054	GH1_11	3.2.1.86	b-(6 phospho)-glucosidase			-0.117318	0.160675	0.470154	0.8683	-0.51331	0.168819	0.00452306	0.245104
			LDOIJNDB_02075	GH1_7	3.2.1.86	b-(6 phospho)-glucosidase			-0.177405	0.198267	0.376851	0.82657	-0.446496	0.149347	0.0050837	0.260565
			LDOIJNDB_02075	GH1_7	3.2.1.23	b-galactosidase			-0.177405	0.198267	0.376851	0.82657	-0.446496	0.149347	0.0050837	0.260565
			LDOIJNDB_02115	GH38_a2	3.2.1.-	mannosyl-oligosaccharide exo-a-1,3-mannosidase			0.541818	0.221836	0.0196284	0.399452	-0.238777	0.239953	0.326519	0.860679
			LDOIJNDB_02222	GH13_31	3.2.1.20	a-glucosidase			0.556161	0.184108	0.00461782	0.26033	0.103575	0.200607	0.608886	0.951239
			LDOIJNDB_02222	GH13_29	3.2.1.93	phosphotrehalose a-1,1-(6 phospho)-glucosidase			0.556161	0.184108	0.00461782	0.26033	0.103575	0.200607	0.608886	0.951239
			LDOIJNDB_02222	GH13_31	3.2.1.10	oligo exo-a-1,6-glucosidase			0.556161	0.184108	0.00461782	0.26033	0.103575	0.200607	0.608886	0.951239
		Ligilactobacillus_ruminis_ATCC_25644	BACHIBIB_00551	GH25	3.2.1.17	peptidoglycan endo-b-1,4-N-acetylmuramidase
			BACHIBIB_00970	GH172_2	3.2.1.-	exo-a-1,5-D-arabinofuranosidase
			BACHIBIB_00977	GH13_31	3.2.1.20	a-glucosidase
			BACHIBIB_00977	GH13_29	3.2.1.93	phosphotrehalose a-1,1-(6 phospho)-glucosidase
			BACHIBIB_00977	GH13_31	3.2.1.10	oligo exo-a-1,6-glucosidase
			BACHIBIB_00993	GH13_31	3.2.1.20	a-glucosidase
			BACHIBIB_00993	GH13_31	3.2.1.10	oligo exo-a-1,6-glucosidase
			BACHIBIB_01014	GH32_1	3.2.1.7	inulin endo-b-2,1-fructosidase
			BACHIBIB_01014	GH32_1	3.2.1.26	sucrose b-2,1-fructosidase
			BACHIBIB_01071	GH73	3.2.1.-	peptidoglycan endo-b-1,4-N-acetylglucosaminidase
			BACHIBIB_01111	GH13_31	3.2.1.20	a-glucosidase
			BACHIBIB_01111	GH13_31	3.2.1.70	dextran exo-a-1,6-glucosidase
			BACHIBIB_01111	GH13_29	3.2.1.93	phosphotrehalose a-1,1-(6 phospho)-glucosidase
			BACHIBIB_01111	GH13_31	3.2.1.10	oligo exo-a-1,6-glucosidase
			BACHIBIB_01137	GH25	3.2.1.17	peptidoglycan endo-b-1,4-N-acetylmuramidase
			BACHIBIB_01406	GH1_5	3.2.1.86	b-(6 phospho)-glucosidase
			BACHIBIB_01406	GH1_5	3.2.1.23	b-galactosidase
			BACHIBIB_01406	GH1_5	3.2.1.21	b-glucosidase
			BACHIBIB_01411	GH1	3.2.1.23	b-galactosidase
			BACHIBIB_01466	GH3_f	3.2.1.52	b-N-acetylhexosaminidase
			BACHIBIB_01646	GH1_7	3.2.1.86	b-(6 phospho)-glucosidase			1.04115	0.865456	0.4415	0.853855
			BACHIBIB_01646	GH1_7	3.2.1.23	b-galactosidase			1.04115	0.865456	0.4415	0.853855
			BACHIBIB_01651	GH1_7	3.2.1.85	b-(6-phospho)-galactosidase			2.10169	4.97326	0.745457	0.951542
			BACHIBIB_01651	GH1_7	3.2.1.86	b-(6 phospho)-glucosidase			2.10169	4.97326	0.745457	0.951542
			BACHIBIB_01671	GH42	3.2.1.23	b-galactosidase
			BACHIBIB_01701	GH65_1	2.4.1.8	maltose phosphorylase			6.58187	10.723	0.649534	0.926793
			BACHIBIB_01738	GH1_7	3.2.1.86	b-(6 phospho)-glucosidase
			BACHIBIB_01738	GH1_7	3.2.1.23	b-galactosidase
			BACHIBIB_01743	GH32_3	3.2.1.26	sucrose b-2,1-fructosidase
			BACHIBIB_01746	GH13_31	3.2.1.1	amylose endo-a-1,4-glucosidase
			BACHIBIB_01746	GH13_31	2.4.1.161	oligosaccharide 4-a-D-glucosyltransferase
			BACHIBIB_01747	GH13_20	3.2.1.135	pullulan exo-a-1,4-panosidase			1.30358	1.88943	0.56154	0.901417
			BACHIBIB_01753	GH13_20	3.2.1.135	pullulan exo-a-1,4-panosidase			2.3253	1.20519	0.125901	0.642732
			BACHIBIB_01801	GH36_1	3.2.1.22	a-galactosidase
			BACHIBIB_01827	GH2_10	3.2.1.23	b-galactosidase			-1.41952	2.65716	0.630241	0.920614
			BACHIBIB_02062	GH13_9	2.4.1.18	1,4-a-glucan branching enzyme
			BACHIBIB_02067	GH13_39	3.2.1.1	amylose endo-a-1,4-glucosidase
			BACHIBIB_02067	GH13_39	3.2.1.41	pullulan endo-a-1,6-glucosidase
(C) Differential expression analysis of non-S. copri community members in fecal samples
		Strain	Locus tag	CAZyme family	EC Number	Activity			Mice colonized with S. copri				Mice not colonized with S. copri
									log2 fold difference	Standard error	P-value	q-value	log2 fold difference	Standard error	P-value	q-value
		Bifidobacterium_breve_Bgsng463_m5_93	ANCJAENF_00038	GH43_22	3.2.1.37	xylan exo-b-1,4-xylosidase			1.17813	0.487406	0.0239749	0.271404	1.85982	0.547808	0.00213731	0.176712
			ANCJAENF_00038	GH43_22	3.2.1.55	a-L-arabinofuranosidase			1.17813	0.487406	0.0239749	0.271404	1.85982	0.547808	0.00213731	0.176712
			ANCJAENF_00038	GH43_22	3.2.1.-	arabinan exo-a-1,5-L-arabinofuranosidase			1.17813	0.487406	0.0239749	0.271404	1.85982	0.547808	0.00213731	0.176712
			ANCJAENF_00097	GH176	3.2.1.68	starch endo-a-1,6-glucosidase			1.38314	0.406933	0.00166669	0.0657817	1.24673	0.459674	0.0104085	0.339342
			ANCJAENF_00219	GH77_2	2.4.1.25	4-a-glucanotransferase			0.671562	0.251359	0.0112617	0.181565	0.636608	0.261157	0.020165	0.427875
			ANCJAENF_00222	GH13_11	3.2.1.68	starch endo-a-1,6-glucosidase			0.403176	0.205283	0.0572877	0.421121	0.0808421	0.217464	0.712386	0.973327
			ANCJAENF_00290	GH112	2.4.1.211	b-1,3-galactosyl-N-acetyl-glucosamine phosphorylase			0.392857	0.177652	0.0334456	0.320067	0.310194	0.224683	0.176416	0.774372
			ANCJAENF_00290	GH112	2.4.1.211	b-1,3-galactosyl-N-acetyl-galactosamine phosphorylase			0.392857	0.177652	0.0334456	0.320067	0.310194	0.224683	0.176416	0.774372
			ANCJAENF_00321	GH20	3.2.1.52	b-N-acetylhexosaminidase			1.44766	0.297691	2.28206e-05	0.00768742	1.10312	0.285212	0.000472311	0.087964
			ANCJAENF_00334	GH2_10	3.2.1.23	b-galactosidase			1.03176	0.464265	0.0326313	0.315958	0.905373	0.508217	0.0837708	0.652089
			ANCJAENF_00487	GH3_c	3.2.1.21	b-glucosidase			1.71718	0.380942	6.68839e-05	0.0132859	1.2372	0.47288	0.0131645	0.367538
			ANCJAENF_00491	GH5_44	3.2.1.58	glucan exo-b-1,3-glucosidase			1.36543	0.402198	0.00172164	0.067236	1.31274	0.362327	0.000939712	0.124233
			ANCJAENF_00598	GH32	3.2.1.26	sucrose b-2,1-fructosidase			0.741395	0.258343	0.00683416	0.141582	0.650265	0.26813	0.0207617	0.430826
			ANCJAENF_00634	GH95	3.2.1.63	exo-a-1,2-fucosidase			1.39328	0.25483	3.57958e-06	0.00246044	1.4118	0.412034	0.00161595	0.156003
			ANCJAENF_01028	GH129_1	3.2.1.49	antigen a-1,3-N-acetylgalactosaminidase			0.952454	0.252401	0.000580457	0.0377191	0.850199	0.220128	0.000479649	0.0882669
			ANCJAENF_01104	GH13_m51	3.2.1.20	a-glucosidase			0.620083	0.243432	0.015274	0.214416	0.247813	0.206338	0.238049	0.827266
			ANCJAENF_01205	GH13_11	3.2.1.68	starch endo-a-1,6-glucosidase			0.848684	0.262414	0.00261487	0.0853242	0.320991	0.303694	0.297983	0.86209
			ANCJAENF_01205	GH13_11	2.4.1.25	4-a-glucanotransferase			0.848684	0.262414	0.00261487	0.0853242	0.320991	0.303694	0.297983	0.86209
			ANCJAENF_01223	GH13_9	2.4.1.18	1,4-a-glucan branching enzyme			0.537837	0.299795	0.0812131	0.490965	0.401547	0.303516	0.19467	0.791786
			ANCJAENF_01255	GH32_1	3.2.1.7	inulin endo-b-2,1-fructosidase			0.333209	0.32878	0.317599	0.80678	0.0803633	0.237769	0.73745	0.975504
			ANCJAENF_01255	GH32_1	3.2.1.26	sucrose b-2,1-fructosidase			0.333209	0.32878	0.317599	0.80678	0.0803633	0.237769	0.73745	0.975504
			ANCJAENF_01255	GH32_1	2.4.1.-	sucrose:sucrose 6-fructosyltransferase (6-SST)			0.333209	0.32878	0.317599	0.80678	0.0803633	0.237769	0.73745	0.975504
			ANCJAENF_01256	GH172_1	3.2.1.-	a-D-arabinofuranosidase			0.596998	0.330126	0.0789044	0.485125	-0.064849	0.313937	0.83758	0.986198
			ANCJAENF_01256	GH172_1	3.2.1.-	a-D-fructofuranosidase			0.596998	0.330126	0.0789044	0.485125	-0.064849	0.313937	0.83758	0.986198
			ANCJAENF_01374	GH18_7	3.2.1.14	chitin endo-b-1,4-N-acetylglucosaminidase			0.333421	0.282877	0.24671	0.755086	0.190941	0.296001	0.523211	0.943162
			ANCJAENF_01445	GH13_31	3.2.1.10	oligo exo-a-1,6-glucosidase			-0.140227	0.317049	0.660926	0.942267	0.171766	0.354536	0.631151	0.963816
			ANCJAENF_01445	GH13_31	3.2.1.20	a-glucosidase			-0.140227	0.317049	0.660926	0.942267	0.171766	0.354536	0.631151	0.963816
			ANCJAENF_01474	GH42	3.2.1.23	b-galactosidase			0.040403	0.26845	0.881207	0.985319	0.126956	0.238416	0.597844	0.959013
			ANCJAENF_01589	GH42	3.2.1.23	b-galactosidase			1.61867	0.572965	0.0076617	0.150154	2.56136	0.604305	0.000162626	0.0542468
			ANCJAENF_01589	GH42	3.2.1.-	antigen exo-b-1,3-galactosidase			1.61867	0.572965	0.0076617	0.150154	2.56136	0.604305	0.000162626	0.0542468
			ANCJAENF_01700	GH13_3	2.4.99.16	starch phosphorylase			0.393353	0.217187	0.0784718	0.483512	0.326724	0.243504	0.188566	0.786135
			ANCJAENF_01712	GH36_dist	3.2.1.22	a-galactosidase			0.146011	0.254411	0.569593	0.917209	-0.51741	0.357711	0.157209	0.757175
			ANCJAENF_01744	GH127	3.2.1.185	b-L-arabinofuranosidase			0.678152	0.433992	0.136572	0.616104	1.28519	0.684015	0.0765529	0.639701
			ANCJAENF_01805	GH33	3.2.1.18	a-neuraminidase			2.03798	0.59292	0.00149935	0.0617954	1.97212	0.67563	0.00618999	0.278712
			ANCJAENF_01845	GH13_32	3.2.1.1	amylose endo-a-1,4-glucosidase			0.937559	0.278307	0.00181102	0.0693792	0.234976	0.279995	0.40721	0.917109
			ANCJAENF_01845	GH13_14	3.2.1.41	pullulan endo-a-1,6-glucosidase			0.937559	0.278307	0.00181102	0.0693792	0.234976	0.279995	0.40721	0.917109
			ANCJAENF_01849	GH13_14	3.2.1.20	a-glucosidase			0.362493	0.367933	0.331095	0.815281	-0.981561	0.674816	0.154961	0.753525
			ANCJAENF_01853	GH13_44	3.2.1.20	a-glucosidase			0.275141	0.238334	0.255928	0.763459	-1.57767	0.461702	0.00169786	0.160344
			ANCJAENF_01854	GH77_2	2.4.1.25	4-a-glucanotransferase			0.636515	0.352958	0.0797047	0.48787	-0.698739	0.418366	0.10407	0.683925
			ANCJAENF_01859	GH13_30	3.2.1.20	a-glucosidase			0.135359	0.412729	0.744841	0.96006	0.252295	0.251067	0.322048	0.875496
			ANCJAENF_01867	GH13_18	2.4.1.7	sucrose phosphorylase			0.546421	0.168743	0.00258635	0.0849494	0.211866	0.164491	0.206442	0.801433
			ANCJAENF_01872	GH31_15	3.2.1.20	a-glucosidase			0.764373	0.41145	0.0713982	0.464313	1.4249	0.379863	0.000656776	0.104178
			ANCJAENF_01874	GH51_1	3.2.1.55	a-L-arabinofuranosidase			-0.317966	0.33102	0.343178	0.823931	0.149867	0.302668	0.623676	0.961643
			ANCJAENF_01967	GH2_10	3.2.1.23	b-galactosidase			0.633875	0.178299	0.00107892	0.0519238	0.41575	0.13898	0.00513776	0.256017
			ANCJAENF_01996	GH3_a	3.2.1.21	b-glucosidase			1.06132	0.403193	0.015969	0.219796	0.970442	0.511517	0.0731086	0.631768
			ANCJAENF_01999	GH3_a	3.2.1.21	b-glucosidase			-0.48782	0.391493	0.220793	0.728569	0.991182	0.464757	0.0402538	0.536134
			ANCJAENF_02004	GH3_a	3.2.1.21	b-glucosidase			0.526568	0.254492	0.0457748	0.376927	0.86832	0.329264	0.0125136	0.358723
			ANCJAENF_02034	GH36_1	3.2.1.22	a-galactosidase			0.422781	0.275891	0.134161	0.611098	-0.159199	0.346612	0.648941	0.966896
			ANCJAENF_02034	GH36_1	3.2.1.-	melibiose a-1,6-galactosidase			0.422781	0.275891	0.134161	0.611098	-0.159199	0.346612	0.648941	0.966896
			ANCJAENF_02042	GH172_2	3.2.1.-	exo-a-1,5-D-arabinofuranosidase			1.88572	0.42908	9.38336e-05	0.0151241	1.94532	0.58139	0.00201058	0.172493
			ANCJAENF_02046	GH13_30	3.2.1.48	sucrose a-1,2-glucosidase			0.88453	0.322377	0.00940986	0.165284	1.69783	0.369193	5.65592e-05	0.0304588
			ANCJAENF_02047	GH36_aga1	3.2.1.22	a-galactosidase			1.51469	0.376462	0.000291681	0.0271804	1.75483	0.508883	0.00152173	0.154222
			ANCJAENF_02048	GH13_31	3.2.1.10	oligo exo-a-1,6-glucosidase			0.298119	0.268849	0.274839	0.777771	-0.732243	0.448713	0.112214	0.6981
			ANCJAENF_02048	GH13_31	3.2.1.20	a-glucosidase			0.298119	0.268849	0.274839	0.777771	-0.732243	0.448713	0.112214	0.6981
		Bifidobacterium_catenulatum_Bgsng468_m22_84	NNMNEBCK_00010	GH51_2	3.2.1.55	a-L-arabinofuranosidase			1.01447	0.193204	6.96899e-06	0.00357865	0.276749	0.170593	0.113983	0.700896
			NNMNEBCK_00011	GH27_2	3.2.1.88	b-L-arabinopyranosidase			0.734256	0.337384	0.0361723	0.333	0.3352	0.23152	0.156826	0.756524
			NNMNEBCK_00013	GH36_1	3.2.1.88	b-L-arabinopyranosidase			0.347369	0.231051	0.141451	0.623053	0.173941	0.205596	0.403449	0.91541
			NNMNEBCK_00020	GH172_2	3.2.1.-	exo-a-1,5-D-arabinofuranosidase			0.527455	0.248503	0.0407401	0.354712	0.338239	0.21031	0.11702	0.705627
			NNMNEBCK_00022	GH18_7	3.2.1.14	chitin endo-b-1,4-N-acetylglucosaminidase			0.793455	0.359751	0.0352173	0.328189	0.740802	0.269576	0.00964244	0.329457
			NNMNEBCK_00027	GH20	3.2.1.52	b-N-acetylhexosaminidase			0.913772	0.343045	0.0119998	0.187857	1.35074	0.606298	0.0332839	0.505685
			NNMNEBCK_00032	GH13_31	3.2.1.20	a-glucosidase			0.266989	0.311266	0.396704	0.853091	-0.731532	0.471458	0.130008	0.722327
			NNMNEBCK_00032	GH13_31	3.2.1.10	oligo exo-a-1,6-glucosidase			0.266989	0.311266	0.396704	0.853091	-0.731532	0.471458	0.130008	0.722327
			NNMNEBCK_00039	GH2_18	3.2.1.146	b-galactofuranosidase			0.432746	0.268564	0.115842	0.575157	-0.0437902	0.247824	0.860793	0.987666
			NNMNEBCK_00058	GH172_2	3.2.1.-	exo-a-1,5-D-arabinofuranosidase			0.545044	0.241045	0.0298881	0.304077	0.953714	0.358296	0.0117823	0.352506
			NNMNEBCK_00069	GH13_30	3.2.1.20	a-glucosidase			1.06655	0.383536	0.00857139	0.157616	2.09561	0.5799	0.000964445	0.124233
			NNMNEBCK_00070	GH77_2	2.4.1.25	4-a-glucanotransferase			0.326272	0.271795	0.237811	0.745406	0.596642	0.215309	0.00899268	0.319851
			NNMNEBCK_00077	GH2_1	3.2.1.-	a-L-arabinopyranosidase			0.139195	0.394002	0.725935	0.956312	-0.716654	0.3121	0.0279516	0.476135
			NNMNEBCK_00091	GH13_31	3.2.1.20	a-glucosidase			0.222001	0.294219	0.455431	0.880375	0.500119	0.385142	0.202844	0.797976
			NNMNEBCK_00091	GH13_31	3.2.1.10	oligo exo-a-1,6-glucosidase			0.222001	0.294219	0.455431	0.880375	0.500119	0.385142	0.202844	0.797976
			NNMNEBCK_00096	GH36_1	3.2.1.22	a-galactosidase			0.385304	0.263202	0.151896	0.641137	0.402333	0.456316	0.384131	0.909734
			NNMNEBCK_00096	GH36_1	3.2.1.-	melibiose a-1,6-galactosidase			0.385304	0.263202	0.151896	0.641137	0.402333	0.456316	0.384131	0.909734
			NNMNEBCK_00128	GH3_a	3.2.1.21	b-glucosidase			0.241834	0.24267	0.325631	0.811926	-0.105673	0.192068	0.585788	0.95545
			NNMNEBCK_00136	GH2_10	3.2.1.23	b-galactosidase			0.088265	0.233893	0.708111	0.952429	0.436972	0.253476	0.0938051	0.667473
			NNMNEBCK_00144	GH3_a	3.2.1.21	b-glucosidase			0.552853	0.191499	0.00653936	0.13881	0.44788	0.178789	0.0171979	0.407053
			NNMNEBCK_00227	GH13_18	2.4.1.7	sucrose phosphorylase			0.470188	0.244568	0.0624806	0.439339	0.00909017	0.237154	0.969649	0.996027
			NNMNEBCK_00235	GH1_13	3.2.1.21	b-glucosidase			1.50883	0.230382	1.29041e-07	0.0001832	0.12473	0.220555	0.575427	0.953634
			NNMNEBCK_00235	GH1_13	3.2.1.38	b-fucosidase			1.50883	0.230382	1.29041e-07	0.0001832	0.12473	0.220555	0.575427	0.953634
			NNMNEBCK_00239	GH2_13	3.2.1.25	b-mannosidase			2.17491	0.247002	1.65843e-10	5.71803e-07	1.41739	0.325134	0.000114314	0.0433185
			NNMNEBCK_00242	GH36_1	3.2.1.22	a-galactosidase			1.71682	0.188713	7.30179e-11	2.71121e-07	0.186147	0.167119	0.273154	0.849394
			NNMNEBCK_00312	GH43_4	3.2.1.99	arabinan endo-a-1,5-arabinofuranosidase			0.0695741	0.238992	0.772634	0.965625	-0.0946406	0.22994	0.683225	0.970903
			NNMNEBCK_00313	GH43_4	3.2.1.99	arabinan endo-a-1,5-arabinofuranosidase			0.189093	0.280364	0.504329	0.897939	-0.00866456	0.217653	0.968478	0.995982
			NNMNEBCK_00314	GH43_27	3.2.1.-	arabinan exo-a-1,2-L-arabinofuranosidase			0.31586	0.30207	0.302693	0.796926	-0.0563578	0.229204	0.80725	0.981925
			NNMNEBCK_00314	GH43_27	3.2.1.-	arabinan exo-a-1,3-L-arabinofuranosidase			0.31586	0.30207	0.302693	0.796926	-0.0563578	0.229204	0.80725	0.981925
			NNMNEBCK_00316	GH43_26	3.2.1.-	arabinan exo-a-1,5-L-arabinofuranosidase			0.156045	0.290194	0.594074	0.923754	0.0429963	0.206813	0.836548	0.986198
			NNMNEBCK_00320	GH146	3.2.1.185	b-L-arabinofuranosidase			0.74965	0.20661	0.00087783	0.0464615	-0.264122	0.161984	0.112216	0.6981
			NNMNEBCK_00421	GH13_4	2.4.1.4	amylosucrase			0.608981	0.186471	0.00239964	0.0811707	0.0182317	0.171503	0.915965	0.990184
			NNMNEBCK_00471	GH77_2	2.4.1.25	4-a-glucanotransferase			0.392043	0.217179	0.0794183	0.487044	0.122785	0.171246	0.478266	0.93277
			NNMNEBCK_00474	GH13_11	3.2.1.68	starch endo-a-1,6-glucosidase			0.433607	0.20991	0.0461141	0.378109	0.314851	0.191875	0.110036	0.694133
			NNMNEBCK_00527	GH91	3.2.1.-	dianhydride (1,2':2,3') fructofuranose b-2,3-fructosidase			0.251983	0.227358	0.275077	0.777781	-0.0420621	0.202296	0.836529	0.986198
			NNMNEBCK_00653	GH42	3.2.1.23	b-galactosidase			0.509263	0.222529	0.0280817	0.293526	0.870932	0.256566	0.00176233	0.163563
			NNMNEBCK_00653	GH42	3.2.1.-	antigen exo-b-1,3-galactosidase			0.509263	0.222529	0.0280817	0.293526	0.870932	0.256566	0.00176233	0.163563
			NNMNEBCK_00865	GH13_9	2.4.1.18	1,4-a-glucan branching enzyme			0.727048	0.270809	0.0109046	0.179036	0.140522	0.316496	0.659862	0.967615
			NNMNEBCK_00889	GH13_11	3.2.1.68	starch endo-a-1,6-glucosidase			0.664818	0.198217	0.00188622	0.0712665	0.420415	0.165208	0.0156441	0.391699
			NNMNEBCK_00889	GH13_11	2.4.1.25	4-a-glucanotransferase			0.664818	0.198217	0.00188622	0.0712665	0.420415	0.165208	0.0156441	0.391699
			NNMNEBCK_01479	GH125	3.2.1.163	mannosyl-oligosaccharide exo-a-1,6-mannosidase			0.92701	0.3139	0.00558754	0.127434	0.190069	0.195821	0.338589	0.885406
			NNMNEBCK_01530	GH32	3.2.1.26	sucrose b-2,1-fructosidase			0.787314	0.419377	0.0685928	0.456434	0.397581	0.536195	0.463491	0.92967
			NNMNEBCK_01637	GH3_a	3.2.1.21	b-glucosidase			0.983292	0.191023	9.56595e-06	0.00457177	0.841215	0.200137	0.000180198	0.0571241
			NNMNEBCK_01637	GH3_a	3.2.1.37	xylan exo-b-1,4-xylosidase			0.983292	0.191023	9.56595e-06	0.00457177	0.841215	0.200137	0.000180198	0.0571241
			NNMNEBCK_01637	GH3_a	3.2.1.55	a-L-arabinofuranosidase			0.983292	0.191023	9.56595e-06	0.00457177	0.841215	0.200137	0.000180198	0.0571241
			NNMNEBCK_01641	GH3_c	3.2.1.21	b-glucosidase			1.46775	0.381041	0.000463328	0.0338348	1.54769	0.34529	7.97222e-05	0.0339374
			NNMNEBCK_01643	GH5_44	3.2.1.23	b-galactosidase			0.150204	0.174241	0.394368	0.851378	-0.260163	0.151688	0.0954259	0.670122
			NNMNEBCK_01724	GH31_15	3.2.1.20	a-glucosidase			1.12594	0.283687	0.000330051	0.0283985	0.877369	0.263039	0.00206835	0.174881
			NNMNEBCK_01766	GH42	3.2.1.23	b-galactosidase			0.0957707	0.412408	0.81768	0.974022	-0.018555	0.761246	0.980696	0.997251
			NNMNEBCK_01766	GH42	3.2.1.-	antigen exo-b-1,3-galactosidase			0.0957707	0.412408	0.81768	0.974022	-0.018555	0.761246	0.980696	0.997251
			NNMNEBCK_01767	GH35	3.2.1.23	b-galactosidase			0.333196	0.416732	0.429218	0.869363	0.148711	0.672043	0.826197	0.985346
			NNMNEBCK_01807	GH13_3	2.4.99.16	starch phosphorylase			0.377934	0.131767	0.0068624	0.141862	0.393156	0.185632	0.041571	0.542169
		Blautia_luti_Bg7063_SSTS	AGCELHME_00031	GH29_a	3.2.1.127	antigen a-1,6-fucosidase
			AGCELHME_00090	GH13_m51	3.2.1.20	a-glucosidase
			AGCELHME_00140	GH31_1	3.2.1.20	a-glucosidase
			AGCELHME_00141	GH13_31	5.4.99.11	isomaltulose synthase
			AGCELHME_00141	GH13_31	3.2.1.20	a-glucosidase
			AGCELHME_00422	GH3_a	3.2.1.21	b-glucosidase
			AGCELHME_00596	GH36_1	3.2.1.22	a-galactosidase
			AGCELHME_00607	GH13_11	3.2.1.20	a-glucosidase
			AGCELHME_00745	GH13_9	2.4.1.18	1,4-a-glucan branching enzyme
			AGCELHME_00825	GH31_4	3.2.1.177	a-xylosidase
			AGCELHME_00887	GH3_c	3.2.1.37	xylan exo-b-1,4-xylosidase
			AGCELHME_01060	GH43_35	3.2.1.37	xylan exo-b-1,4-xylosidase
			AGCELHME_01060	GH43_35	3.2.1.55	a-L-arabinofuranosidase
			AGCELHME_01062	GH3_a	3.2.1.21	b-glucosidase
			AGCELHME_01063	GH2_1	3.2.1.-	a-L-arabinopyranosidase
			AGCELHME_01118	GH36_1	3.2.1.88	b-L-arabinopyranosidase
			AGCELHME_01266	GH1_7	3.2.1.21	b-glucosidase
			AGCELHME_01266	GH1_7	3.2.1.37	xylan exo-b-1,4-xylosidase
			AGCELHME_01266	GH1_7	3.2.1.86	b-(6 phospho)-glucosidase
			AGCELHME_01389	GH3_c	3.2.1.58	glucan exo-b-1,3-glucosidase
			AGCELHME_01389	GH3_c	3.2.1.-	glucan exo-b-1,2-glucosidase
			AGCELHME_01390	GH31_4	3.2.1.177	a-xylosidase
			AGCELHME_01391	GH95	3.2.1.63	exo-a-1,2-fucosidase
			AGCELHME_01563	GH29_a	3.2.1.51	a-fucosidase
			AGCELHME_01567	GH29_a	3.2.1.51	a-fucosidase
			AGCELHME_01577	GH13_31	3.2.1.10	oligo exo-a-1,6-glucosidase
			AGCELHME_01588	GH13_9	2.4.1.18	1,4-a-glucan branching enzyme
			AGCELHME_01659	GH32	3.2.1.26	sucrose b-2,1-fructosidase
			AGCELHME_01661	GH13_4	2.4.1.4	amylosucrase
			AGCELHME_01667	GH77_1	2.4.1.25	4-a-glucanotransferase
			AGCELHME_01711	GH4_2	3.2.1.6	MLG endo-b-1,3/4-glucosidase
			AGCELHME_01711	GH4_2	3.2.1.86	b-(6 phospho)-glucosidase
			AGCELHME_01866	GH32	3.2.1.26	sucrose b-2,1-fructosidase
			AGCELHME_01910	GH29_b	3.2.1.51	a-fucosidase
			AGCELHME_02016	GH116_2	3.2.1.-	b-D-arabinofuranosidase
			AGCELHME_02017	GH13_31	3.2.1.20	a-glucosidase
			AGCELHME_02017	GH13_29	3.2.1.93	phosphotrehalose a-1,1-(6 phospho)-glucosidase
			AGCELHME_02017	GH13_31	3.2.1.10	oligo exo-a-1,6-glucosidase
			AGCELHME_02134	GH42	3.2.1.-	a-L-arabinopyranosidase
			AGCELHME_02180	GH127	3.2.1.-	rhamnogalacturonan II endo-a-1,3-aceric acid hydrolase
			AGCELHME_02201	GH3_a	3.2.1.21	b-glucosidase
			AGCELHME_02201	GH3_a	3.2.1.58	glucan exo-b-1,3-glucosidase
			AGCELHME_02254	GH1_7	3.2.1.86	b-(6 phospho)-glucosidase
			AGCELHME_02254	GH1_7	3.2.1.21	b-glucosidase
			AGCELHME_02266	GH51_1	3.2.1.55	a-L-arabinofuranosidase
			AGCELHME_02374	GH106_b	3.2.1.40	a-rhamnosidase
			AGCELHME_02415	GH116_2	3.2.1.-	b-D-arabinofuranosidase
			AGCELHME_02419	GH32_1	3.2.1.7	inulin endo-b-2,1-fructosidase
			AGCELHME_02419	GH32_1	3.2.1.26	sucrose b-2,1-fructosidase
			AGCELHME_02491	GH2_10	3.2.1.23	b-galactosidase
			AGCELHME_02637	GH31_19	3.2.1.-	exo-a-1,4-galactosidase
			AGCELHME_02642	GH36_1	3.2.1.22	a-galactosidase
			AGCELHME_02644	GH4_3	3.2.1.22	a-galactosidase
			AGCELHME_02908	GH13_4	2.4.1.4	amylosucrase
			AGCELHME_02974	GH172_2	3.2.1.-	exo-a-1,5-D-arabinofuranosidase
			AGCELHME_03008	GH78_b	3.2.1.40	a-rhamnosidase
			AGCELHME_03024	GH78_a	3.2.1.40	a-rhamnosidase
			AGCELHME_03038	GH13_21	3.2.1.1	amylose endo-a-1,4-glucosidase
			AGCELHME_03088	GH77_1	2.4.1.25	4-a-glucanotransferase
			AGCELHME_03155	GH42	3.2.1.23	b-galactosidase
			AGCELHME_03157	GH112	2.4.1.211	b-1,3-galactosyl-N-acetyl-glucosamine phosphorylase
			AGCELHME_03157	GH112	2.4.1.211	b-1,3-galactosyl-N-acetyl-galactosamine phosphorylase
			AGCELHME_03186	GH13_11	3.2.1.20	a-glucosidase
			AGCELHME_03479	GH13_31	3.2.1.20	a-glucosidase
			AGCELHME_03705	GH29_d	3.2.1.51	a-fucosidase
			AGCELHME_03705	GH29_d	3.2.1.111	antigen exo-a-1,3-fucosidase
			AGCELHME_03705	GH29_d	3.2.1.-	antigen exo-a-1,4-fucosidase
			AGCELHME_03706	GH29_a	3.2.1.127	antigen a-1,6-fucosidase
			AGCELHME_03729	GH2_10	3.2.1.23	b-galactosidase
			AGCELHME_03748	GH20	3.2.1.52	b-N-acetylhexosaminidase			-0.884823	0.636334	0.213761	0.7211	0.971955	1.28208	0.482569	0.933999
		Blautia_obeum_Bg7063_SSTS2015_bc1022	HIAFFLEM_00376	GH13_9	2.4.1.18	1,4-a-glucan branching enzyme			-0.173328	0.377202	0.65169	0.939592	0.6286	0.532141	0.262407	0.842874
			HIAFFLEM_00624	GH77_1	2.4.1.25	4-a-glucanotransferase			0.00586224	0.418575	0.988989	0.998178	0.253714	0.560066	0.659349	0.967615
			HIAFFLEM_00738	GH13_21	3.2.1.1	amylose endo-a-1,4-glucosidase			0.0225267	0.546061	0.967605	0.996031	-1.3607	0.963195	0.185409	0.78383
			HIAFFLEM_00881	GH31_1	3.2.1.20	a-glucosidase			-0.0892883	0.578338	0.879122	0.985091	0.37747	0.778441	0.637256	0.964745
			HIAFFLEM_00882	GH13_31	5.4.99.11	isomaltulose synthase			-0.130089	0.516738	0.804439	0.97219	-0.319433	0.713549	0.663081	0.968425
			HIAFFLEM_00882	GH13_31	3.2.1.20	a-glucosidase			-0.130089	0.516738	0.804439	0.97219	-0.319433	0.713549	0.663081	0.968425
			HIAFFLEM_01050	GH78_a	3.2.1.40	a-rhamnosidase			-0.653974	0.613625	0.302354	0.796926	0.587054	0.56849	0.328715	0.879581
			HIAFFLEM_01615	GH78_a	3.2.1.40	a-rhamnosidase			-0.794186	0.42094	0.0787112	0.484412	-1.21922	0.75962	0.147153	0.74639
			HIAFFLEM_01623	GH1_7	3.2.1.86	b-(6 phospho)-glucosidase			0.169438	0.535622	0.755596	0.961416	0.263104	0.791215	0.745739	0.975698
			HIAFFLEM_01623	GH1_7	3.2.1.23	b-galactosidase			0.169438	0.535622	0.755596	0.961416	0.263104	0.791215	0.745739	0.975698
			HIAFFLEM_01656	GH13_9	2.4.1.18	1,4-a-glucan branching enzyme			-0.0919034	0.580606	0.876094	0.984818	0.605365	0.826571	0.479251	0.933076
			HIAFFLEM_01692	GH36_1	3.2.1.22	a-galactosidase			-0.579867	0.48201	0.246469	0.754804	0.623009	0.780571	0.441677	0.923306
			HIAFFLEM_01848	GH172_2	3.2.1.-	exo-a-1,5-D-arabinofuranosidase			0.190139	0.705519	0.790787	0.969369	-0.252371	0.833032	0.767576	0.977939
			HIAFFLEM_01849	GH13_4	2.4.1.4	amylosucrase			-0.192485	0.586684	0.74685	0.960244	0.1983	0.740376	0.793781	0.981207
			HIAFFLEM_01851	GH32_exoI	3.2.1.26	sucrose b-2,1-fructosidase			0.0516593	0.406365	0.900333	0.986845	0.518815	0.722451	0.487648	0.936173
			HIAFFLEM_01853	GH32_exoI	3.2.1.26	sucrose b-2,1-fructosidase			-0.13632	0.400774	0.737917	0.958874	-0.14789	0.516613	0.779993	0.979404
			HIAFFLEM_01857	GH3_c	3.2.1.58	glucan exo-b-1,3-glucosidase			-0.126829	0.37404	0.791881	0.969522
			HIAFFLEM_01857	GH3_c	3.2.1.-	glucan exo-b-1,2-glucosidase			-0.126829	0.37404	0.791881	0.969522
			HIAFFLEM_01924	GH78_b	3.2.1.40	a-rhamnosidase			-0.169129	0.445341	0.709106	0.952657	0.659864	0.574603	0.275172	0.85024
			HIAFFLEM_01925	GH2_1	3.2.1.-	a-L-arabinopyranosidase			0.0931098	0.593905	0.878262	0.985091	0.732107	0.545759	0.206814	0.801999
			HIAFFLEM_01932	GH43_35	3.2.1.37	xylan exo-b-1,4-xylosidase			-0.333472	0.389306	0.40359	0.856674	-0.0785112	0.660521	0.907527	0.989467
			HIAFFLEM_01932	GH43_35	3.2.1.55	a-L-arabinofuranosidase			-0.333472	0.389306	0.40359	0.856674	-0.0785112	0.660521	0.907527	0.989467
			HIAFFLEM_02030	GH2_10	3.2.1.23	b-galactosidase			0.072261	0.468807	0.879316	0.985091	0.879401	0.751025	0.266366	0.846261
			HIAFFLEM_02031	GH42	3.2.1.23	b-galactosidase			-0.282318	0.513754	0.589796	0.922925	1.13041	0.681962	0.128396	0.719555
			HIAFFLEM_02219	GH13_31	3.2.1.20	a-glucosidase			-0.0509273	0.355625	0.887812	0.985737	0.426566	0.526485	0.434995	0.922462
			HIAFFLEM_02257	GH32_1	3.2.1.26	sucrose b-2,1-fructosidase			-0.64379	0.514696	0.227943	0.7349	-0.762141	1.17875	0.53117	0.94517
			HIAFFLEM_02347	GH94_4	2.4.1.20	cellobiose phosphorylase			0.147222	0.400245	0.71754	0.954917	-0.300149	0.574097	0.611469	0.960227
			HIAFFLEM_02456	GH3_a	3.2.1.-	MLG exo-b-1,4-glucosidase			0.651768	0.618783	0.306943	0.799302	-0.0429173	0.732603	0.954336	0.993656
			HIAFFLEM_02457	GH78_a	3.2.1.40	a-rhamnosidase			0.417302	0.594012	0.491866	0.892931	-0.0252372	0.792936	0.97518	0.996402
			HIAFFLEM_02467	GH13_11	3.2.1.20	a-glucosidase			-0.152073	0.67992	0.82625	0.976044	0.298077	0.757127	0.702971	0.972491
			HIAFFLEM_02585	GH77_1	2.4.1.25	4-a-glucanotransferase			0.0687884	0.593185	0.90904	0.988647	0.128525	0.772531	0.870886	0.987815
			HIAFFLEM_02589	GH13_9	2.4.1.18	1,4-a-glucan branching enzyme			0.0668669	0.392478	0.866729	0.983153	-0.149772	0.574138	0.799016	0.981305
			HIAFFLEM_02715	GH13_4	2.4.1.4	amylosucrase			0.218615	0.523939	0.681716	0.946043	-0.189156	0.656444	0.778587	0.979404
			HIAFFLEM_02735	GH13_m51	3.2.1.20	a-glucosidase			0.264436	0.499991	0.604147	0.926048	0.546949	0.514873	0.313081	0.869804
			HIAFFLEM_02739	GH78_b	3.2.1.40	a-rhamnosidase			-0.637429	0.796365	0.43519	0.871826	0.476437	0.680166	0.499606	0.939
			HIAFFLEM_02741	GH3_a	3.2.1.-	MLG exo-b-1,4-glucosidase			-1.08216	0.609291	0.0991132	0.535855	0.592102	0.918239	0.53709	0.946567
			HIAFFLEM_03051	GH20	3.2.1.52	b-N-acetylhexosaminidase			-0.840661	0.720737	0.268122	0.772878	-2.24558	1.03632	0.0669241	0.61767
			HIAFFLEM_03051	GH20	3.2.1.96	mannosyl-oligosaccharide endo-b-1,4-N-acetylglucosaminidase			-0.840661	0.720737	0.268122	0.772878	-2.24558	1.03632	0.0669241	0.61767
			HIAFFLEM_03220	GH112	2.4.1.211	b-1,3-galactosyl-N-acetyl-glucosamine phosphorylase			-0.102513	0.822746	0.902393	0.987081	0.405148	0.962076	0.682576	0.970857
			HIAFFLEM_03220	GH112	2.4.1.211	b-1,3-galactosyl-N-acetyl-galactosamine phosphorylase			-0.102513	0.822746	0.902393	0.987081	0.405148	0.962076	0.682576	0.970857
			HIAFFLEM_03310	GH13_11	3.2.1.68	starch endo-a-1,6-glucosidase			0.375968	0.469149	0.433969	0.871068	0.137317	0.9698	0.889961	0.988335
			HIAFFLEM_03310	GH13_11	3.2.1.20	a-glucosidase			0.375968	0.469149	0.433969	0.871068	0.137317	0.9698	0.889961	0.988335
			HIAFFLEM_03439	GH29_d	3.2.1.51	a-fucosidase			-0.107581	0.511715	0.836312	0.976996	-0.768595	0.836855	0.378091	0.906707
			HIAFFLEM_03439	GH29_d	3.2.1.111	antigen exo-a-1,3-fucosidase			-0.107581	0.511715	0.836312	0.976996	-0.768595	0.836855	0.378091	0.906707
			HIAFFLEM_03439	GH29_d	3.2.1.-	antigen exo-a-1,4-fucosidase			-0.107581	0.511715	0.836312	0.976996	-0.768595	0.836855	0.378091	0.906707
			HIAFFLEM_03440	GH29_a	3.2.1.127	antigen a-1,6-fucosidase			0.11211	0.554521	0.84218	0.977661	-0.128444	0.720575	0.861766	0.987721
			HIAFFLEM_03460	GH2_10	3.2.1.23	b-galactosidase			-0.0822346	0.423342	0.848282	0.979357	0.856606	0.703056	0.248557	0.834251
		Dorea_formicigenerans_Bg7063	EMCKBHPA_00088	GH32_1	3.2.1.26	sucrose b-2,1-fructosidase			0.0661321	0.897348	0.941815	0.992906	0.90648	0.46091	0.0588503	0.595403
			EMCKBHPA_00088	GH32_1	2.4.1.-	sucrose:sucrose 6-fructosyltransferase (6-SST)			0.0661321	0.897348	0.941815	0.992906	0.90648	0.46091	0.0588503	0.595403
			EMCKBHPA_00089	GH91	3.2.1.-	dianhydride (1,2':2,3') fructofuranose b-2,3-fructosidase			0.595264	0.802307	0.464091	0.883906	1.62324	0.376321	0.000169815	0.0546638
			EMCKBHPA_00160	GH13_m51	3.2.1.20	a-glucosidase			0.786207	0.295967	0.0120723	0.188403	0.0563574	0.428542	0.89628	0.98879
			EMCKBHPA_00916	GH13_9	2.4.1.18	1,4-a-glucan branching enzyme			-0.184115	0.368236	0.620502	0.931708	0.0251842	0.364764	0.945414	0.992978
			EMCKBHPA_00987	GH123_2	3.2.1.-	exo-b-1,3-N-acetylgalactosaminidase			-0.458766	0.410335	0.273779	0.777143	0.729361	0.602054	0.236618	0.825938
			EMCKBHPA_00987	GH123_2	3.2.1.-	exo-b-1,4-N-acetylgalactosaminidase			-0.458766	0.410335	0.273779	0.777143	0.729361	0.602054	0.236618	0.825938
			EMCKBHPA_01002	GH13_21	3.2.1.1	amylose endo-a-1,4-glucosidase			-0.306371	0.468581	0.518044	0.902577	0.0612929	0.481247	0.899503	0.988792
			EMCKBHPA_01367	GH77_1	2.4.1.25	4-a-glucanotransferase			0.203187	0.483389	0.677138	0.945099	0.580893	0.583328	0.328513	0.879581
			EMCKBHPA_01397	GH29_d	3.2.1.51	a-fucosidase			-0.373618	0.345659	0.288084	0.78782	0.113569	0.302665	0.710128	0.973245
			EMCKBHPA_01397	GH29_d	3.2.1.111	antigen exo-a-1,3-fucosidase			-0.373618	0.345659	0.288084	0.78782	0.113569	0.302665	0.710128	0.973245
			EMCKBHPA_01397	GH29_d	3.2.1.-	antigen exo-a-1,4-fucosidase			-0.373618	0.345659	0.288084	0.78782	0.113569	0.302665	0.710128	0.973245
			EMCKBHPA_01398	GH2_10	3.2.1.23	b-galactosidase			-0.234316	0.381278	0.543194	0.90945	-0.238471	0.259766	0.366449	0.900339
			EMCKBHPA_01424	GH2_10	3.2.1.23	b-galactosidase			0.489053	0.332464	0.151058	0.63946	0.0919602	0.389979	0.815133	0.983557
			EMCKBHPA_02015	GH3_a	3.2.1.-	MLG exo-b-1,4-glucosidase			0.17112	0.38702	0.661554	0.942393	0.769116	0.539654	0.168793	0.768002
			EMCKBHPA_02144	GH3_a	3.2.1.21	b-glucosidase			-0.434769	0.39982	0.295222	0.79244	0.847564	0.513131	0.124492	0.71441
			EMCKBHPA_02147	GH3_a	3.2.1.21	b-glucosidase			0.237035	0.338575	0.489088	0.891613	0.148325	0.410152	0.721076	0.973939
			EMCKBHPA_02148	GH3_a	3.2.1.21	b-glucosidase			0.475772	0.418054	0.279274	0.781532	-0.0856155	0.475182	0.860615	0.987666
			EMCKBHPA_02299	GH13_11	3.2.1.68	starch endo-a-1,6-glucosidase			0.0794718	0.466737	0.865979	0.983153	0.084793	0.48076	0.861368	0.987666
			EMCKBHPA_02299	GH13_11	3.2.1.20	a-glucosidase			0.0794718	0.466737	0.865979	0.983153	0.084793	0.48076	0.861368	0.987666
			EMCKBHPA_02559	GH77_1	2.4.1.25	4-a-glucanotransferase			-0.461841	0.490621	0.35591	0.832354	-0.721928	1.25289	0.570599	0.952093
			EMCKBHPA_03342	GH2_18	3.2.1.146	b-galactofuranosidase			0.0756783	0.520319	0.885891	0.985574	-0.0368113	0.607051	0.952397	0.993479
		Dorea_longicatena_SSTS7063	OOAPABDJ_00186	GH36_1	3.2.1.22	a-galactosidase			0.999415	0.412444	0.0218583	0.259557	-0.168748	0.403303	0.678726	0.970025
			OOAPABDJ_00187	GH13_4	2.4.1.4	amylosucrase			0.333695	0.399588	0.410731	0.860111	-0.0405237	0.447038	0.928417	0.991455
			OOAPABDJ_00295	GH13_9	2.4.1.18	1,4-a-glucan branching enzyme			0.3759	0.282539	0.191741	0.696207	-0.0888524	0.316009	0.780576	0.979404
			OOAPABDJ_00358	GH2_18	3.2.1.146	b-galactofuranosidase			-0.173258	0.325393	0.597872	0.924532	-0.0830409	0.362594	0.820462	0.984902
			OOAPABDJ_00397	GH32_1	3.2.1.26	sucrose b-2,1-fructosidase			0.632622	0.294346	0.0428745	0.363526	-0.710088	0.46551	0.142819	0.741151
			OOAPABDJ_00902	GH77_1	2.4.1.25	4-a-glucanotransferase			0.303997	0.44929	0.503097	0.897487	-0.551618	0.402912	0.180814	0.779155
			OOAPABDJ_01163	GH13_31	3.2.1.20	a-glucosidase			-0.409015	0.400855	0.314368	0.804865	-0.304649	0.480213	0.531156	0.94517
			OOAPABDJ_01428	GH13_9	2.4.1.18	1,4-a-glucan branching enzyme			0.263381	0.389761	0.503517	0.89784	0.328978	0.353332	0.359502	0.897151
			OOAPABDJ_01792	GH2_10	3.2.1.23	b-galactosidase			-0.628457	0.236411	0.0116416	0.18491	-0.480714	0.253563	0.0676516	0.619269
			OOAPABDJ_01795	GH29_d	3.2.1.51	a-fucosidase			-0.15702	0.343398	0.650485	0.939044	-0.666401	0.384435	0.0953337	0.670122
			OOAPABDJ_01795	GH29_d	3.2.1.111	antigen exo-a-1,3-fucosidase			-0.15702	0.343398	0.650485	0.939044	-0.666401	0.384435	0.0953337	0.670122
			OOAPABDJ_01795	GH29_d	3.2.1.-	antigen exo-a-1,4-fucosidase			-0.15702	0.343398	0.650485	0.939044	-0.666401	0.384435	0.0953337	0.670122
			OOAPABDJ_02011	GH13_11	3.2.1.20	a-glucosidase			0.247543	0.351042	0.485509	0.890857	-0.115619	0.469683	0.807289	0.981925
			OOAPABDJ_02011	GH13_11	3.2.1.68	starch endo-a-1,6-glucosidase			0.247543	0.351042	0.485509	0.890857	-0.115619	0.469683	0.807289	0.981925
			OOAPABDJ_02352	GH33	3.2.1.18	a-neuraminidase			0.678393	0.499444	0.183061	0.685135	-0.591003	0.597492	0.330253	0.880084
			OOAPABDJ_02352	GH33	4.2.2.15	anhydrosialidase			0.678393	0.499444	0.183061	0.685135	-0.591003	0.597492	0.330253	0.880084
			OOAPABDJ_02530	GH13_m51	3.2.1.20	a-glucosidase			-0.0205876	0.353136	0.953862	0.994626	0.0182522	0.243729	0.940819	0.992599
			OOAPABDJ_02715	GH77_1	2.4.1.25	4-a-glucanotransferase			-0.423728	0.497565	0.400393	0.855584	0.175127	0.372801	0.64204	0.965725
			OOAPABDJ_02770	GH3_a	3.2.1.21	b-glucosidase			0.15087	0.338812	0.658851	0.941578	-0.20291	0.285169	0.482244	0.933999
			OOAPABDJ_03041	GH13_29	3.2.1.93	phosphotrehalose a-1,1-(6 phospho)-glucosidase			-0.214532	0.413019	0.607547	0.927327	0.0326657	0.476593	0.945948	0.993153
			OOAPABDJ_03086	GH32	3.2.1.26	sucrose b-2,1-fructosidase			-0.279852	0.380265	0.4689	0.885744	-0.382154	0.421154	0.372861	0.904037
			OOAPABDJ_03263	GH13_31	3.2.1.20	a-glucosidase			-0.332242	0.362016	0.365613	0.836524	-0.562381	0.298344	0.0698469	0.625654
			OOAPABDJ_03263	GH13_31	3.2.1.70	dextran exo-a-1,6-glucosidase			-0.332242	0.362016	0.365613	0.836524	-0.562381	0.298344	0.0698469	0.625654
			OOAPABDJ_03302	GH129_1	3.2.1.49	antigen a-1,3-N-acetylgalactosaminidase			0.350499	0.389197	0.373971	0.841527	0.332189	0.404783	0.418773	0.91873
			OOAPABDJ_03311	GH123_2	3.2.1.-	exo-b-1,3-N-acetylgalactosaminidase			0.34312	0.349231	0.334575	0.817797	-0.339692	0.45203	0.459112	0.928485
			OOAPABDJ_03311	GH123_2	3.2.1.-	exo-b-1,4-N-acetylgalactosaminidase			0.34312	0.349231	0.334575	0.817797	-0.339692	0.45203	0.459112	0.928485
			OOAPABDJ_03317	GH16_24	3.2.1.-	mucin endo-b-1,4-galactosidase			0.506812	0.598325	0.40289	0.856626	-0.607525	0.468755	0.205182	0.799892
			OOAPABDJ_03319	GH65_4	2.4.1.64	trehalose phosphorylase			0.477626	0.484212	0.330905	0.815105	-0.411845	0.587807	0.489107	0.936827
			OOAPABDJ_03349	GH32_1	3.2.1.7	inulin endo-b-2,1-fructosidase			0.253046	0.349969	0.475067	0.887132	-0.223922	0.409646	0.588968	0.956223
			OOAPABDJ_03349	GH32_1	3.2.1.26	sucrose b-2,1-fructosidase			0.253046	0.349969	0.475067	0.887132	-0.223922	0.409646	0.588968	0.956223
			OOAPABDJ_03350	GH172_1	3.2.1.-	a-D-arabinofuranosidase			0.250716	0.438732	0.571683	0.917686	-0.0172151	0.284363	0.952156	0.993479
			OOAPABDJ_03350	GH172_1	3.2.1.-	a-D-fructofuranosidase			0.250716	0.438732	0.571683	0.917686	-0.0172151	0.284363	0.952156	0.993479
			OOAPABDJ_03381	GH13_21	3.2.1.1	amylose endo-a-1,4-glucosidase			0.000622925	0.331523	0.998511	0.999649	-0.239106	0.272126	0.387063	0.909943
		Enterococcus_avium_Bang_SAM2_39_S1	AKLJOBCP_00054	GH1_7	3.2.1.86	b-(6 phospho)-glucosidase			0.407928	0.377724	0.294418	0.791949	-0.28714	0.527601	0.598203	0.959013
			AKLJOBCP_00059	GH1_7	3.2.1.86	b-(6 phospho)-glucosidase			0.29555	0.317916	0.359303	0.834232	-0.0841596	0.385687	0.828654	0.985688
			AKLJOBCP_00208	GH4_1	3.2.1.122	a-(6-phospho)-1,4-glucosidase			0.270947	0.350152	0.446605	0.876229	-0.469799	0.417784	0.271921	0.848945
			AKLJOBCP_00259	GH1_3	3.2.1.85	b-(6-phospho)-galactosidase			-0.15602	0.459198	0.736062	0.958309	1.94218	0.815179	0.0242232	0.450833
			AKLJOBCP_00295	GH1_5	3.2.1.86	b-(6 phospho)-glucosidase			3.71586	0.326218	8.54456e-13	4.58273e-09	-0.222557	0.444217	0.621126	0.960625
			AKLJOBCP_00295	GH1_5	3.2.1.23	b-galactosidase			3.71586	0.326218	8.54456e-13	4.58273e-09	-0.222557	0.444217	0.621126	0.960625
			AKLJOBCP_00295	GH1_5	3.2.1.21	b-glucosidase			3.71586	0.326218	8.54456e-13	4.58273e-09	-0.222557	0.444217	0.621126	0.960625
			AKLJOBCP_00349	GH13_20	3.2.1.135	pullulan exo-a-1,4-panosidase			-0.346338	0.250764	0.175752	0.67598	0.0880889	0.322365	0.786411	0.980046
			AKLJOBCP_00349	GH13_20	3.2.1.133	amylose exo-a-1,4-glucobiosidase			-0.346338	0.250764	0.175752	0.67598	0.0880889	0.322365	0.786411	0.980046
			AKLJOBCP_00503	GH1_11	3.2.1.23	b-galactosidase			0.0591134	0.313635	0.851692	0.979712	0.0722901	0.386608	0.853123	0.987316
			AKLJOBCP_00503	GH1_11	3.2.1.86	b-(6 phospho)-glucosidase			0.0591134	0.313635	0.851692	0.979712	0.0722901	0.386608	0.853123	0.987316
			AKLJOBCP_00511	GH1_7	3.2.1.86	b-(6 phospho)-glucosidase			0.471976	0.310044	0.138768	0.619351	0.188877	0.453038	0.679922	0.970179
			AKLJOBCP_00598	GH73	3.2.1.-	peptidoglycan endo-b-1,4-N-acetylglucosaminidase			-0.389151	0.457484	0.408346	0.859061	-0.184091	0.519284	0.728642	0.974815
			AKLJOBCP_00614	GH1_7	3.2.1.21	b-glucosidase			0.345749	0.312707	0.276867	0.77931	0.262231	0.365167	0.478066	0.932577
			AKLJOBCP_00614	GH1_7	3.2.1.37	xylan exo-b-1,4-xylosidase			0.345749	0.312707	0.276867	0.77931	0.262231	0.365167	0.478066	0.932577
			AKLJOBCP_00614	GH1_7	3.2.1.86	b-(6 phospho)-glucosidase			0.345749	0.312707	0.276867	0.77931	0.262231	0.365167	0.478066	0.932577
			AKLJOBCP_00662	GH16_24	3.2.1.-	mucin endo-b-1,4-galactosidase			-0.216061	0.402566	0.596032	0.923896	-1.7041	0.92863	0.0789199	0.646149
			AKLJOBCP_00666	GH4_1	3.2.1.122	a-(6-phospho)-1,4-glucosidase			0.382457	0.44205	0.393376	0.850994	-0.769479	0.924422	0.411766	0.918572
			AKLJOBCP_00787	GH2_10	3.2.1.23	b-galactosidase			0.607929	0.340978	0.0835344	0.49811	0.379435	0.257241	0.149685	0.748415
			AKLJOBCP_00848	GH1_7	3.2.1.86	b-(6 phospho)-glucosidase			0.153378	0.426316	0.723446	0.955894	0.285798	0.467636	0.549681	0.947796
			AKLJOBCP_00850	GH65_4	2.4.1.64	trehalose phosphorylase			0.264336	0.299756	0.384651	0.845805	-0.336181	0.353663	0.350255	0.891107
			AKLJOBCP_00926	GH43_12	3.2.1.55	a-L-arabinofuranosidase			0.0761912	0.38117	0.842725	0.977753	-0.231087	0.344275	0.506891	0.94126
			AKLJOBCP_00926	GH43_12	3.2.1.37	xylan exo-b-1,4-xylosidase			0.0761912	0.38117	0.842725	0.977753	-0.231087	0.344275	0.506891	0.94126
			AKLJOBCP_00928	GH78_a	3.2.1.40	a-rhamnosidase			0.742339	0.395069	0.0683581	0.456132	-0.182343	0.312549	0.56371	0.950408
			AKLJOBCP_00929	GH3_h	3.2.1.21	b-glucosidase			0.281522	0.368577	0.44996	0.877877	-0.347047	0.347145	0.325187	0.87702
			AKLJOBCP_00929	GH3_h	2.4.1.-	b-glucoside phosphorylase			0.281522	0.368577	0.44996	0.877877	-0.347047	0.347145	0.325187	0.87702
			AKLJOBCP_00932	GH2_1	3.2.1.23	b-galactosidase			0.867612	0.311563	0.00905225	0.161954	-0.148314	0.530093	0.781386	0.979404
			AKLJOBCP_01185	GH73	3.2.1.-	peptidoglycan endo-b-1,4-N-acetylglucosaminidase			0.0327447	0.282149	0.908292	0.988603	0.149166	0.229983	0.521088	0.942535
			AKLJOBCP_01259	GH78_b	3.2.1.40	a-rhamnosidase			0.663798	0.355768	0.071554	0.46461	0.181549	0.419686	0.668412	0.969483
			AKLJOBCP_01296	GH65_1	2.4.1.8	maltose phosphorylase			0.0179282	0.290769	0.951176	0.994075	0.354053	0.26965	0.197973	0.794182
			AKLJOBCP_01428	GH1_5	3.2.1.86	b-(6 phospho)-glucosidase			0.535777	0.266931	0.0525028	0.404454	0.546939	0.361235	0.139525	0.736589
			AKLJOBCP_01428	GH1_5	3.2.1.23	b-galactosidase			0.535777	0.266931	0.0525028	0.404454	0.546939	0.361235	0.139525	0.736589
			AKLJOBCP_01428	GH1_5	3.2.1.21	b-glucosidase			0.535777	0.266931	0.0525028	0.404454	0.546939	0.361235	0.139525	0.736589
			AKLJOBCP_01478	GH65_3	2.4.1.230	kojibiose phosphorylase			0.131766	0.443032	0.769375	0.964695	-0.367327	0.494387	0.465345	0.929692
			AKLJOBCP_01485	GH13_18	2.4.1.352	a-glucosyl-glycerate phosphorylase			0.284751	0.307449	0.363212	0.835862	-0.0189868	0.437417	0.965722	0.995675
			AKLJOBCP_01558	GH13_29	3.2.1.93	phosphotrehalose a-1,1-(6 phospho)-glucosidase			0.00786145	0.352698	0.982347	0.998002	0.0492292	0.295357	0.868612	0.987815
			AKLJOBCP_01558	GH13_29	3.2.1.20	a-glucosidase			0.00786145	0.352698	0.982347	0.998002	0.0492292	0.295357	0.868612	0.987815
			AKLJOBCP_01673	GH35_1	3.2.1.23	b-galactosidase			-0.0510647	0.384936	0.89527	0.986419	0.161365	0.371031	0.666546	0.969171
			AKLJOBCP_01673	GH35_1	3.2.1.-	antigen exo-b-1,3-galactosidase			-0.0510647	0.384936	0.89527	0.986419	0.161365	0.371031	0.666546	0.969171
			AKLJOBCP_01763	GH38_a2	3.2.1.-	mannosyl-oligosaccharide exo-a-1,3-mannosidase			0.77045	0.317594	0.0204101	0.249986	0.446694	0.301713	0.148218	0.746903
			AKLJOBCP_01775	GH1_5	3.2.1.85	b-(6-phospho)-galactosidase			0.272615	0.370502	0.467384	0.88532	0.350102	0.433056	0.426461	0.920051
			AKLJOBCP_01775	GH1_5	3.2.1.86	b-(6 phospho)-glucosidase			0.272615	0.370502	0.467384	0.88532	0.350102	0.433056	0.426461	0.920051
			AKLJOBCP_01784	GH105_f	3.2.1.172	rhamnogalacturonan I unsaturated-a-1,2-galacturonidase			0.623812	0.35397	0.0959823	0.529346	-0.418958	0.44907	0.363195	0.898394
			AKLJOBCP_01913	GH1_7	3.2.1.86	b-(6 phospho)-glucosidase			-0.0322723	0.652565	0.96083	0.994991	-0.996227	0.441797	0.0313436	0.49773
			AKLJOBCP_01913	GH1_7	3.2.1.23	b-galactosidase			-0.0322723	0.652565	0.96083	0.994991	-0.996227	0.441797	0.0313436	0.49773
			AKLJOBCP_01963	GH13_20	3.2.1.1	amylose endo-a-1,4-glucosidase			0.752954	0.374526	0.0534513	0.408098	0.32206	0.428556	0.457843	0.92848
			AKLJOBCP_01963	GH13_20	3.2.1.135	pullulan exo-a-1,4-panosidase			0.752954	0.374526	0.0534513	0.408098	0.32206	0.428556	0.457843	0.92848
			AKLJOBCP_01963	GH13_20	3.2.1.133	amylose exo-a-1,4-glucobiosidase			0.752954	0.374526	0.0534513	0.408098	0.32206	0.428556	0.457843	0.92848
			AKLJOBCP_01964	GH13_31	3.2.1.20	a-glucosidase			0.567711	0.243119	0.025577	0.280563	0.59976	0.339221	0.0868939	0.656888
			AKLJOBCP_01964	GH13_31	3.2.1.70	dextran exo-a-1,6-glucosidase			0.567711	0.243119	0.025577	0.280563	0.59976	0.339221	0.0868939	0.656888
			AKLJOBCP_01964	GH13_31	3.2.1.10	oligo exo-a-1,6-glucosidase			0.567711	0.243119	0.025577	0.280563	0.59976	0.339221	0.0868939	0.656888
			AKLJOBCP_01964	GH13_29	3.2.1.93	phosphotrehalose a-1,1-(6 phospho)-glucosidase			0.567711	0.243119	0.025577	0.280563	0.59976	0.339221	0.0868939	0.656888
			AKLJOBCP_01965	GH13_31	3.2.1.20	a-glucosidase			0.283657	0.326776	0.39226	0.85051	-0.705311	0.389179	0.0793317	0.646909
			AKLJOBCP_01985	GH1_5	3.2.1.21	b-glucosidase			1.42607	0.27574	9.54024e-06	0.00457177	-0.180712	0.443506	0.686469	0.971859
			AKLJOBCP_02123	GH25	3.2.1.17	peptidoglycan endo-b-1,4-N-acetylmuramidase			0.0508838	0.248604	0.839009	0.977412	-0.133156	0.268037	0.622965	0.961177
			AKLJOBCP_02273	GH1_2	3.2.1.21	b-glucosidase			1.12084	0.368828	0.00454263	0.114742	-0.212652	0.362108	0.561024	0.949765
			AKLJOBCP_02436	GH73	3.2.1.-	peptidoglycan endo-b-1,4-N-acetylglucosaminidase			-0.0953564	0.374486	0.800541	0.971128	-0.271596	0.318996	0.401071	0.915248
			AKLJOBCP_02589	GH1_11	3.2.1.23	b-galactosidase			0.498445	0.354075	0.169838	0.66727	-0.249567	0.308016	0.425155	0.919868
			AKLJOBCP_02589	GH1_11	3.2.1.86	b-(6 phospho)-glucosidase			0.498445	0.354075	0.169838	0.66727	-0.249567	0.308016	0.425155	0.919868
			AKLJOBCP_02787	GH3_f	3.2.1.52	b-N-acetylhexosaminidase			0.366959	0.242262	0.138823	0.619351	0.134362	0.266446	0.617636	0.960625
			AKLJOBCP_03139	GH1_7	3.2.1.21	b-glucosidase			0.818648	0.380033	0.0381944	0.34238	0.0333803	0.389728	0.932314	0.992138
			AKLJOBCP_03139	GH1_7	3.2.1.86	b-(6 phospho)-glucosidase			0.818648	0.380033	0.0381944	0.34238	0.0333803	0.389728	0.932314	0.992138
			AKLJOBCP_03441	GH35_1	3.2.1.23	b-galactosidase			-0.130663	0.410489	0.753002	0.960886	-0.446255	0.544423	0.423118	0.919024
			AKLJOBCP_03441	GH35_1	3.2.1.-	antigen exo-b-1,3-galactosidase			-0.130663	0.410489	0.753002	0.960886	-0.446255	0.544423	0.423118	0.919024
			AKLJOBCP_03644	GH25	3.2.1.17	peptidoglycan endo-b-1,4-N-acetylmuramidase			0.325911	0.26646	0.229233	0.736449	0.0429302	0.269969	0.874623	0.987815
			AKLJOBCP_03653	GH13_5	3.2.1.1	amylose endo-a-1,4-glucosidase			0.0314066	0.281074	0.911669	0.988972	-0.215827	0.296244	0.471748	0.931572
			AKLJOBCP_03692	GH73	3.2.1.96	mannosyl-oligosaccharide endo-b-1,4-N-acetylglucosaminidase			0.804681	0.3177	0.015952	0.21975	-0.0838654	0.295142	0.778461	0.979404
			AKLJOBCP_03692	GH73	3.2.1.-	peptidoglycan endo-b-1,4-N-acetylglucosaminidase			0.804681	0.3177	0.015952	0.21975	-0.0838654	0.295142	0.778461	0.979404
			AKLJOBCP_03921	GH73	3.2.1.-	peptidoglycan endo-b-1,4-N-acetylglucosaminidase			0.172497	0.231199	0.460454	0.881981	-0.213464	0.308046	0.49304	0.93833
			AKLJOBCP_03976	GH73	3.2.1.-	peptidoglycan endo-b-1,4-N-acetylglucosaminidase			-0.27182	0.318526	0.400696	0.855896	0.197338	0.247705	0.433456	0.922105
			AKLJOBCP_03991	GH13_39	3.2.1.1	amylose endo-a-1,4-glucosidase			0.24434	0.342656	0.480664	0.889161	-0.354833	0.324222	0.282204	0.855815
			AKLJOBCP_03991	GH13_39	3.2.1.41	pullulan endo-a-1,6-glucosidase			0.24434	0.342656	0.480664	0.889161	-0.354833	0.324222	0.282204	0.855815
			AKLJOBCP_03996	GH13_9	2.4.1.18	1,4-a-glucan branching enzyme			0.149923	0.297044	0.616834	0.930298	0.0289999	0.236907	0.903364	0.989
			AKLJOBCP_04059	GH23	3.2.1.17	peptidoglycan endo-b-1,4-N-acetylmuramidase			-0.372948	0.437371	0.404445	0.856842	-0.448394	0.668886	0.51781	0.942535
			AKLJOBCP_04133	GH4_1	3.2.1.122	a-(6-phospho)-1,4-glucosidase			-0.153954	0.33166	0.645385	0.93865	-0.702602	0.29837	0.0248315	0.453739
			AKLJOBCP_04243	GH1_7	3.2.1.23	b-galactosidase			0.166113	0.272012	0.545594	0.909988	0.363844	0.308901	0.24811	0.834251
			AKLJOBCP_04243	GH1_7	3.2.1.86	b-(6 phospho)-glucosidase			0.166113	0.272012	0.545594	0.909988	0.363844	0.308901	0.24811	0.834251
			AKLJOBCP_04307	GH4_1	3.2.1.122	a-(6-phospho)-1,4-glucosidase			0.691765	0.433878	0.122079	0.586018	0.11439	0.457327	0.804088	0.981925
			AKLJOBCP_04350	GH4_1	3.2.1.122	a-(6-phospho)-1,4-glucosidase			1.28542	0.417334	0.00408031	0.108397	0.252931	0.440337	0.569841	0.95204
		Escherichia_coli_PS_131_S11	HMLHAAEP_00110	GH103	4.2.2.29	peptidoglycan lytic b-1,4-muraminidase			0.168432	0.396994	0.673894	0.944714	0.149562	0.343803	0.666294	0.969122
			HMLHAAEP_00125	GH1_7	3.2.1.21	b-glucosidase			-0.00350879	0.399692	0.993044	0.998973	0.219761	0.319085	0.495811	0.93869
			HMLHAAEP_00125	GH1_7	3.2.1.37	xylan exo-b-1,4-xylosidase			-0.00350879	0.399692	0.993044	0.998973	0.219761	0.319085	0.495811	0.93869
			HMLHAAEP_00125	GH1_7	3.2.1.86	b-(6 phospho)-glucosidase			-0.00350879	0.399692	0.993044	0.998973	0.219761	0.319085	0.495811	0.93869
			HMLHAAEP_00225	GH102_1	4.2.2.29	peptidoglycan lytic b-1,4-muraminidase			0.221505	0.282808	0.438613	0.873093	0.244418	0.241931	0.319498	0.874484
			HMLHAAEP_00325	GH1_7	3.2.1.86	b-(6 phospho)-glucosidase			-0.118909	0.317082	0.709854	0.952657	-0.0430244	0.269378	0.874049	0.987815
			HMLHAAEP_00325	GH1_7	3.2.1.23	b-galactosidase			-0.118909	0.317082	0.709854	0.952657	-0.0430244	0.269378	0.874049	0.987815
			HMLHAAEP_00390	GH23	4.2.2.29	peptidoglycan lytic b-1,4-muraminidase			-0.309116	0.355699	0.390584	0.849142	0.125607	0.405632	0.758711	0.977393
			HMLHAAEP_00559	GH2_10	3.2.1.23	b-galactosidase			-0.266309	0.436161	0.545425	0.909966	0.460844	0.357751	0.206384	0.801433
			HMLHAAEP_00563	GH63_2	3.2.1.20	a-glucosidase			-0.244997	0.470787	0.606062	0.92664	0.395301	0.383671	0.310138	0.868456
			HMLHAAEP_00563	GH63_2	3.2.1.84	glucan exo-a-1,3-glucosidase			-0.244997	0.470787	0.606062	0.92664	0.395301	0.383671	0.310138	0.868456
			HMLHAAEP_00874	GH77_2	2.4.1.25	4-a-glucanotransferase			0.20534	0.340224	0.549932	0.910985	0.084291	0.280191	0.765429	0.977507
			HMLHAAEP_00894	GH13_11	3.2.1.68	starch endo-a-1,6-glucosidase			0.314838	0.372694	0.403823	0.856674	0.122402	0.313384	0.698543	0.972411
			HMLHAAEP_00895	GH13_9	2.4.1.18	1,4-a-glucan branching enzyme			0.167785	0.390499	0.669999	0.944714	0.281233	0.319547	0.384984	0.909734
			HMLHAAEP_00997	GH37_1	3.2.1.28	trehalose a-1,1-glucosidase			-0.00728188	0.428211	0.986526	0.998178	0.103409	0.344553	0.765909	0.977507
			HMLHAAEP_01014	GH8_1	3.2.1.4	cellulose endo-b-1,4-glucosidase			-0.0550155	0.342453	0.873266	0.984175	0.166538	0.282946	0.560272	0.949477
			HMLHAAEP_01056	GH13_19	3.2.1.1	amylose endo-a-1,4-glucosidase			-0.335188	0.39455	0.401193	0.856127	0.156326	0.33679	0.645489	0.966216
			HMLHAAEP_01071	GH127	3.2.1.185	b-L-arabinofuranosidase			-0.374245	0.411785	0.369481	0.83932	0.281661	0.318702	0.383023	0.909734
			HMLHAAEP_01138	GH31_3	3.2.1.177	a-xylosidase			-0.308127	0.404906	0.451624	0.879071	0.321065	0.397966	0.425578	0.919868
			HMLHAAEP_01139	GH31_3	3.2.1.177	a-xylosidase			-0.414053	0.550119	0.456548	0.880858	-0.0676493	0.537102	0.900512	0.988792
			HMLHAAEP_01175	GH4_1	3.2.1.122	a-(6-phospho)-1,4-glucosidase			-0.055342	0.441835	0.901019	0.986906	0.278619	0.463197	0.551609	0.948155
			HMLHAAEP_01379	GH31_13	3.2.1.199	a-(6-sulfo)-quinovosidase			-0.128702	0.56769	0.82193	0.974852	-0.117714	0.509079	0.818522	0.984512
			HMLHAAEP_01632	GH4_3	3.2.1.22	a-galactosidase			0.351731	0.359797	0.334805	0.817887	0.0718851	0.388608	0.854343	0.987429
			HMLHAAEP_01833	GH13_29	3.2.1.93	phosphotrehalose a-1,1-(6 phospho)-glucosidase			-0.273035	0.561552	0.629845	0.935277	0.380847	0.406447	0.355359	0.894008
			HMLHAAEP_01833	GH13_29	3.2.1.20	a-glucosidase			-0.273035	0.561552	0.629845	0.935277	0.380847	0.406447	0.355359	0.894008
			HMLHAAEP_01998	GH23	4.2.2.29	peptidoglycan lytic b-1,4-muraminidase			-0.0246655	0.291295	0.932989	0.991221	0.145044	0.23465	0.540609	0.946911
			HMLHAAEP_02359	GH2_10	3.2.1.23	b-galactosidase			-0.100817	0.347378	0.773311	0.965761	0.474233	0.347847	0.181736	0.78012
			HMLHAAEP_02410	GH13_21	3.2.1.20	a-glucosidase			-0.0434965	0.374067	0.908077	0.988563	0.503109	0.357252	0.168129	0.767421
			HMLHAAEP_02571	GH24_a	3.2.1.17	peptidoglycan endo-b-1,4-N-acetylmuramidase			0.0433233	0.45471	0.924855	0.99082	0.419418	0.538291	0.444183	0.924602
			HMLHAAEP_02855	GH24_a	3.2.1.17	peptidoglycan endo-b-1,4-N-acetylmuramidase			-0.646693	0.429309	0.146201	0.631195	0.373272	0.387617	0.347649	0.890181
			HMLHAAEP_03182	GH104	4.2.2.29	peptidoglycan lytic b-1,4-muraminidase			-0.7893	0.41928	0.0710029	0.463101	-0.282257	0.55535	0.615734	0.960625
			HMLHAAEP_03253	GH186	3.2.1.71	glucan endo-b-1,2-glucosidase			-0.0608502	0.358072	0.86601	0.983153	0.635967	0.335318	0.066402	0.616901
			HMLHAAEP_03285	GH73	3.2.1.-	peptidoglycan endo-b-1,4-N-acetylglucosaminidase			-0.917911	0.453306	0.0512858	0.399424	0.460799	0.408398	0.267088	0.847061
			HMLHAAEP_03312	GH3_f	3.2.1.52	b-N-acetylhexosaminidase			-0.286798	0.333945	0.396124	0.852508	0.0779379	0.309629	0.802823	0.981925
			HMLHAAEP_03377	GH23	4.2.2.29	peptidoglycan lytic b-1,4-muraminidase			-0.0800325	0.416407	0.848698	0.979385	-0.0621652	0.385809	0.873037	0.987815
			HMLHAAEP_03386	GH37_1	3.2.1.28	trehalose a-1,1-glucosidase			-0.169621	0.321595	0.601126	0.925348	0.0274507	0.281018	0.922758	0.991191
			HMLHAAEP_03558	GH186	3.2.1.71	glucan endo-b-1,2-glucosidase			-0.150535	0.324659	0.645674	0.93865	-0.139502	0.287547	0.630778	0.963816
			HMLHAAEP_03725	GH2_3	3.2.1.31	b-glucuronidase			-0.301127	0.322665	0.356909	0.833012	0.682134	0.388537	0.0884281	0.659513
			HMLHAAEP_03845	GH4_2	3.2.1.86	b-(6 phospho)-glucosidase			0.0984206	0.396912	0.805796	0.97219	0.0174153	0.379836	0.963756	0.995514
			HMLHAAEP_04037	GH13_5	3.2.1.1	amylose endo-a-1,4-glucosidase			0.0155139	0.36926	0.96672	0.99582	0.123308	0.333839	0.714217	0.973327
			HMLHAAEP_04305	GH3_c	3.2.1.21	b-glucosidase			0.081475	0.277167	0.77048	0.964949	0.368349	0.2884	0.210179	0.802749
			HMLHAAEP_04554	GH24_a	3.2.1.17	peptidoglycan endo-b-1,4-N-acetylmuramidase			-0.696675	0.558534	0.224312	0.732265	0.106523	0.547607	0.847277	0.987147
			HMLHAAEP_04580	GH32_1	3.2.1.26	sucrose b-2,1-fructosidase			-0.0837422	0.452903	0.854344	0.980555	0.374474	0.387903	0.341376	0.88702
			HMLHAAEP_04716	GH19_1	3.2.1.17	peptidoglycan endo-b-1,4-N-acetylmuramidase			-0.648092	0.420359	0.132668	0.607967	-0.282106	0.370279	0.452504	0.92712
			HMLHAAEP_04826	GH23	4.2.2.29	peptidoglycan lytic b-1,4-muraminidase			-0.224429	0.366113	0.543727	0.909508	0.355238	0.372704	0.347451	0.890075
		Faecalibacterium_prausnitzii_Bg7063	CGOBPECO_00159	GH13_20	3.2.1.54	cyclomaltodextrin endo-a-1,4-glucosidase
			CGOBPECO_00159	GH13_20	3.2.1.135	pullulan exo-a-1,4-panosidase
			CGOBPECO_00183	GH105_d	3.2.1.-	homogalacturonan unsaturated-a-1,4-galacturonidase
			CGOBPECO_00184	GH28_a	3.2.1.67	galacturonan exo-a-1,4-galacturonidase
			CGOBPECO_00260	GH2_5	3.2.1.23	b-galactosidase
			CGOBPECO_00411	GH1_7	3.2.1.86	b-(6 phospho)-glucosidase
			CGOBPECO_00472	GH2_3	3.2.1.31	b-glucuronidase
			CGOBPECO_00473	GH88	3.2.1.180	chondoitin sulfate unsaturated-b-1,3-glucuronidase
			CGOBPECO_00473	GH88	3.2.1.-	unsaturated-b-glucuronidase
			CGOBPECO_00475	GH2_10	3.2.1.23	b-galactosidase
			CGOBPECO_00709	GH13_39	3.2.1.1	amylose endo-a-1,4-glucosidase
			CGOBPECO_00709	GH13_39	3.2.1.41	pullulan endo-a-1,6-glucosidase
			CGOBPECO_00766	GH2_10	3.2.1.23	b-galactosidase
			CGOBPECO_00869	GH28_a	3.2.1.67	galacturonan exo-a-1,4-galacturonidase
			CGOBPECO_00870	GH105_d	3.2.1.-	homogalacturonan unsaturated-a-1,4-galacturonidase
			CGOBPECO_00892	GH77_1	2.4.1.25	4-a-glucanotransferase
			CGOBPECO_00974	GH31_1	3.2.1.20	a-glucosidase
			CGOBPECO_00996	GH112	2.4.1.211	b-1,3-galactosyl-N-acetyl-glucosamine phosphorylase
			CGOBPECO_00996	GH112	2.4.1.211	b-1,3-galactosyl-N-acetyl-galactosamine phosphorylase
			CGOBPECO_01758	GH31_1	3.2.1.20	a-glucosidase
			CGOBPECO_01759	GH13_31	3.2.1.20	a-glucosidase
			CGOBPECO_01759	GH13_29	3.2.1.93	phosphotrehalose a-1,1-(6 phospho)-glucosidase
			CGOBPECO_01762	GH32_1	3.2.1.26	sucrose b-2,1-fructosidase
			CGOBPECO_01770	GH13_4	2.4.1.4	amylosucrase
			CGOBPECO_01845	GH13_m51	3.2.1.20	a-glucosidase
			CGOBPECO_01846	GH13_9	2.4.1.18	1,4-a-glucan branching enzyme
			CGOBPECO_02091	GH13_9	2.4.1.18	1,4-a-glucan branching enzyme
			CGOBPECO_02174	GH3_a	3.2.1.21	b-glucosidase
			CGOBPECO_02175	GH2_2	3.2.1.31	b-glucuronidase
			CGOBPECO_02228	GH2_18	3.2.1.146	b-galactofuranosidase
			CGOBPECO_02323	GH13_14	3.2.1.20	a-glucosidase
			CGOBPECO_02399	GH77_1	2.4.1.25	4-a-glucanotransferase
			CGOBPECO_02422	GH3_a	3.2.1.21	b-glucosidase
			CGOBPECO_02423	GH3_a	3.2.1.21	b-glucosidase
		Lactococcus_garvieae_Bg155_08_4B6_JG2017	BOMJNLPF_00071	GH1_5	3.2.1.86	b-(6 phospho)-glucosidase			-0.600431	0.485465	0.229196	0.736425	-0.65195	0.560952	0.256574	0.839863
			BOMJNLPF_00071	GH1_5	3.2.1.85	b-(6-phospho)-galactosidase			-0.600431	0.485465	0.229196	0.736425	-0.65195	0.560952	0.256574	0.839863
			BOMJNLPF_00073	GH38_a2	3.2.1.-	mannosyl-oligosaccharide exo-a-1,3-mannosidase			-0.559667	0.382639	0.153317	0.642711	-1.13867	0.413475	0.0100603	0.334332
			BOMJNLPF_00167	GH73	3.2.1.-	peptidoglycan endo-b-1,4-N-acetylglucosaminidase			-0.779823	0.491585	0.129164	0.601346	-0.221779	0.360816	0.545708	0.947011
			BOMJNLPF_00298	GH13_18	2.4.1.-	a-glucoside phosphorylase			-0.31834	0.430628	0.46929	0.885744	-0.369423	0.466379	0.439883	0.922932
			BOMJNLPF_00299	GH38_a2	3.2.1.-	mannosyl-oligosaccharide exo-a-1,3-mannosidase			0.170071	0.510019	0.741568	0.959519	-0.352989	0.434981	0.426178	0.919868
			BOMJNLPF_00369	GH65_1	2.4.1.8	maltose phosphorylase			-0.564345	0.614393	0.365428	0.836456	0.246685	0.374125	0.515459	0.942305
			BOMJNLPF_00370	GH13_31	3.2.1.20	a-glucosidase			-0.523649	0.712633	0.469882	0.885832	0.88391	0.49445	0.085061	0.65511
			BOMJNLPF_00371	GH13_20	3.2.1.1	amylose endo-a-1,4-glucosidase			-0.216806	0.563864	0.703233	0.951401	0.260441	0.435945	0.554866	0.948323
			BOMJNLPF_00371	GH13_20	3.2.1.135	pullulan exo-a-1,4-panosidase			-0.216806	0.563864	0.703233	0.951401	0.260441	0.435945	0.554866	0.948323
			BOMJNLPF_00396	GH1_7	3.2.1.86	b-(6 phospho)-glucosidase			-1.18471	0.39587	0.00549018	0.126478	-1.22123	0.367045	0.0023926	0.188283
			BOMJNLPF_00589	GH1_2	3.2.1.85	b-(6-phospho)-galactosidase			-0.744015	0.352695	0.043074	0.364805	-0.480663	0.470614	0.31687	0.872512
			BOMJNLPF_00589	GH1_2	3.2.1.86	b-(6 phospho)-glucosidase			-0.744015	0.352695	0.043074	0.364805	-0.480663	0.470614	0.31687	0.872512
			BOMJNLPF_00590	GH1_7	3.2.1.86	b-(6 phospho)-glucosidase			-0.886761	0.381672	0.0266726	0.286044	-0.126264	0.332555	0.70705	0.972914
			BOMJNLPF_00590	GH1_7	3.2.1.23	b-galactosidase			-0.886761	0.381672	0.0266726	0.286044	-0.126264	0.332555	0.70705	0.972914
			BOMJNLPF_01072	GH13_8	2.4.1.18	1,4-a-glucan branching enzyme			-0.64174	0.333374	0.06345	0.442597	-0.618264	0.41265	0.144511	0.744128
			BOMJNLPF_01259	GH1_7	3.2.1.86	b-(6 phospho)-glucosidase			-0.540778	0.4522	0.241429	0.749344	-0.508641	0.291091	0.0933606	0.666406
			BOMJNLPF_01259	GH1_7	3.2.1.21	b-glucosidase			-0.540778	0.4522	0.241429	0.749344	-0.508641	0.291091	0.0933606	0.666406
			BOMJNLPF_01260	GH1_7	3.2.1.86	b-(6 phospho)-glucosidase			-0.440919	0.464704	0.350294	0.828409	0.183366	0.399171	0.649518	0.966896
			BOMJNLPF_01260	GH1_7	3.2.1.21	b-glucosidase			-0.440919	0.464704	0.350294	0.828409	0.183366	0.399171	0.649518	0.966896
			BOMJNLPF_01260	GH1_7	3.2.1.85	b-(6-phospho)-galactosidase			-0.440919	0.464704	0.350294	0.828409	0.183366	0.399171	0.649518	0.966896
			BOMJNLPF_01262	GH73	3.2.1.-	peptidoglycan endo-b-1,4-N-acetylglucosaminidase			-0.323577	0.310841	0.305455	0.798104	0.140022	0.36661	0.705293	0.972809
			BOMJNLPF_01398	GH23	3.2.1.17	peptidoglycan endo-b-1,4-N-acetylmuramidase			0.00400503	0.439371	0.992822	0.998886	-0.240778	0.477591	0.619403	0.960625
			BOMJNLPF_01425	GH20	3.2.1.-	poly-N-acetylglucose endo-b-1,6-N-acetylglucosaminidase			-0.112175	0.489128	0.822176	0.974852	0.890412	0.503536	0.0949476	0.670122
			BOMJNLPF_01482	GH13_39	3.2.1.1	amylose endo-a-1,4-glucosidase			-0.628061	0.291902	0.0396005	0.349327	-0.407874	0.468863	0.392303	0.911108
			BOMJNLPF_01482	GH13_39	3.2.1.41	pullulan endo-a-1,6-glucosidase			-0.628061	0.291902	0.0396005	0.349327	-0.407874	0.468863	0.392303	0.911108
			BOMJNLPF_01504	GH88	3.2.1.-	unsaturated-b-glucuronidase			0.412934	0.391757	0.319332	0.808043	-0.0976251	0.436254	0.825947	0.985346
			BOMJNLPF_01505	GH35_1	3.2.1.23	b-galactosidase			-0.879174	0.510125	0.102945	0.546027	0.0124778	0.404864	0.975691	0.996566
			BOMJNLPF_01505	GH35_1	3.2.1.-	antigen exo-b-1,3-galactosidase			-0.879174	0.510125	0.102945	0.546027	0.0124778	0.404864	0.975691	0.996566
			BOMJNLPF_01630	GH13_31	3.2.1.20	a-glucosidase			-0.571954	0.395245	0.158977	0.652536	0.256257	0.37043	0.494575	0.938399
			BOMJNLPF_01630	GH13_31	3.2.1.70	dextran exo-a-1,6-glucosidase			-0.571954	0.395245	0.158977	0.652536	0.256257	0.37043	0.494575	0.938399
			BOMJNLPF_01630	GH13_29	3.2.1.93	phosphotrehalose a-1,1-(6 phospho)-glucosidase			-0.571954	0.395245	0.158977	0.652536	0.256257	0.37043	0.494575	0.938399
			BOMJNLPF_01630	GH13_31	3.2.1.10	oligo exo-a-1,6-glucosidase			-0.571954	0.395245	0.158977	0.652536	0.256257	0.37043	0.494575	0.938399
			BOMJNLPF_01714	GH13_29	3.2.1.93	phosphotrehalose a-1,1-(6 phospho)-glucosidase			0.931182	0.384515	0.0241406	0.272514	0.72753	0.508051	0.164528	0.763706
			BOMJNLPF_01714	GH13_29	3.2.1.20	a-glucosidase			0.931182	0.384515	0.0241406	0.272514	0.72753	0.508051	0.164528	0.763706
			BOMJNLPF_01780	GH73	3.2.1.-	peptidoglycan endo-b-1,4-N-acetylglucosaminidase			-0.518716	0.448458	0.260397	0.766309	-0.18302	0.505206	0.72008	0.973939
			BOMJNLPF_01841	GH18_10	3.2.1.14	chitin endo-b-1,4-N-acetylglucosaminidase			-0.361345	0.281562	0.211136	0.718583	0.478467	0.402037	0.246689	0.833762
			BOMJNLPF_01906	GH1_5	3.2.1.86	b-(6 phospho)-glucosidase			-1.08227	0.583151	0.078264	0.482725	-0.815497	0.56576	0.164213	0.763609
			BOMJNLPF_01906	GH1_5	3.2.1.23	b-galactosidase			-1.08227	0.583151	0.078264	0.482725	-0.815497	0.56576	0.164213	0.763609
			BOMJNLPF_01906	GH1_5	3.2.1.21	b-glucosidase			-1.08227	0.583151	0.078264	0.482725	-0.815497	0.56576	0.164213	0.763609
			BOMJNLPF_01907	GH18	3.2.1.52	b-N-acetylhexosaminidase			-0.975903	0.505146	0.06578	0.448986	-0.763434	0.463796	0.110933	0.696587
			BOMJNLPF_01907	GH18	3.2.1.96	mannosyl-oligosaccharide endo-b-1,4-N-acetylglucosaminidase			-0.975903	0.505146	0.06578	0.448986	-0.763434	0.463796	0.110933	0.696587
			BOMJNLPF_01908	GH125	3.2.1.163	mannosyl-oligosaccharide exo-a-1,6-mannosidase			-0.954816	0.502589	0.0681906	0.455579	-1.05461	0.498139	0.0443747	0.55036
			BOMJNLPF_01909	GH38_a2	3.2.1.-	mannosyl-oligosaccharide exo-a-1,3-mannosidase			-1.28112	0.574163	0.0332854	0.319421	-1.25239	0.467828	0.0129268	0.364707
			BOMJNLPF_02018	GH13_5	3.2.1.1	amylose endo-a-1,4-glucosidase			0.606252	0.351153	0.09613	0.5297	-1.25411	0.513815	0.0212372	0.43175
			BOMJNLPF_02046	GH1_3	3.2.1.85	b-(6-phospho)-galactosidase			1.64634	0.849857	0.0695202	0.459183	2.0135	0.709065	0.0104767	0.340759
		Mitsuokella_multacida_DSM_20544_DWHWC_reseq	ONMCJBAG_00457	GH13_39	3.2.1.1	amylose endo-a-1,4-glucosidase			0.437563	0.267873	0.111087	0.564224	0.202885	0.189709	0.292399	0.859176
			ONMCJBAG_00457	GH13_39	3.2.1.41	pullulan endo-a-1,6-glucosidase			0.437563	0.267873	0.111087	0.564224	0.202885	0.189709	0.292399	0.859176
			ONMCJBAG_00457	GH77_1	2.4.1.25	4-a-glucanotransferase			0.437563	0.267873	0.111087	0.564224	0.202885	0.189709	0.292399	0.859176
			ONMCJBAG_00459	GH13_9	2.4.1.18	1,4-a-glucan branching enzyme			0.00898256	0.193642	0.963258	0.995178	0.112466	0.184394	0.545968	0.947011
			ONMCJBAG_00649	GH36_1	3.2.1.22	a-galactosidase			-0.263407	0.394675	0.50877	0.89845	0.199175	0.354684	0.578102	0.954174
			ONMCJBAG_00949	GH32_1	3.2.1.26	sucrose b-2,1-fructosidase			-0.111383	0.255433	0.665401	0.943305	0.508764	0.359	0.165532	0.765012
			ONMCJBAG_00949	GH32_1	2.4.1.-	sucrose:sucrose 6-fructosyltransferase (6-SST)			-0.111383	0.255433	0.665401	0.943305	0.508764	0.359	0.165532	0.765012
			ONMCJBAG_01007	GH32	3.2.1.26	sucrose b-2,1-fructosidase			-0.786648	0.207742	0.00055908	0.0368169	-0.260679	0.143544	0.0781929	0.644086
			ONMCJBAG_01017	GH13_31	3.2.1.20	a-glucosidase			-0.281033	0.22494	0.219593	0.727096	-0.795247	0.496853	0.118725	0.708323
			ONMCJBAG_01020	GH13_39	3.2.1.1	amylose endo-a-1,4-glucosidase			-0.273461	0.191348	0.161588	0.656665	-0.93206	0.538517	0.0925572	0.664353
			ONMCJBAG_01020	GH13_39	3.2.1.41	pullulan endo-a-1,6-glucosidase			-0.273461	0.191348	0.161588	0.656665	-0.93206	0.538517	0.0925572	0.664353
			ONMCJBAG_01037	GH3_f	3.2.1.52	b-N-acetylhexosaminidase			-0.330138	0.252037	0.198535	0.70431	-0.38871	0.179321	0.037497	0.526578
			ONMCJBAG_01281	GH1_7	3.2.1.21	b-glucosidase			-0.423471	0.270176	0.125773	0.594458	-0.493085	0.200068	0.0190942	0.419238
			ONMCJBAG_01281	GH1_7	3.2.1.37	xylan exo-b-1,4-xylosidase			-0.423471	0.270176	0.125773	0.594458	-0.493085	0.200068	0.0190942	0.419238
			ONMCJBAG_01281	GH1_7	3.2.1.86	b-(6 phospho)-glucosidase			-0.423471	0.270176	0.125773	0.594458	-0.493085	0.200068	0.0190942	0.419238
			ONMCJBAG_01347	GH13_29	3.2.1.93	phosphotrehalose a-1,1-(6 phospho)-glucosidase			-0.124888	0.171446	0.471059	0.885832	-0.0607016	0.173297	0.728293	0.974815
			ONMCJBAG_01361	GH1_7	3.2.1.86	b-(6 phospho)-glucosidase			-0.269897	0.284889	0.349764	0.828207	0.0624247	0.445093	0.889289	0.988235
			ONMCJBAG_01361	GH1_7	3.2.1.23	b-galactosidase			-0.269897	0.284889	0.349764	0.828207	0.0624247	0.445093	0.889289	0.988235
			ONMCJBAG_01361	GH1_7	3.2.1.85	b-(6-phospho)-galactosidase			-0.269897	0.284889	0.349764	0.828207	0.0624247	0.445093	0.889289	0.988235
			ONMCJBAG_01362	GH16_21	3.2.1.73	MLG endo-b-1,4-glucosidase			-0.120917	0.316897	0.705092	0.951544	0.110894	0.42147	0.794099	0.981268
			ONMCJBAG_01363	GH9_2	3.2.1.4	cellulose endo-b-1,4-glucosidase			-0.602966	0.325903	0.0725146	0.467297	-0.173211	0.467363	0.713294	0.973327
			ONMCJBAG_01557	GH13_31	3.2.1.20	a-glucosidase			-0.496696	0.306833	0.114224	0.571085	-0.143787	0.337254	0.672542	0.969904
			ONMCJBAG_01557	GH13_31	5.4.99.11	isomaltulose synthase			-0.496696	0.306833	0.114224	0.571085	-0.143787	0.337254	0.672542	0.969904
			ONMCJBAG_01615	GH43_11	3.2.1.37	xylan exo-b-1,4-xylosidase			0.481296	0.244407	0.0566587	0.418951	0.453189	0.187804	0.021356	0.431885
			ONMCJBAG_01617	GH42	3.2.1.-	a-L-arabinopyranosidase			0.101658	0.220394	0.647391	0.938824	0.400862	0.192622	0.0450286	0.553047
			ONMCJBAG_01759	GH2_10	3.2.1.23	b-galactosidase			-0.224109	0.167276	0.188721	0.69232	-0.0406311	0.128653	0.75407	0.977393
			ONMCJBAG_01760	GH36_1	3.2.1.22	a-galactosidase			-0.296003	0.195088	0.13793	0.618366	0.227505	0.182812	0.221835	0.813821
			ONMCJBAG_02219	GH84	3.2.1.52	b-N-acetylhexosaminidase			0.240544	0.142855	0.100868	0.540159	0.485445	0.213198	0.0294007	0.486363
			ONMCJBAG_02219	GH84	3.2.1.169	protein O b-N-acetylglucosaminidase			0.240544	0.142855	0.100868	0.540159	0.485445	0.213198	0.0294007	0.486363
		NZ_NZ_Bifidobacterium_longum_infantis_40721_2D9_SN	BILO543B32D0_00120	GH32	3.2.1.26	sucrose b-2,1-fructosidase			-1.16055	0.905128	0.240602	0.748987	1.22954	1.695	0.600481	0.959013
			BILO543B32D0_00385	GH20	3.2.1.52	b-N-acetylhexosaminidase			0.0133571	0.448372	0.977066	0.997824	-0.453369	0.441377	0.362394	0.898212
			BILO543B32D0_00765	GH33	3.2.1.18	a-neuraminidase			0.150123	0.660294	0.823215	0.975031	-1.48795	1.02304	0.219506	0.811603
			BILO543B32D0_00870	GH3_a	3.2.1.21	b-glucosidase			-0.354202	0.821647	0.677785	0.945099	-0.11331	0.620484	0.861114	0.987666
			BILO543B32D0_00870	GH3_a	3.2.1.37	xylan exo-b-1,4-xylosidase			-0.354202	0.821647	0.677785	0.945099	-0.11331	0.620484	0.861114	0.987666
			BILO543B32D0_00870	GH3_a	3.2.1.55	a-L-arabinofuranosidase			-0.354202	0.821647	0.677785	0.945099	-0.11331	0.620484	0.861114	0.987666
			BILO543B32D0_00880	GH5_44	3.2.1.58	glucan exo-b-1,3-glucosidase			-0.305023	1.27896	0.826862	0.976226
			BILO543B32D0_01885	GH29_b	3.2.1.51	a-fucosidase			-0.242531	0.821519	0.772486	0.965625	1.48456	1.45992	0.343064	0.887853
			BILO543B32D0_01885	GH29_b	3.2.1.127	antigen a-1,6-fucosidase			-0.242531	0.821519	0.772486	0.965625	1.48456	1.45992	0.343064	0.887853
			BILO543B32D0_02530	GH13_3	2.4.99.16	starch phosphorylase			-1.07422	0.583592	0.0813378	0.491106	0.266344	0.452697	0.581869	0.955157
			BILO543B32D0_02600	GH2_19	3.2.1.23	b-galactosidase			-0.534465	0.429164	0.241388	0.749313	0.625727	0.231704	0.0270512	0.470425
			BILO543B32D0_02600	GH2_19	3.2.1.145	galactan exo-b-1,3-galactosidase			-0.534465	0.429164	0.241388	0.749313	0.625727	0.231704	0.0270512	0.470425
			BILO543B32D0_02695	GH29_b	3.2.1.51	a-fucosidase			-1.42329	1.4976	0.378612	0.842956	1.81129	1.07782	0.153689	0.752807
			BILO543B32D0_02695	GH29_b	3.2.1.127	antigen a-1,6-fucosidase			-1.42329	1.4976	0.378612	0.842956	1.81129	1.07782	0.153689	0.752807
			BILO543B32D0_03240	GH77_2	2.4.1.25	4-a-glucanotransferase			-0.158114	0.831391	0.852973	0.980223	-0.385013	0.772732	0.630257	0.96372
			BILO543B32D0_03250	GH13_30	3.2.1.20	a-glucosidase			0.346393	0.918963	0.71919	0.955003	1.40533	0.343973	0.152817	0.751525
			BILO543B32D0_03290	GH13_18	2.4.1.7	sucrose phosphorylase			-1.02248	0.517808	0.076553	0.477912	-0.145913	0.729389	0.851202	0.987286
			BILO543B32D0_04185	GH123_2	3.2.1.-	exo-b-1,3-N-acetylgalactosaminidase			-0.136025	0.410219	0.751474	0.960737
			BILO543B32D0_04185	GH123_2	3.2.1.-	exo-b-1,4-N-acetylgalactosaminidase			-0.136025	0.410219	0.751474	0.960737
			BILO543B32D0_04240	GH36_1	3.2.1.22	a-galactosidase			-0.416694	1.26062	0.746687	0.960242	-1.39131	1.81846	0.47322	0.931785
			BILO543B32D0_04240	GH36_1	3.2.1.-	melibiose a-1,6-galactosidase			-0.416694	1.26062	0.746687	0.960242	-1.39131	1.81846	0.47322	0.931785
			BILO543B32D0_04270	GH13_31	3.2.1.10	oligo exo-a-1,6-glucosidase			-0.746984	0.91172	0.426336	0.867443	2.41405	1.21019	0.0862823	0.65637
			BILO543B32D0_04270	GH13_31	3.2.1.20	a-glucosidase			-0.746984	0.91172	0.426336	0.867443	2.41405	1.21019	0.0862823	0.65637
			BILO543B32D0_04560	GH38_a1	3.2.1.113	mannosyl-oligosaccharide exo-a-1,2-mannosidase			1.76254	0.817949	0.0467552	0.381031	-0.779528	1.03225	0.467557	0.93012
			BILO543B32D0_04560	GH38_a1	3.2.1.114	mannosyl-oligosaccharide exo-a-1,3-mannosidase			1.76254	0.817949	0.0467552	0.381031	-0.779528	1.03225	0.467557	0.93012
			BILO543B32D0_04560	GH38_a1	3.2.1.114	mannosyl-oligosaccharide exo-a-1,6-mannosidase			1.76254	0.817949	0.0467552	0.381031	-0.779528	1.03225	0.467557	0.93012
			BILO543B32D0_04580	GH20	3.2.1.52	b-N-acetylhexosaminidase			1.09624	0.405372	0.0221499	0.261284	1.1927	1.14752	0.346258	0.889688
			BILO543B32D0_04585	GH5_18	3.2.1.25	b-mannosidase			1.48027	0.425037	0.010229	0.173308	-1.50324	1.50894	0.364878	0.899589
			BILO543B32D0_04600	GH125	3.2.1.163	mannosyl-oligosaccharide exo-a-1,6-mannosidase
			BILO543B32D0_04620	GH18	3.2.1.96	mannosyl-oligosaccharide endo-b-1,4-N-acetylglucosaminidase
			BILO543B32D0_04650	GH125	3.2.1.163	mannosyl-oligosaccharide exo-a-1,6-mannosidase			-1.47794	0.697788	0.0557296	0.416484	0.458997	0.540851	0.458422	0.92848
			BILO543B32D0_04710	GH136	3.2.1.-	lewis antigen endo-b-1,3-(fucosyl)-N-acetylglucosidase			0.220462	0.334169	0.518811	0.902789	1.65974	0.991987	0.145326	0.744585
			BILO543B32D0_06525	GH129_1	3.2.1.49	antigen a-1,3-N-acetylgalactosaminidase			0.0729545	0.829161	0.932751	0.991221
			BILO543B32D0_06875	GH2_19	3.2.1.146	b-galactofuranosidase			-0.13039	0.578872	0.825288	0.975695	0.896535	0.481392	0.121598	0.712324
			BILO543B32D0_06875	GH2_19	3.2.1.23	b-galactosidase			-0.13039	0.578872	0.825288	0.975695	0.896535	0.481392	0.121598	0.712324
			BILO543B32D0_06875	GH2_19	3.2.1.145	galactan exo-b-1,3-galactosidase			-0.13039	0.578872	0.825288	0.975695	0.896535	0.481392	0.121598	0.712324
			BILO543B32D0_06880	GH3_c	3.2.1.21	b-glucosidase			0.539842	0.335172	0.133232	0.609352	0.789788	0.445664	0.174487	0.772569
			BILO543B32D0_06895	GH30_3	3.2.1.75	pustulan endo-b-1,6-glucosidase			0.135777	0.393407	0.738895	0.959165	0.308867	1.48936	0.854911	0.987429
			BILO543B32D0_06980	GH13_m51	3.2.1.20	a-glucosidase			0.587285	0.669313	0.409348	0.859775	1.46644	0.287156	0.0362715	0.51977
			BILO543B32D0_07405	GH13_11	3.2.1.68	starch endo-a-1,6-glucosidase			-0.886487	1.16352	0.463709	0.883805	0.904446	0.694416	0.229004	0.820324
			BILO543B32D0_07405	GH13_11	2.4.1.25	4-a-glucanotransferase			-0.886487	1.16352	0.463709	0.883805	0.904446	0.694416	0.229004	0.820324
			BILO543B32D0_07520	GH13_9	2.4.1.18	1,4-a-glucan branching enzyme			-1.29771	0.6674	0.083712	0.498446	1.30217	1.39027	0.385101	0.909734
			BILO543B32D0_08455	GH51_2	3.2.1.55	a-L-arabinofuranosidase			0.785256	0.894131	0.402654	0.856622	-0.163339	1.35219	0.908557	0.989531
			BILO543B32D0_08590	GH42	3.2.1.23	b-galactosidase			0.233771	0.469526	0.63196	0.935602	0.440596	0.879221	0.637564	0.964808
			BILO543B32D0_09260	GH42	3.2.1.23	b-galactosidase			0.0163892	0.448267	0.971554	0.997096	-0.392709	0.447163	0.413604	0.91873
			BILO543B32D0_09260	GH42	3.2.1.-	antigen exo-b-1,3-galactosidase			0.0163892	0.448267	0.971554	0.997096	-0.392709	0.447163	0.413604	0.91873
			BILO543B32D0_09500	GH112	2.4.1.211	b-1,3-galactosyl-N-acetyl-glucosamine phosphorylase			0.702984	0.578478	0.241907	0.74967	-0.316	1.60884	0.850769	0.987276
			BILO543B32D0_09500	GH112	2.4.1.211	b-1,3-galactosyl-N-acetyl-galactosamine phosphorylase			0.702984	0.578478	0.241907	0.74967	-0.316	1.60884	0.850769	0.987276
			BILO543B32D0_09850	GH13_11	3.2.1.68	starch endo-a-1,6-glucosidase			0.903684	1.50061	0.579506	0.920252
			BILO543B32D0_09865	GH77_2	2.4.1.25	4-a-glucanotransferase			-0.53255	0.618083	0.402463	0.856622	0.483019	2.15505	0.829055	0.985698
			BILO543B32D0_10375	GH2_10	3.2.1.23	b-galactosidase			-2.10784	0.982809	0.0458736	0.377291	-0.419602	1.29219	0.752082	0.976974
			BILO543B32D0_10380	GH95	3.2.1.63	exo-a-1,2-fucosidase			-0.0808099	0.51787	0.878396	0.985091	0.806816	0.90447	0.422789	0.919024
			BILO543B32D0_10385	GH29_d	3.2.1.51	a-fucosidase			0.707397	0.484879	0.170263	0.66784	0.378087	0.343044	0.31263	0.869429
			BILO543B32D0_10385	GH29_d	3.2.1.111	antigen exo-a-1,3-fucosidase			0.707397	0.484879	0.170263	0.66784	0.378087	0.343044	0.31263	0.869429
			BILO543B32D0_10385	GH29_d	3.2.1.-	antigen exo-a-1,4-fucosidase			0.707397	0.484879	0.170263	0.66784	0.378087	0.343044	0.31263	0.869429
			BILO543B32D0_10445	GH33	3.2.1.18	a-neuraminidase			1.52388	0.571347	0.0219045	0.259748	0.503984	1.57752	0.770319	0.978349
			BILO543B32D0_10470	GH20	3.2.1.52	b-N-acetylhexosaminidase			0.637693	0.588734	0.298419	0.794566	0.565497	0.543647	0.320575	0.875007
			BILO543B32D0_10570	GH5_18	3.2.1.25	b-mannosidase			0.239094	0.479414	0.62572	0.93368	1.49241	0.890684	0.132349	0.724706
			BILO543B32D0_10760	GH43_22	3.2.1.37	xylan exo-b-1,4-xylosidase
			BILO543B32D0_10760	GH43_22	3.2.1.55	a-L-arabinofuranosidase
			BILO543B32D0_10760	GH43_22	3.2.1.-	arabinan exo-a-1,5-L-arabinofuranosidase
		Ruminococcus_gnavus_M8243_3A11_TMS_2014	GJBELKAJ_00027	GH5_4	3.2.1.151	xyloglucan endo-b-1,4-glucosidase			-0.981754	0.4239	0.0263661	0.285068	0.773826	0.486454	0.120922	0.711653
			GJBELKAJ_00091	GH3_c	3.2.1.58	glucan exo-b-1,3-glucosidase			0.784676	0.456623	0.0950876	0.527516	-0.937275	0.544326	0.0941753	0.667848
			GJBELKAJ_00091	GH3_c	3.2.1.-	glucan exo-b-1,2-glucosidase			0.784676	0.456623	0.0950876	0.527516	-0.937275	0.544326	0.0941753	0.667848
			GJBELKAJ_00133	GH151	3.2.1.51	a-fucosidase			0.847715	0.30994	0.00961687	0.167041	-0.15276	0.232153	0.51496	0.942305
			GJBELKAJ_00141	GH31_15	3.2.1.20	a-glucosidase			0.149257	0.337765	0.661208	0.94233	-0.041667	0.433523	0.923995	0.991323
			GJBELKAJ_00147	GH13_31	3.2.1.20	a-glucosidase			-0.097866	0.275648	0.724632	0.955989	-0.198368	0.438514	0.65388	0.967615
			GJBELKAJ_00147	GH13_31	3.2.1.70	dextran exo-a-1,6-glucosidase			-0.097866	0.275648	0.724632	0.955989	-0.198368	0.438514	0.65388	0.967615
			GJBELKAJ_00147	GH13_29	3.2.1.93	phosphotrehalose a-1,1-(6 phospho)-glucosidase			-0.097866	0.275648	0.724632	0.955989	-0.198368	0.438514	0.65388	0.967615
			GJBELKAJ_00155	GH95	3.2.1.51	a-fucosidase			0.143676	0.382841	0.709647	0.952657	0.633342	0.456308	0.174447	0.772557
			GJBELKAJ_00155	GH95	3.2.1.63	exo-a-1,2-fucosidase			0.143676	0.382841	0.709647	0.952657	0.633342	0.456308	0.174447	0.772557
			GJBELKAJ_00157	GH98	3.2.1.102	antigen endo-b-1,4-galactosidase			0.461234	0.357609	0.205587	0.712429	0.0732991	0.369796	0.844057	0.986614
			GJBELKAJ_00174	GH1_7	3.2.1.23	b-galactosidase			0.754804	0.498667	0.138847	0.619351	0.323892	0.383068	0.403731	0.91541
			GJBELKAJ_00174	GH1_7	3.2.1.85	b-(6-phospho)-galactosidase			0.754804	0.498667	0.138847	0.619351	0.323892	0.383068	0.403731	0.91541
			GJBELKAJ_00191	GH13_21	3.2.1.1	amylose endo-a-1,4-glucosidase			0.420072	0.381023	0.277567	0.78015	-0.0580915	0.360259	0.872851	0.987815
			GJBELKAJ_00212	GH29_a	3.2.1.51	a-fucosidase			0.9006	0.284943	0.00318704	0.0947864	0.708466	0.307946	0.0276742	0.474484
			GJBELKAJ_00329	GH23	3.2.1.17	peptidoglycan endo-b-1,4-N-acetylmuramidase			-0.162003	0.537677	0.765676	0.963841	-0.827839	0.349842	0.028745	0.482315
			GJBELKAJ_00329	GH23	4.2.2.29	peptidoglycan lytic b-1,4-muraminidase			-0.162003	0.537677	0.765676	0.963841	-0.827839	0.349842	0.028745	0.482315
			GJBELKAJ_00563	GH3_a	3.2.1.-	MLG exo-b-1,4-glucosidase			0.522123	0.521778	0.32367	0.810781	-0.0742274	0.447261	0.869171	0.987815
			GJBELKAJ_00563	GH3_a	3.2.1.21	b-glucosidase			0.522123	0.521778	0.32367	0.810781	-0.0742274	0.447261	0.869171	0.987815
			GJBELKAJ_00568	GH94_lp	2.4.1.31	laminaribiose phosphorylase			0.112051	0.497429	0.82305	0.974964	-0.0366333	0.469963	0.938325	0.992599
			GJBELKAJ_00569	GH94	2.4.1.49	cellodextrin phosphorylase			0.100222	0.416678	0.811286	0.973149	0.156593	0.380009	0.682871	0.970857
			GJBELKAJ_00569	GH94	2.4.1.-	b-1,4-mixed linkage glucan phosphorylase			0.100222	0.416678	0.811286	0.973149	0.156593	0.380009	0.682871	0.970857
			GJBELKAJ_00643	GH2_2	3.2.1.31	b-glucuronidase			0.329614	0.387869	0.401376	0.856244	0.546359	0.351591	0.129453	0.721216
			GJBELKAJ_00717	GH13_9	2.4.1.18	1,4-a-glucan branching enzyme			0.360382	0.306598	0.247541	0.755979	0.249257	0.277589	0.375534	0.906
			GJBELKAJ_00718	GH2_1	3.2.1.-	a-L-arabinopyranosidase			0.137532	0.264805	0.60668	0.926968	0.513959	0.282085	0.0778131	0.643138
			GJBELKAJ_00719	GH78_a	3.2.1.40	a-rhamnosidase			0.431816	0.400054	0.287794	0.787652	-0.158619	0.468995	0.737414	0.975504
			GJBELKAJ_01113	GH13_m51	3.2.1.20	a-glucosidase			-0.178532	0.141656	0.215664	0.72313	0.0571922	0.1015	0.576924	0.953634
			GJBELKAJ_01148	GH175	3.2.1.21	b-glucosidase			0.0976964	0.313228	0.75702	0.961795	0.174797	0.386421	0.653891	0.967615
			GJBELKAJ_01153	GH42	3.2.1.23	b-galactosidase			0.396984	0.371929	0.293327	0.791169	-0.0724237	0.286563	0.801997	0.981925
			GJBELKAJ_01157	GH127	3.2.1.-	rhamnogalacturonan II endo-a-1,3-aceric acid hydrolase			0.617545	0.409638	0.140399	0.621367	0.241863	0.408938	0.558137	0.949156
			GJBELKAJ_01159	GH78_a	3.2.1.40	a-rhamnosidase			0.319203	0.413888	0.445896	0.876004	0.0564494	0.330766	0.865531	0.987815
			GJBELKAJ_01291	GH1_7	3.2.1.23	b-galactosidase			0.342415	0.380194	0.373769	0.841385	0.176496	0.331983	0.598431	0.959013
			GJBELKAJ_01291	GH1_7	3.2.1.85	b-(6-phospho)-galactosidase			0.342415	0.380194	0.373769	0.841385	0.176496	0.331983	0.598431	0.959013
			GJBELKAJ_01292	GH95	3.2.1.51	a-fucosidase			0.510038	0.295247	0.0926505	0.522932	0.0364411	0.266301	0.891963	0.988385
			GJBELKAJ_01292	GH95	3.2.1.63	exo-a-1,2-fucosidase			0.510038	0.295247	0.0926505	0.522932	0.0364411	0.266301	0.891963	0.988385
			GJBELKAJ_01302	GH42	3.2.1.23	b-galactosidase			0.42611	0.357312	0.24085	0.749048	-0.116392	0.2469	0.640356	0.965587
			GJBELKAJ_01303	GH32	3.2.1.26	sucrose b-2,1-fructosidase			0.183828	0.262781	0.488834	0.891537	-0.0111146	0.328787	0.973231	0.996071
			GJBELKAJ_01340	GH88	3.2.1.-	unsaturated-b-glucuronidase			1.33641	0.472576	0.0076065	0.149741	-0.25037	0.372819	0.506403	0.941176
			GJBELKAJ_01349	GH2_2	3.2.1.31	b-glucuronidase			0.556363	0.423298	0.19704	0.702433	0.843855	0.366514	0.0275634	0.473493
			GJBELKAJ_01380	GH105_f	3.2.1.172	rhamnogalacturonan I unsaturated-a-1,2-galacturonidase			-0.177979	0.2871	0.539325	0.90895	-0.423957	0.302231	0.169755	0.768048
			GJBELKAJ_01419	GH94_4	2.4.1.20	cellobiose phosphorylase			-1.13991	0.495002	0.0271752	0.289142	1.17058	0.653948	0.0823611	0.649846
			GJBELKAJ_01424	GH42	3.2.1.23	b-galactosidase			-1.17654	0.650196	0.0789652	0.485375	1.16578	0.87912	0.193655	0.791591
			GJBELKAJ_01425	GH29_b	3.2.1.63	exo-a-1,2-fucosidase			-1.58519	0.5168	0.00429215	0.111624	1.34236	0.937645	0.162254	0.761604
			GJBELKAJ_01425	GH29_b	3.2.1.51	a-fucosidase			-1.58519	0.5168	0.00429215	0.111624	1.34236	0.937645	0.162254	0.761604
			GJBELKAJ_01430	GH31_3	3.2.1.177	a-xylosidase			-0.61626	0.409695	0.141255	0.622683	1.03807	0.453261	0.0283362	0.480124
			GJBELKAJ_01431	GH3_a	3.2.1.21	b-glucosidase			-0.530174	0.468606	0.265373	0.770129	1.03803	0.479945	0.0376784	0.527173
			GJBELKAJ_01432	GH43_12	3.2.1.55	a-L-arabinofuranosidase			-0.47085	0.575038	0.418279	0.863869	1.06512	0.469079	0.0296188	0.488524
			GJBELKAJ_01443	GH95	3.2.1.63	exo-a-1,2-fucosidase			0.885589	0.329123	0.0111012	0.18056	0.251818	0.29859	0.405101	0.916245
			GJBELKAJ_01598	GH13_31	3.2.1.20	a-glucosidase			0.0488745	0.255444	0.849341	0.979407	0.271576	0.154726	0.0882319	0.65899
			GJBELKAJ_01598	GH13_31	3.2.1.70	dextran exo-a-1,6-glucosidase			0.0488745	0.255444	0.849341	0.979407	0.271576	0.154726	0.0882319	0.65899
			GJBELKAJ_01598	GH13_29	3.2.1.93	phosphotrehalose a-1,1-(6 phospho)-glucosidase			0.0488745	0.255444	0.849341	0.979407	0.271576	0.154726	0.0882319	0.65899
			GJBELKAJ_01599	GH36_1	3.2.1.22	a-galactosidase			0.30936	0.422037	0.468294	0.885586	0.473582	0.2853	0.106123	0.687162
			GJBELKAJ_01601	GH32	3.2.1.26	sucrose b-2,1-fructosidase			0.457299	0.416469	0.279684	0.78195	0.251015	0.489842	0.611656	0.960227
			GJBELKAJ_01669	GH136	3.2.1.140	antigen b-1,3-lacto-N-biosidase			1.13057	0.401279	0.00781251	0.151474	0.492465	0.260545	0.06729	0.618083
			GJBELKAJ_01740	GH2_3	3.2.1.31	b-glucuronidase			0.0822411	0.571504	0.886452	0.985574	-0.440171	0.358621	0.228912	0.820223
			GJBELKAJ_01742	GH1_7	3.2.1.86	b-(6 phospho)-glucosidase			0.108895	0.505585	0.830879	0.976771	0.141961	0.430282	0.743605	0.975524
			GJBELKAJ_01742	GH1_7	3.2.1.21	b-glucosidase			0.108895	0.505585	0.830879	0.976771	0.141961	0.430282	0.743605	0.975524
			GJBELKAJ_01767	GH3_a	3.2.1.21	b-glucosidase			-0.0504242	0.516509	0.922772	0.990377	1.20388	0.368593	0.00249257	0.190393
			GJBELKAJ_01770	GH3_a	3.2.1.21	b-glucosidase			0.295414	0.385383	0.448349	0.876489	0.257242	0.237159	0.285696	0.856377
			GJBELKAJ_01868	GH36_1	3.2.1.22	a-galactosidase			0.54945	0.563575	0.336098	0.818574	0.108278	0.418737	0.797517	0.981305
			GJBELKAJ_01869	GH36_1	3.2.1.22	a-galactosidase			0.420047	0.538661	0.440606	0.873963	0.21376	0.507445	0.676226	0.969904
			GJBELKAJ_02182	GH28_a	3.2.1.67	galacturonan exo-a-1,4-galacturonidase			0.664107	0.308405	0.0380634	0.341957	-0.180581	0.279562	0.522653	0.942975
			GJBELKAJ_02197	GH13_11	3.2.1.20	a-glucosidase			0.918975	0.514457	0.0824758	0.494241	0.192182	0.500216	0.703297	0.972491
			GJBELKAJ_02253	GH1_11	3.2.1.21	b-glucosidase			0.316679	0.293068	0.287077	0.787072	-0.0577022	0.207972	0.783113	0.979615
			GJBELKAJ_02253	GH1_11	3.2.1.23	b-galactosidase			0.316679	0.293068	0.287077	0.787072	-0.0577022	0.207972	0.783113	0.979615
			GJBELKAJ_02253	GH1_11	3.2.1.86	b-(6 phospho)-glucosidase			0.316679	0.293068	0.287077	0.787072	-0.0577022	0.207972	0.783113	0.979615
			GJBELKAJ_02517	GH2_10	3.2.1.23	b-galactosidase			0.258666	0.361537	0.478938	0.888564	-0.245605	0.409261	0.552405	0.948285
			GJBELKAJ_02777	GH1_7	3.2.1.86	b-(6 phospho)-glucosidase			0.415211	0.430509	0.351178	0.828878	0.151523	0.412329	0.71966	0.973939
			GJBELKAJ_02971	GH29_a	3.2.1.51	a-fucosidase			0.449598	0.376157	0.240264	0.748703	0.472712	0.494601	0.346151	0.889688
			GJBELKAJ_03066	GH1_7	3.2.1.21	b-glucosidase			0.645706	0.376642	0.0950583	0.527516	0.316728	0.27915	0.264471	0.844563
			GJBELKAJ_03066	GH1_7	3.2.1.37	xylan exo-b-1,4-xylosidase			0.645706	0.376642	0.0950583	0.527516	0.316728	0.27915	0.264471	0.844563
			GJBELKAJ_03066	GH1_7	3.2.1.86	b-(6 phospho)-glucosidase			0.645706	0.376642	0.0950583	0.527516	0.316728	0.27915	0.264471	0.844563
			GJBELKAJ_03085	GH13_11	3.2.1.20	a-glucosidase			0.382536	0.290981	0.196944	0.702433	-0.0589182	0.288135	0.839196	0.986198
			GJBELKAJ_03085	GH13_11	3.2.1.68	starch endo-a-1,6-glucosidase			0.382536	0.290981	0.196944	0.702433	-0.0589182	0.288135	0.839196	0.986198
			GJBELKAJ_03277	GH18_c	3.2.1.-	peptidoglycan endo-b-1,4-N-acetylglucosaminidase			-0.796537	0.541195	0.156633	0.648239	-1.26243	0.510429	0.0220109	0.435413
			GJBELKAJ_03344	GH29_d	3.2.1.111	antigen exo-a-1,3-fucosidase			0.56402	0.440877	0.20897	0.716215	0.260945	0.367244	0.48221	0.933999
			GJBELKAJ_03344	GH29_d	3.2.1.-	antigen exo-a-1,4-fucosidase			0.56402	0.440877	0.20897	0.716215	0.260945	0.367244	0.48221	0.933999
			GJBELKAJ_03344	GH29_d	3.2.1.51	a-fucosidase			0.56402	0.440877	0.20897	0.716215	0.260945	0.367244	0.48221	0.933999
			GJBELKAJ_03368	GH3_c	3.2.1.37	xylan exo-b-1,4-xylosidase			0.82642	0.564232	0.151687	0.640589	0.173463	0.439166	0.695323	0.972389
			GJBELKAJ_03370	GH115	3.2.1.131	xylan exo-a-1,2-(4 OMethyl)-glucuronosidase			0.641475	0.415764	0.131605	0.606377	0.53011	0.439978	0.236578	0.825938
			GJBELKAJ_03374	GH2_1	3.2.1.23	b-galactosidase			0.492579	0.376897	0.199522	0.705718	0.151667	0.354854	0.671778	0.969904
			GJBELKAJ_03377	GH43_12	3.2.1.55	a-L-arabinofuranosidase			-0.0092666	0.383159	0.980843	0.998002	0.564796	0.347284	0.113116	0.69951
			GJBELKAJ_03394	GH3_a	3.2.1.21	b-glucosidase			0.678946	0.536016	0.213413	0.720835	0.465667	0.562444	0.413481	0.91873
			GJBELKAJ_03469	GH32_1	3.2.1.26	sucrose b-2,1-fructosidase			0.995062	0.46558	0.0394419	0.348647	0.327024	0.538215	0.547484	0.947637
			GJBELKAJ_03477	GH112	2.4.1.211	b-1,3-galactosyl-N-acetyl-glucosamine phosphorylase			0.0388401	0.304607	0.899247	0.986702	0.285896	0.205007	0.172193	0.770169
			GJBELKAJ_03477	GH112	2.4.1.211	b-1,3-galactosyl-N-acetyl-galactosamine phosphorylase			0.0388401	0.304607	0.899247	0.986702	0.285896	0.205007	0.172193	0.770169
			GJBELKAJ_03515	GH29_d	3.2.1.111	antigen exo-a-1,3-fucosidase			0.483672	0.375461	0.205893	0.712501	0.128819	0.302944	0.673353	0.969904
			GJBELKAJ_03515	GH29_d	3.2.1.-	antigen exo-a-1,4-fucosidase			0.483672	0.375461	0.205893	0.712501	0.128819	0.302944	0.673353	0.969904
			GJBELKAJ_03610	GH1_7	3.2.1.86	b-(6 phospho)-glucosidase			0.202634	0.307819	0.51454	0.900661	0.291925	0.35785	0.420308	0.91873
			GJBELKAJ_03610	GH1_7	3.2.1.23	b-galactosidase			0.202634	0.307819	0.51454	0.900661	0.291925	0.35785	0.420308	0.91873
			GJBELKAJ_03623	GH2_2	3.2.1.31	b-glucuronidase			0.48947	0.26915	0.0775419	0.480789	-0.0644288	0.252883	0.80043	0.981662
			GJBELKAJ_03699	GH33	3.2.1.18	a-neuraminidase			1.14375	0.449504	0.0153773	0.215023	0.772906	0.276846	0.00853831	0.315016
			GJBELKAJ_03699	GH33	4.2.2.15	anhydrosialidase			1.14375	0.449504	0.0153773	0.215023	0.772906	0.276846	0.00853831	0.315016
			GJBELKAJ_03707	GH1_7	3.2.1.86	b-(6 phospho)-glucosidase			-0.109406	0.402836	0.789029	0.968972	-0.357953	0.513879	0.497475	0.938988
			GJBELKAJ_03714	GH105_f	3.2.1.172	rhamnogalacturonan I unsaturated-a-1,2-galacturonidase			-0.363666	0.300669	0.237345	0.745062	0.128518	0.391258	0.744914	0.975626
			GJBELKAJ_03729	GH13_31	3.2.1.20	a-glucosidase			0.566821	0.478131	0.243809	0.751771	0.123263	0.436273	0.779297	0.979404
			GJBELKAJ_03729	GH13_31	3.2.1.70	dextran exo-a-1,6-glucosidase			0.566821	0.478131	0.243809	0.751771	0.123263	0.436273	0.779297	0.979404
			GJBELKAJ_03729	GH13_29	3.2.1.93	phosphotrehalose a-1,1-(6 phospho)-glucosidase			0.566821	0.478131	0.243809	0.751771	0.123263	0.436273	0.779297	0.979404
			GJBELKAJ_03730	GH13_20	3.2.1.133	amylose exo-a-1,4-glucobiosidase			0.46769	0.436923	0.291556	0.790329	0.16435	0.399417	0.683307	0.970989
			GJBELKAJ_03730	GH13_20	3.2.1.54	cyclomaltodextrin endo-a-1,4-glucosidase			0.46769	0.436923	0.291556	0.790329	0.16435	0.399417	0.683307	0.970989
			GJBELKAJ_03731	GH77_1	2.4.1.25	4-a-glucanotransferase			0.329946	0.4251	0.442724	0.874631	0.276126	0.38966	0.483382	0.934364
			GJBELKAJ_03734	GH13_14	3.2.1.20	a-glucosidase			0.254269	0.443395	0.5699	0.917244	-0.0488316	0.34923	0.889622	0.988279
			GJBELKAJ_03759	GH2_10	3.2.1.23	b-galactosidase			0.0903895	0.2816	0.750077	0.960737	-0.0869323	0.231706	0.709854	0.973245
			GJBELKAJ_03837	GH95	3.2.1.63	exo-a-1,2-fucosidase			-0.0618944	0.356963	0.863436	0.982509	0.138157	0.351277	0.696791	0.972411
			GJBELKAJ_03874	GH13_18	2.4.1.7	sucrose phosphorylase			0.695146	0.442928	0.128194	0.59985	0.1392	0.332665	0.678935	0.970025
			GJBELKAJ_03875	GH2_10	3.2.1.23	b-galactosidase			0.281709	0.359365	0.440178	0.873879	-0.665638	0.294251	0.0313573	0.49773
			GJBELKAJ_03902	GH2_10	3.2.1.23	b-galactosidase			0.850298	0.628674	0.184642	0.686434	0.0853459	0.291891	0.771766	0.978349
			GJBELKAJ_03903	GH29_d	3.2.1.51	a-fucosidase			1.1952	0.637547	0.0689666	0.45766	-0.0292078	0.269145	0.914221	0.990184
			GJBELKAJ_03903	GH29_d	3.2.1.111	antigen exo-a-1,3-fucosidase			1.1952	0.637547	0.0689666	0.45766	-0.0292078	0.269145	0.914221	0.990184
			GJBELKAJ_03903	GH29_d	3.2.1.-	antigen exo-a-1,4-fucosidase			1.1952	0.637547	0.0689666	0.45766	-0.0292078	0.269145	0.914221	0.990184
		Ruminococcus_torques_Bg7063	CGCJBKJN_00040	GH172_2	3.2.1.-	exo-a-1,5-D-arabinofuranosidase
			CGCJBKJN_00105	GH95	3.2.1.63	exo-a-1,2-fucosidase
			CGCJBKJN_00105	GH95	3.2.1.51	a-fucosidase
			CGCJBKJN_00247	GH78_a	3.2.1.40	a-rhamnosidase
			CGCJBKJN_00366	GH29_d	3.2.1.51	a-fucosidase
			CGCJBKJN_00366	GH29_d	3.2.1.111	antigen exo-a-1,3-fucosidase
			CGCJBKJN_00366	GH29_d	3.2.1.-	antigen exo-a-1,4-fucosidase
			CGCJBKJN_00367	GH2_10	3.2.1.23	b-galactosidase
			CGCJBKJN_00493	GH3_a	3.2.1.21	b-glucosidase
			CGCJBKJN_00535	GH3_a	3.2.1.21	b-glucosidase
			CGCJBKJN_00537	GH78_a	3.2.1.40	a-rhamnosidase
			CGCJBKJN_00545	GH3_a	3.2.1.21	b-glucosidase
			CGCJBKJN_00547	GH78_a	3.2.1.40	a-rhamnosidase
			CGCJBKJN_00553	GH36_1	3.2.1.22	a-galactosidase
			CGCJBKJN_00554	GH13_4	2.4.1.4	amylosucrase
			CGCJBKJN_00667	GH77_1	2.4.1.25	4-a-glucanotransferase
			CGCJBKJN_00780	GH78_a	3.2.1.40	a-rhamnosidase
			CGCJBKJN_00785	GH106_b	3.2.1.40	a-rhamnosidase
			CGCJBKJN_00988	GH95	3.2.1.63	exo-a-1,2-fucosidase
			CGCJBKJN_01484	GH13_11	3.2.1.20	a-glucosidase
			CGCJBKJN_01728	GH13_11	3.2.1.20	a-glucosidase
			CGCJBKJN_01753	GH3_a	3.2.1.-	MLG exo-b-1,4-glucosidase
			CGCJBKJN_01753	GH3_a	3.2.1.21	b-glucosidase
			CGCJBKJN_01758	GH94_lp	2.4.1.31	laminaribiose phosphorylase
			CGCJBKJN_01759	GH94	2.4.1.49	cellodextrin phosphorylase
			CGCJBKJN_01759	GH94	2.4.1.-	b-1,4-mixed linkage glucan phosphorylase
			CGCJBKJN_01898	GH13_m51	3.2.1.20	a-glucosidase
			CGCJBKJN_01953	GH78_a	3.2.1.40	a-rhamnosidase
			CGCJBKJN_01954	GH3_a	3.2.1.21	b-glucosidase
			CGCJBKJN_01956	GH2_1	3.2.1.-	a-L-arabinopyranosidase
			CGCJBKJN_01957	GH3_a	3.2.1.21	b-glucosidase
			CGCJBKJN_02056	GH13_31	3.2.1.20	a-glucosidase
			CGCJBKJN_02064	GH13_4	2.4.1.4	amylosucrase
			CGCJBKJN_02065	GH32_1	3.2.1.26	sucrose b-2,1-fructosidase
			CGCJBKJN_02137	GH13_9	2.4.1.18	1,4-a-glucan branching enzyme
			CGCJBKJN_02161	GH1_7	3.2.1.86	b-(6 phospho)-glucosidase
			CGCJBKJN_02161	GH1_7	3.2.1.85	b-(6-phospho)-galactosidase
			CGCJBKJN_02212	GH53	3.2.1.89	arabinogalactan endo-b-1,4-galactosidase
			CGCJBKJN_02213	GH2_1	3.2.1.-	a-L-arabinopyranosidase
			CGCJBKJN_02352	GH13_21	3.2.1.1	amylose endo-a-1,4-glucosidase
			CGCJBKJN_02375	GH1_7	3.2.1.21	b-glucosidase
			CGCJBKJN_02375	GH1_7	3.2.1.37	xylan exo-b-1,4-xylosidase
			CGCJBKJN_02375	GH1_7	3.2.1.86	b-(6 phospho)-glucosidase
			CGCJBKJN_02376	GH106_b	3.2.1.40	a-rhamnosidase
			CGCJBKJN_02380	GH1_7	3.2.1.86	b-(6 phospho)-glucosidase
			CGCJBKJN_02380	GH1_7	3.2.1.23	b-galactosidase
			CGCJBKJN_02380	GH1_7	3.2.1.85	b-(6-phospho)-galactosidase
			CGCJBKJN_02426	GH3_a	3.2.1.21	b-glucosidase
			CGCJBKJN_02427	GH3_a	3.2.1.21	b-glucosidase
			CGCJBKJN_02513	GH3_a	3.2.1.21	b-glucosidase
			CGCJBKJN_02531	GH32	3.2.1.26	sucrose b-2,1-fructosidase
			CGCJBKJN_02567	GH32	3.2.1.26	sucrose b-2,1-fructosidase
			CGCJBKJN_02641	GH13_31	3.2.1.20	a-glucosidase
			CGCJBKJN_02641	GH13_31	5.4.99.11	isomaltulose synthase
			CGCJBKJN_02642	GH31_1	3.2.1.20	a-glucosidase
			CGCJBKJN_02647	GH36_1	3.2.1.22	a-galactosidase
			CGCJBKJN_02730	GH32	3.2.1.26	sucrose b-2,1-fructosidase
			CGCJBKJN_02732	GH36_1	3.2.1.22	a-galactosidase
			CGCJBKJN_02737	GH77_1	2.4.1.25	4-a-glucanotransferase
			CGCJBKJN_02746	GH78_a	3.2.1.40	a-rhamnosidase
			CGCJBKJN_02748	GH43_35	3.2.1.8	xylan endo-b-1,4-xylosidase
			CGCJBKJN_02748	GH43_35	3.2.1.37	xylan exo-b-1,4-xylosidase
			CGCJBKJN_02748	GH43_35	3.2.1.55	a-L-arabinofuranosidase
			CGCJBKJN_02836	GH13_31	3.2.1.20	a-glucosidase
			CGCJBKJN_02836	GH13_31	3.2.1.70	dextran exo-a-1,6-glucosidase
			CGCJBKJN_02836	GH13_29	3.2.1.93	phosphotrehalose a-1,1-(6 phospho)-glucosidase
			CGCJBKJN_02872	GH13_31	3.2.1.20	a-glucosidase
			CGCJBKJN_02872	GH13_31	3.2.1.70	dextran exo-a-1,6-glucosidase
			CGCJBKJN_02872	GH13_29	3.2.1.93	phosphotrehalose a-1,1-(6 phospho)-glucosidase
			CGCJBKJN_02874	GH36_1	3.2.1.22	a-galactosidase
		Streptococcus_gallolyticus_PS_064_S07	JKAMACKM_00096	GH32_1	3.2.1.26	sucrose b-2,1-fructosidase			0.963736	0.332815	0.0100535	0.171235	1.23026	0.728581	0.115129	0.703423
			JKAMACKM_00100	GH1_5	3.2.1.86	b-(6 phospho)-glucosidase			0.578386	0.359125	0.12569	0.594382	0.907433	0.49719	0.0952308	0.670122
			JKAMACKM_00100	GH1_5	3.2.1.23	b-galactosidase			0.578386	0.359125	0.12569	0.594382	0.907433	0.49719	0.0952308	0.670122
			JKAMACKM_00100	GH1_5	3.2.1.21	b-glucosidase			0.578386	0.359125	0.12569	0.594382	0.907433	0.49719	0.0952308	0.670122
			JKAMACKM_00119	GH1_3	3.2.1.85	b-(6-phospho)-galactosidase			0.34321	0.599898	0.574734	0.918687	1.23261	0.71183	0.10699	0.688387
			JKAMACKM_00121	GH95	3.2.1.63	exo-a-1,2-fucosidase			0.7096	0.339038	0.0516562	0.400876	1.65793	0.91236	0.0868588	0.656888
			JKAMACKM_00129	GH1_3	3.2.1.85	b-(6-phospho)-galactosidase			0.712409	0.377031	0.0760004	0.476138	-0.0768735	0.594995	0.898916	0.988792
			JKAMACKM_00137	GH53	3.2.1.89	arabinogalactan endo-b-1,4-galactosidase			0.22566	0.474054	0.640119	0.937914	0.884114	0.519485	0.109401	0.693029
			JKAMACKM_00139	GH36_1	3.2.1.22	a-galactosidase			1.02558	0.338734	0.00759252	0.149741	0.773829	0.404419	0.0763647	0.639355
			JKAMACKM_00143	GH13_18	2.4.1.7	sucrose phosphorylase			0.434138	0.44149	0.339225	0.820516	2.2112	0.730033	0.0096853	0.329713
			JKAMACKM_00144	GH13_31	3.2.1.70	dextran exo-a-1,6-glucosidase			0.480446	0.263291	0.0856599	0.504367	1.4186	0.414077	0.00409607	0.234125
			JKAMACKM_00705	GH1_7	3.2.1.86	b-(6 phospho)-glucosidase			-0.317204	0.708448	0.662313	0.942411	0.393844	0.467426	0.431762	0.920924
			JKAMACKM_00706	GH1_7	3.2.1.86	b-(6 phospho)-glucosidase			0.0168211	0.677094	0.980531	0.998002	0.733402	0.616077	0.267997	0.847494
			JKAMACKM_00706	GH1_7	3.2.1.21	b-glucosidase			0.0168211	0.677094	0.980531	0.998002	0.733402	0.616077	0.267997	0.847494
			JKAMACKM_00770	GH25	3.2.1.17	peptidoglycan endo-b-1,4-N-acetylmuramidase			1.95602	0.498438	0.00121022	0.0555826	1.23999	1.17129	0.338199	0.885234
			JKAMACKM_00783	GH1_11	3.2.1.21	b-glucosidase			0.524626	0.334021	0.134692	0.612146	1.20444	0.456262	0.0194119	0.420997
			JKAMACKM_00783	GH1_11	3.2.1.23	b-galactosidase			0.524626	0.334021	0.134692	0.612146	1.20444	0.456262	0.0194119	0.420997
			JKAMACKM_00783	GH1_11	3.2.1.86	b-(6 phospho)-glucosidase			0.524626	0.334021	0.134692	0.612146	1.20444	0.456262	0.0194119	0.420997
			JKAMACKM_00802	GH23	3.2.1.17	peptidoglycan endo-b-1,4-N-acetylmuramidase			-0.104077	0.486272	0.83307	0.976903	0.0289236	0.402225	0.944247	0.992978
			JKAMACKM_00805	GH13_5	3.2.1.1	amylose endo-a-1,4-glucosidase			0.0166041	0.227965	0.942787	0.992906	0.810776	0.735974	0.292225	0.859176
			JKAMACKM_00982	GH1_7	3.2.1.23	b-galactosidase			1.09418	0.223237	0.00013474	0.0178948	1.64654	0.786762	0.0537782	0.582042
			JKAMACKM_00982	GH1_7	3.2.1.85	b-(6-phospho)-galactosidase			1.09418	0.223237	0.00013474	0.0178948	1.64654	0.786762	0.0537782	0.582042
			JKAMACKM_00994	GH1_7	3.2.1.86	b-(6 phospho)-glucosidase			-3.15486	0.691903	0.000277953	0.0263075	1.16635	0.658835	0.104347	0.684192
			JKAMACKM_00994	GH1_7	3.2.1.23	b-galactosidase			-3.15486	0.691903	0.000277953	0.0263075	1.16635	0.658835	0.104347	0.684192
			JKAMACKM_01073	GH73	3.2.1.-	peptidoglycan endo-b-1,4-N-acetylglucosaminidase			-0.187324	0.544555	0.735068	0.957961	1.46165	0.550792	0.0224368	0.4377
			JKAMACKM_01131	GH25	3.2.1.17	peptidoglycan endo-b-1,4-N-acetylmuramidase			0.718286	0.436817	0.118465	0.580597	0.495737	0.390873	0.225382	0.817068
			JKAMACKM_01153	GH77_1	2.4.1.25	4-a-glucanotransferase			1.2058	0.388414	0.00681632	0.141394	1.03096	0.622731	0.128812	0.720694
			JKAMACKM_01169	GH32	3.2.1.26	sucrose b-2,1-fructosidase			0.953376	0.568294	0.111711	0.565645	1.45761	0.379496	0.0049407	0.250669
			JKAMACKM_01213	GH13_12	3.2.1.41	pullulan endo-a-1,6-glucosidase			0.151275	0.332358	0.654754	0.940591	1.16595	0.656014	0.0989023	0.677483
			JKAMACKM_01213	GH13_12	3.2.1.68	starch endo-a-1,6-glucosidase			0.151275	0.332358	0.654754	0.940591	1.16595	0.656014	0.0989023	0.677483
			JKAMACKM_01235	GH25	3.2.1.17	peptidoglycan endo-b-1,4-N-acetylmuramidase			-0.0905346	0.391129	0.819713	0.97415	-0.458445	0.531716	0.405479	0.916245
			JKAMACKM_01308	GH73	3.2.1.-	peptidoglycan endo-b-1,4-N-acetylglucosaminidase			0.467277	0.658732	0.487718	0.891537	1.49532	0.748206	0.0688311	0.62267
			JKAMACKM_01478	GH13_28	3.2.1.1	amylose endo-a-1,4-glucosidase			0.159936	0.271332	0.563313	0.91491	0.775051	0.495464	0.148815	0.747499
			JKAMACKM_01587	GH32_1	3.2.1.7	inulin endo-b-2,1-fructosidase			0.281146	0.594269	0.642163	0.938025	0.311574	0.468586	0.517722	0.942535
			JKAMACKM_01587	GH32_1	3.2.1.26	sucrose b-2,1-fructosidase			0.281146	0.594269	0.642163	0.938025	0.311574	0.468586	0.517722	0.942535
			JKAMACKM_01662	GH32_3	3.2.1.26	sucrose b-2,1-fructosidase			0.680473	0.282103	0.0274437	0.290633	0.647239	0.435592	0.163103	0.762352
			JKAMACKM_01792	GH16_21	3.2.1.73	MLG endo-b-1,4-glucosidase			-0.263276	0.408826	0.528182	0.906406	0.674442	0.439998	0.151249	0.748879
			JKAMACKM_01797	GH94_lp	2.4.1.31	laminaribiose phosphorylase			0.852562	0.399996	0.0479447	0.386026	0.777502	0.535176	0.171924	0.770085
			JKAMACKM_01798	GH94	2.4.1.49	cellodextrin phosphorylase			0.377641	0.515077	0.473443	0.887132	0.918318	0.5614	0.122694	0.714324
			JKAMACKM_01798	GH94	2.4.1.-	b-1,4-mixed linkage glucan phosphorylase			0.377641	0.515077	0.473443	0.887132	0.918318	0.5614	0.122694	0.714324
			JKAMACKM_01799	GH16_21	3.2.1.73	MLG endo-b-1,4-glucosidase			0.685068	0.370926	0.0822415	0.493756	0.887624	0.453882	0.0707684	0.626948
		Streptococcus_pasteriuanus_Bang_SAM2_39_S1	LDOIJNDB_00017	GH36_1	3.2.1.22	a-galactosidase			1.14254	0.362333	0.00325039	0.0954356	0.927021	0.378063	0.0194953	0.421626
			LDOIJNDB_00019	GH13_31	3.2.1.20	a-glucosidase			0.31329	0.274189	0.260745	0.766887	0.319735	0.235972	0.184362	0.783106
			LDOIJNDB_00019	GH13_31	3.2.1.70	dextran exo-a-1,6-glucosidase			0.31329	0.274189	0.260745	0.766887	0.319735	0.235972	0.184362	0.783106
			LDOIJNDB_00019	GH13_29	3.2.1.93	phosphotrehalose a-1,1-(6 phospho)-glucosidase			0.31329	0.274189	0.260745	0.766887	0.319735	0.235972	0.184362	0.783106
			LDOIJNDB_00019	GH13_31	3.2.1.10	oligo exo-a-1,6-glucosidase			0.31329	0.274189	0.260745	0.766887	0.319735	0.235972	0.184362	0.783106
			LDOIJNDB_00086	GH73	3.2.1.-	peptidoglycan endo-b-1,4-N-acetylglucosaminidase			0.941815	0.35541	0.0120035	0.187857	0.221251	0.24437	0.37224	0.903748
			LDOIJNDB_00353	GH35_1	3.2.1.23	b-galactosidase			1.38328	0.534798	0.0140124	0.20459	0.881686	0.351433	0.017045	0.405037
			LDOIJNDB_00353	GH35_1	3.2.1.-	antigen exo-b-1,3-galactosidase			1.38328	0.534798	0.0140124	0.20459	0.881686	0.351433	0.017045	0.405037
			LDOIJNDB_00460	GH32	3.2.1.26	sucrose b-2,1-fructosidase			-0.0454619	0.501442	0.929747	0.991123	-1.22767	0.3543	0.00276292	0.196027
			LDOIJNDB_00474	GH13_31	3.2.1.20	a-glucosidase			-0.156792	0.259479	0.549463	0.910662	-0.743389	0.209964	0.00121324	0.139407
			LDOIJNDB_00544	GH13_31	3.2.1.70	dextran exo-a-1,6-glucosidase			0.997314	0.534146	0.070279	0.461265	0.612937	0.393506	0.12886	0.72071
			LDOIJNDB_00545	GH13_18	2.4.1.7	sucrose phosphorylase			0.987104	0.613457	0.116334	0.575797	1.91742	0.747425	0.0148894	0.387836
			LDOIJNDB_00549	GH36_1	3.2.1.22	a-galactosidase			0.471808	0.480071	0.332458	0.816247	-0.035304	0.330708	0.915613	0.990184
			LDOIJNDB_00552	GH1_3	3.2.1.85	b-(6-phospho)-galactosidase			0.634108	0.500531	0.213337	0.720778	-0.559157	0.249144	0.0316379	0.499877
			LDOIJNDB_00555	GH1_3	3.2.1.85	b-(6-phospho)-galactosidase			0.451169	0.572149	0.435537	0.872035	-0.444774	0.320149	0.173783	0.771549
			LDOIJNDB_00574	GH36_1	3.2.1.22	a-galactosidase			3.23885	0.382618	4.36895e-10	1.31387e-06	2.27005	0.201114	4.80556e-13	1.07399e-08
			LDOIJNDB_00583	GH1_5	3.2.1.86	b-(6 phospho)-glucosidase			2.45912	0.438465	2.3194e-06	0.00180577	1.99259	0.253203	4.50936e-09	4.03119e-05
			LDOIJNDB_00583	GH1_5	3.2.1.23	b-galactosidase			2.45912	0.438465	2.3194e-06	0.00180577	1.99259	0.253203	4.50936e-09	4.03119e-05
			LDOIJNDB_00583	GH1_5	3.2.1.21	b-glucosidase			2.45912	0.438465	2.3194e-06	0.00180577	1.99259	0.253203	4.50936e-09	4.03119e-05
			LDOIJNDB_00867	GH13_29	3.2.1.93	phosphotrehalose a-1,1-(6 phospho)-glucosidase			0.9994	0.336557	0.00528168	0.124234	0.296822	0.189443	0.126699	0.71749
			LDOIJNDB_00867	GH13_29	3.2.1.20	a-glucosidase			0.9994	0.336557	0.00528168	0.124234	0.296822	0.189443	0.126699	0.71749
			LDOIJNDB_01042	GH32	3.2.1.26	sucrose b-2,1-fructosidase			0.234776	0.402918	0.564063	0.915322	-0.211082	0.320751	0.515046	0.942305
			LDOIJNDB_01081	GH1_7	3.2.1.21	b-glucosidase			1.08975	0.278097	0.00038205	0.0305223	0.190338	0.231752	0.41737	0.91873
			LDOIJNDB_01081	GH1_7	3.2.1.37	xylan exo-b-1,4-xylosidase			1.08975	0.278097	0.00038205	0.0305223	0.190338	0.231752	0.41737	0.91873
			LDOIJNDB_01081	GH1_7	3.2.1.86	b-(6 phospho)-glucosidase			1.08975	0.278097	0.00038205	0.0305223	0.190338	0.231752	0.41737	0.91873
			LDOIJNDB_01121	GH78_b	3.2.1.40	a-rhamnosidase			0.275637	0.331385	0.41102	0.860111	-0.441298	0.232139	0.0666328	0.616901
			LDOIJNDB_01158	GH32_3	3.2.1.26	sucrose b-2,1-fructosidase			0.23749	0.193091	0.226922	0.733854	-0.0948552	0.201621	0.641215	0.965725
			LDOIJNDB_01233	GH32_1	3.2.1.7	inulin endo-b-2,1-fructosidase			1.28669	0.35901	0.00102018	0.0505069	-0.0551268	0.286887	0.848835	0.987239
			LDOIJNDB_01233	GH32_1	3.2.1.26	sucrose b-2,1-fructosidase			1.28669	0.35901	0.00102018	0.0505069	-0.0551268	0.286887	0.848835	0.987239
			LDOIJNDB_01337	GH92_4	3.2.1.113	mannosyl-oligosaccharide exo-a-1,2-mannosidase			1.10219	0.302475	0.000839956	0.0450997	0.497158	0.425128	0.250607	0.835157
			LDOIJNDB_01339	GH125	3.2.1.163	mannosyl-oligosaccharide exo-a-1,6-mannosidase			0.90161	0.245307	0.000768106	0.043466	0.701235	0.392513	0.0834922	0.65185
			LDOIJNDB_01341	GH38_a2	3.2.1.-	mannosyl-oligosaccharide exo-a-1,3-mannosidase			1.09037	0.286572	0.000530612	0.0359738	0.932767	0.358268	0.0135786	0.374598
			LDOIJNDB_01345	GH13_31	3.2.1.70	dextran exo-a-1,6-glucosidase			0.820343	0.259769	0.00326521	0.0956382	0.46832	0.27705	0.100381	0.679144
			LDOIJNDB_01345	GH13_31	3.2.1.10	oligo exo-a-1,6-glucosidase			0.820343	0.259769	0.00326521	0.0956382	0.46832	0.27705	0.100381	0.679144
			LDOIJNDB_01346	GH85	3.2.1.96	mannosyl-oligosaccharide endo-b-1,4-N-acetylglucosaminidase			0.91407	0.271797	0.00183975	0.0700354	0.393894	0.276724	0.163728	0.763232
			LDOIJNDB_01348	GH1_5	3.2.1.86	b-(6 phospho)-glucosidase			0.6358	0.209412	0.00450374	0.114539	0.164991	0.224325	0.46739	0.93012
			LDOIJNDB_01348	GH1_5	3.2.1.23	b-galactosidase			0.6358	0.209412	0.00450374	0.114539	0.164991	0.224325	0.46739	0.93012
			LDOIJNDB_01348	GH1_5	3.2.1.21	b-glucosidase			0.6358	0.209412	0.00450374	0.114539	0.164991	0.224325	0.46739	0.93012
			LDOIJNDB_01379	GH36_1	3.2.1.22	a-galactosidase			0.571695	0.255932	0.0318015	0.312194	-0.370429	0.169839	0.0364085	0.520055
			LDOIJNDB_01384	GH1_7	3.2.1.86	b-(6 phospho)-glucosidase			0.305769	0.413234	0.464134	0.883906	0.53639	0.368911	0.155397	0.754258
			LDOIJNDB_01395	GH1_7	3.2.1.86	b-(6 phospho)-glucosidase			0.606505	0.244645	0.0181349	0.234999	-0.349077	0.285711	0.230192	0.821354
			LDOIJNDB_01395	GH1_7	3.2.1.85	b-(6-phospho)-galactosidase			0.606505	0.244645	0.0181349	0.234999	-0.349077	0.285711	0.230192	0.821354
			LDOIJNDB_01494	GH78_a	3.2.1.40	a-rhamnosidase			0.818531	0.337567	0.0206172	0.251438	-0.27372	0.203885	0.18859	0.786135
			LDOIJNDB_01505	GH106_b	3.2.1.40	a-rhamnosidase			-0.225184	0.196884	0.260281	0.766243	0.0167576	0.164353	0.919387	0.990768
			LDOIJNDB_01509	GH78_a	3.2.1.40	a-rhamnosidase			0.75881	0.24106	0.00329836	0.0964126	0.120489	0.172508	0.489786	0.936827
			LDOIJNDB_01512	GH43_12	3.2.1.55	a-L-arabinofuranosidase			0.69137	0.42208	0.110381	0.563144	-0.144794	0.284372	0.614125	0.960562
			LDOIJNDB_01512	GH43_12	3.2.1.37	xylan exo-b-1,4-xylosidase			0.69137	0.42208	0.110381	0.563144	-0.144794	0.284372	0.614125	0.960562
			LDOIJNDB_01514	GH78_a	3.2.1.40	a-rhamnosidase			0.45729	0.257698	0.0844346	0.500777	-0.206022	0.249052	0.414053	0.91873
			LDOIJNDB_01515	GH3_h	3.2.1.21	b-glucosidase			0.306068	0.271753	0.267713	0.772491	-0.155358	0.261043	0.555934	0.94844
			LDOIJNDB_01515	GH3_h	2.4.1.-	b-glucoside phosphorylase			0.306068	0.271753	0.267713	0.772491	-0.155358	0.261043	0.555934	0.94844
			LDOIJNDB_01518	GH2_1	3.2.1.23	b-galactosidase			0.285968	0.293691	0.336701	0.818811	-0.42595	0.472819	0.374386	0.905045
			LDOIJNDB_01547	GH13_12	3.2.1.41	pullulan endo-a-1,6-glucosidase			0.651238	0.243961	0.011326	0.182378	-0.0918732	0.308885	0.767944	0.978013
			LDOIJNDB_01547	GH13_12	3.2.1.68	starch endo-a-1,6-glucosidase			0.651238	0.243961	0.011326	0.182378	-0.0918732	0.308885	0.767944	0.978013
			LDOIJNDB_01626	GH1_7	3.2.1.86	b-(6 phospho)-glucosidase			0.661129	0.418444	0.133678	0.610119	-0.162814	0.275769	0.560441	0.949477
			LDOIJNDB_01627	GH1_7	3.2.1.86	b-(6 phospho)-glucosidase			0.24053	0.399515	0.552783	0.911693	-0.169198	0.258716	0.518861	0.942535
			LDOIJNDB_01642	GH77_1	2.4.1.25	4-a-glucanotransferase			0.537819	0.300504	0.0821542	0.493416	-0.0535885	0.417188	0.898596	0.988792
			LDOIJNDB_01666	GH25	3.2.1.17	peptidoglycan endo-b-1,4-N-acetylmuramidase			0.826318	0.245475	0.00182394	0.0698188	0.325637	0.200389	0.113392	0.69968
			LDOIJNDB_01723	GH73	3.2.1.-	peptidoglycan endo-b-1,4-N-acetylglucosaminidase			0.504141	0.275512	0.0772287	0.479977	-0.80577	0.338744	0.0239388	0.450235
			LDOIJNDB_01830	GH25	3.2.1.17	peptidoglycan endo-b-1,4-N-acetylmuramidase			0.909462	0.319273	0.00740298	0.14809	-0.147705	0.235674	0.535279	0.945835
			LDOIJNDB_01860	GH1_7	3.2.1.86	b-(6 phospho)-glucosidase			0.408049	0.545229	0.459219	0.88169	0.329168	0.271951	0.234475	0.824462
			LDOIJNDB_01860	GH1_7	3.2.1.23	b-galactosidase			0.408049	0.545229	0.459219	0.88169	0.329168	0.271951	0.234475	0.824462
			LDOIJNDB_01873	GH1_7	3.2.1.86	b-(6 phospho)-glucosidase			0.436904	0.383802	0.262703	0.768832	-0.100629	0.194926	0.609237	0.960227
			LDOIJNDB_01873	GH1_7	3.2.1.23	b-galactosidase			0.436904	0.383802	0.262703	0.768832	-0.100629	0.194926	0.609237	0.960227
			LDOIJNDB_01873	GH1_7	3.2.1.85	b-(6-phospho)-galactosidase			0.436904	0.383802	0.262703	0.768832	-0.100629	0.194926	0.609237	0.960227
			LDOIJNDB_01877	GH1_7	3.2.1.23	b-galactosidase			0.505129	0.213042	0.0233747	0.267735	-0.107155	0.173165	0.540294	0.946911
			LDOIJNDB_01877	GH1_7	3.2.1.85	b-(6-phospho)-galactosidase			0.505129	0.213042	0.0233747	0.267735	-0.107155	0.173165	0.540294	0.946911
			LDOIJNDB_01972	GH2_3	3.2.1.31	b-glucuronidase			0.152656	0.33747	0.653727	0.940241	-1.25257	0.455397	0.00970904	0.330125
			LDOIJNDB_01981	GH3_h	3.2.1.21	b-glucosidase			0.186206	0.329806	0.575852	0.918867	-1.03296	0.325854	0.00328228	0.210188
			LDOIJNDB_01982	GH3_h	3.2.1.21	b-glucosidase			-0.0328273	0.343832	0.924467	0.990747	-0.941788	0.31018	0.0045742	0.242425
			LDOIJNDB_02032	GH1_3	3.2.1.85	b-(6-phospho)-galactosidase			1.48843	0.386309	0.000461971	0.0337894	0.227123	0.363176	0.536157	0.946106
			LDOIJNDB_02037	GH13_5	3.2.1.1	amylose endo-a-1,4-glucosidase			0.805317	0.27845	0.00653759	0.13881	-0.163445	0.243024	0.506063	0.941176
			LDOIJNDB_02040	GH23	3.2.1.17	peptidoglycan endo-b-1,4-N-acetylmuramidase			1.22263	0.249505	2.47446e-05	0.00791009	-0.187599	0.290772	0.523559	0.943282
			LDOIJNDB_02054	GH1_11	3.2.1.21	b-glucosidase			0.42476	0.235385	0.0800123	0.488271	-0.212162	0.184148	0.258076	0.840168
			LDOIJNDB_02054	GH1_11	3.2.1.23	b-galactosidase			0.42476	0.235385	0.0800123	0.488271	-0.212162	0.184148	0.258076	0.840168
			LDOIJNDB_02054	GH1_11	3.2.1.86	b-(6 phospho)-glucosidase			0.42476	0.235385	0.0800123	0.488271	-0.212162	0.184148	0.258076	0.840168
			LDOIJNDB_02075	GH1_7	3.2.1.86	b-(6 phospho)-glucosidase			0.271251	0.263365	0.310102	0.801689	-0.3921	0.228967	0.0964852	0.672923
			LDOIJNDB_02075	GH1_7	3.2.1.23	b-galactosidase			0.271251	0.263365	0.310102	0.801689	-0.3921	0.228967	0.0964852	0.672923
			LDOIJNDB_02115	GH38_a2	3.2.1.-	mannosyl-oligosaccharide exo-a-1,3-mannosidase			0.740181	0.328458	0.030413	0.306147	-0.334799	0.207409	0.115729	0.704268
			LDOIJNDB_02222	GH13_31	3.2.1.20	a-glucosidase			1.18916	0.340042	0.00126926	0.0568645	0.492492	0.244614	0.0525534	0.577584
			LDOIJNDB_02222	GH13_29	3.2.1.93	phosphotrehalose a-1,1-(6 phospho)-glucosidase			1.18916	0.340042	0.00126926	0.0568645	0.492492	0.244614	0.0525534	0.577584
			LDOIJNDB_02222	GH13_31	3.2.1.10	oligo exo-a-1,6-glucosidase			1.18916	0.340042	0.00126926	0.0568645	0.492492	0.244614	0.0525534	0.577584
		Ligilactobacillus_ruminis_ATCC_25644	BACHIBIB_00551	GH25	3.2.1.17	peptidoglycan endo-b-1,4-N-acetylmuramidase
			BACHIBIB_00970	GH172_2	3.2.1.-	exo-a-1,5-D-arabinofuranosidase
			BACHIBIB_00977	GH13_31	3.2.1.20	a-glucosidase
			BACHIBIB_00977	GH13_29	3.2.1.93	phosphotrehalose a-1,1-(6 phospho)-glucosidase
			BACHIBIB_00977	GH13_31	3.2.1.10	oligo exo-a-1,6-glucosidase
			BACHIBIB_00993	GH13_31	3.2.1.20	a-glucosidase
			BACHIBIB_00993	GH13_31	3.2.1.10	oligo exo-a-1,6-glucosidase
			BACHIBIB_01014	GH32_1	3.2.1.7	inulin endo-b-2,1-fructosidase
			BACHIBIB_01014	GH32_1	3.2.1.26	sucrose b-2,1-fructosidase
			BACHIBIB_01071	GH73	3.2.1.-	peptidoglycan endo-b-1,4-N-acetylglucosaminidase
			BACHIBIB_01111	GH13_31	3.2.1.20	a-glucosidase
			BACHIBIB_01111	GH13_31	3.2.1.70	dextran exo-a-1,6-glucosidase
			BACHIBIB_01111	GH13_29	3.2.1.93	phosphotrehalose a-1,1-(6 phospho)-glucosidase
			BACHIBIB_01111	GH13_31	3.2.1.10	oligo exo-a-1,6-glucosidase
			BACHIBIB_01137	GH25	3.2.1.17	peptidoglycan endo-b-1,4-N-acetylmuramidase
			BACHIBIB_01406	GH1_5	3.2.1.86	b-(6 phospho)-glucosidase
			BACHIBIB_01406	GH1_5	3.2.1.23	b-galactosidase
			BACHIBIB_01406	GH1_5	3.2.1.21	b-glucosidase
			BACHIBIB_01411	GH1	3.2.1.23	b-galactosidase
			BACHIBIB_01466	GH3_f	3.2.1.52	b-N-acetylhexosaminidase
			BACHIBIB_01646	GH1_7	3.2.1.86	b-(6 phospho)-glucosidase
			BACHIBIB_01646	GH1_7	3.2.1.23	b-galactosidase
			BACHIBIB_01651	GH1_7	3.2.1.85	b-(6-phospho)-galactosidase
			BACHIBIB_01651	GH1_7	3.2.1.86	b-(6 phospho)-glucosidase
			BACHIBIB_01671	GH42	3.2.1.23	b-galactosidase
			BACHIBIB_01701	GH65_1	2.4.1.8	maltose phosphorylase
			BACHIBIB_01738	GH1_7	3.2.1.86	b-(6 phospho)-glucosidase
			BACHIBIB_01738	GH1_7	3.2.1.23	b-galactosidase
			BACHIBIB_01743	GH32_3	3.2.1.26	sucrose b-2,1-fructosidase
			BACHIBIB_01746	GH13_31	3.2.1.1	amylose endo-a-1,4-glucosidase
			BACHIBIB_01746	GH13_31	2.4.1.161	oligosaccharide 4-a-D-glucosyltransferase
			BACHIBIB_01747	GH13_20	3.2.1.135	pullulan exo-a-1,4-panosidase
			BACHIBIB_01753	GH13_20	3.2.1.135	pullulan exo-a-1,4-panosidase
			BACHIBIB_01801	GH36_1	3.2.1.22	a-galactosidase			-2.6735	1.17124	0.149928	0.637007
			BACHIBIB_01827	GH2_10	3.2.1.23	b-galactosidase			1.95843	1.50529	0.284157	0.785176
			BACHIBIB_02062	GH13_9	2.4.1.18	1,4-a-glucan branching enzyme
			BACHIBIB_02067	GH13_39	3.2.1.1	amylose endo-a-1,4-glucosidase
			BACHIBIB_02067	GH13_39	3.2.1.41	pullulan endo-a-1,6-glucosidase
