# Supplementary material for: Glycoside hydrolase–mediated glucomannan catabolism in Segatella copri, a target of microbiota-directed foods for malnourished children
Source: Proc Natl Acad Sci U S A. 2025 Dec 2;122(49):e2521522122. doi: 10.1073/pnas.2521522122 (PMC12704710; doi:10.1073/pnas.2521522122)
Supplement: Supplementary file 13 — Dataset S12 (XLSX) [file pnas.2521522122.sd12.xlsx]

## Sheet: Dataset S12
Dataset S12 - Cecal monosaccharide and linkage measurements
(A) Total monosaccharides
		Community		Diet		Total Monosaccharide Present (mg/mL of dry cecal matter)
						Glucose	Mannose	Galactose	Fructose	Xylose	Arabinose	Fucose	Rhamnose	GlcA	GalA	GlcNAc	GalNAc	Allose	Ribose
		Community with S. copri BgF5_2		Mirpur-18		2.81E-02 ± 1.73E-02	6.62E-03 ± 3.05E-03	3.14E-02 ± 1.73E-02	2.05E-03 ± 1.22E-03	3.41E-03 ± 2.65E-03	4.08E-03 ± 3.07E-03	1.62E-03 ± 9.40E-04	3.91E-03 ± 2.66E-03	4.52E-04 ± 2.71E-04	1.44E-03 ± 9.72E-04	1.03E-03 ± 6.21E-04	5.32E-04 ± 3.31E-04	1.66E-04 ± 6.86E-05	1.65E-03 ± 7.77E-04
		Community with S. copri BgF5_2		Mirpur-18 + Glucomannan		4.94E-02 ± 3.34E-02	1.58E-02 ± 9.72E-03	4.79E-02 ± 3.20E-02	2.53E-03 ± 1.50E-03	5.87E-03 ± 4.02E-03	8.15E-03 ± 6.47E-03	2.62E-03 ± 1.75E-03	5.02E-03 ± 2.78E-03	9.13E-04 ± 5.94E-04	2.06E-03 ± 1.32E-03	1.40E-03 ± 1.09E-03	6.33E-04 ± 4.36E-04	2.27E-04 ± 1.52E-04	2.37E-03 ± 1.45E-03
		Community without S. copri BgF5_2		Mirpur-18		4.39E-02 ± 2.85E-02	7.05E-03 ± 4.25E-03	5.21E-02 ± 3.38E-02	3.30E-03 ± 3.06E-03	6.17E-03 ± 4.65E-03	1.83E-02 ± 1.36E-02	2.31E-03 ± 1.64E-03	4.86E-03 ± 3.62E-03	5.87E-04 ± 4.11E-04	2.71E-03 ± 2.28E-03	1.35E-03 ± 1.06E-03	7.32E-04 ± 6.06E-04	1.56E-04 ± 1.19E-04	1.93E-03 ± 1.18E-03
		Community without S. copri BgF5_2		Mirpur-18 + Glucomannan		5.53E-02 ± 4.11E-02	1.98E-02 ± 1.05E-02	5.06E-02 ± 3.49E-02	2.30E-03 ± 1.71E-03	7.88E-03 ± 5.91E-03	1.87E-02 ± 1.37E-02	2.16E-03 ± 1.40E-03	4.89E-03 ± 2.82E-03	7.95E-04 ± 4.14E-04	2.75E-03 ± 2.03E-03	1.11E-03 ± 1.00E-03	5.33E-04 ± 4.56E-04	2.39E-04 ± 1.35E-04	2.00E-03 ± 1.13E-03
		Comparison				Adjusted P-values (Mann-Whitney U with FDR adjustment)
		Community without S. copri BgF5_2, Mirpur-18		Community without S. copri BgF5_2, Mirpur-18 + Glucomannan		0.722904	0.000153171	0.880345	0.730974	0.705017	0.880345	0.885313	0.880345	0.186597	0.730974	0.730974	0.725011	0.186597	0.880345
		Community without S. copri BgF5_2, Mirpur-18 + Glucomannan		Community with S. copri BgF5_2, Mirpur-18 + Glucomannan		0.608967	0.608967	0.608967	0.608967	0.115456	0.64439	1	0.953414	0.608967	0.608967	0.608967	0.608967	0.800503	0.608967
	Experimental iteration	Community	Diet	Sex	Mouse Number	Total Monosaccharide Present (mg/mL of dry cecal matter)
						Glucose	Mannose	Galactose	Fructose	Xylose	Arabinose	Fucose	Rhamnose	GlcA	GalA	GlcNAc	GalNAc	Allose	Ribose
	Iteration 1	Community with S. copri BgF5_2	Mirpur-18	Female	1	0.0216734	0.00579124	0.0291938	0.00210072	0.0026831	0.00384614	0.00146619	0.00289495	0.00035107	0.00106784	0.00120034	0.00064173	0.00019321	0.00158996
				Female	7	0.0231716	0.00694788	0.0275405	0.00213713	0.00321345	0.00376132	0.00139131	0.00274735	0.000390495	0.00112079	0.00113667	0.00047179	0.00019584	0.00164697
				Female	10	0.0233479	0.00635886	0.0286173	0.0024647	0.00280231	0.00377181	0.0014736	0.00273726	0.00035743	0.00108036	0.00133628	0.00063077	0.000188765	0.00166979
				Female	8L	0.0286709	0.00736057	0.035605	0.00159638	0.00387741	0.00457929	0.00177224	0.00323245	0.00039646	0.00140591	0.00124846	0.000635455	0.00016653	0.00212597
				Female	8R	0.0291292	0.00840118	0.0356382	0.00312855	0.00321857	0.00442741	0.00181042	0.00321161	0.000376315	0.00120447	0.00180616	0.00107393	0.0002958	0.00221303
				Male	2	0.0241566	0.00673189	0.0323725	0.00195079	0.00244485	0.00308717	0.0014741	0.00336026	0.000467695	0.00129117	0.00131066	0.000617425	0.000209435	0.00169544
				Male	15	0.0284498	0.00584131	0.0314516	0.00108913	0.00337501	0.00311639	0.00144764	0.00377714	0.0004177	0.00175076	0.000712275	0.00026192	0.00026197	0.00160969
				Male	16	0.0247596	0.00519057	0.0292712	0.00114953	0.00214978	0.00287309	0.00124959	0.0029104	0.000401395	0.00128004	0.00056482	0.00036609	0.000163175	0.00152616
				Male	6L	0.0231572	0.00697038	0.0308845	0.00119641	0.00085235	0.00266237	0.00149667	0.00326708	0.00039679	0.00146499	0.00080704	0.00052318	0.000164365	0.00098056
				Male	6R	0.032828	0.00623987	0.0333471	0.0013552	0.00339328	0.00459364	0.0016297	0.00394623	0.000565335	0.00192914	0.0008426	0.000405025	0.000225415	0.00144988
			Mirpur-18 + Glucomannan	Female	1	0.0846911	0.0267699	0.0752424	0.00459917	0.0086096	0.0143459	0.00418495	0.00733554	0.00153828	0.0026937	0.00313961	0.00139699	0.00049412	0.00440553
				Female	2	0.081818	0.023511	0.0786566	0.00507277	0.0109561	0.0191404	0.00430935	0.00781772	0.00146416	0.00270749	0.00352124	0.00125566	0.00038804	0.00366934
				Female	3	0.0700199	0.0257514	0.0794111	0.00438228	0.00864525	0.0137762	0.00384062	0.00658959	0.00112808	0.0021733	0.00302965	0.0014885	0.00035308	0.00384715
				Female	7	0.112802	0.0354508	0.0997192	0.00376941	0.0126761	0.0224366	0.00505405	0.00819326	0.00214759	0.00467269	0.00191416	0.000922175	0.00053392	0.00542573
				Female	11	0.0690961	0.0230591	0.0778277	0.00258526	0.00917831	0.010591	0.00439169	0.0070023	0.00155015	0.00356128	0.00138698	0.00057685	0.000299465	0.00294052
				Male	9	0.0246513	0.00864182	0.0207967	0.00123339	0.00337306	0.00364125	0.00112287	0.00191848	0.00040762	0.00084338	0.0007743	0.00045775	0.000155085	0.00111647
				Male	14	0.0247641	0.00812949	0.0211316	0.00143806	0.0021533	0.0039568	0.00104945	0.00221756	0.000412855	0.00100918	0.000884415	0.0005791	0.000156755	0.001268
				Male	5L	0.0830749	0.0272104	0.0809842	0.0025118	0.0112123	0.01005	0.00475725	0.00897016	0.0015718	0.00433316	0.0014666	0.00072133	0.00030414	0.00310334
				Male	5R	0.0867698	0.0256875	0.0887357	0.00539081	0.0091146	0.0147329	0.00487007	0.00806578	0.00147724	0.00311594	0.00340952	0.00126443	0.00037868	0.00369592
		Community without S. copri BgF5_2	Mirpur-18	Female	2	0.0760876	0.0138034	0.112756	0.0032572	0.00811697	0.0259142	0.0042408	0.00796345	0.00119767	0.00369274	0.00188231	0.00111714	0.000226575	0.00312585
				Female	4	0.019619	0.00481992	0.0254062	0.00086805	0.00224553	0.00639241	0.000953415	0.00223885	0.00026083	0.00118227	0.000422525	0.000288225	6.8855e-05	0.00097365
				Female	11	0.0232267	0.00410541	0.0223527	0.00113957	0.00201474	0.00735993	0.00084932	0.00215353	0.000293725	0.00105351	0.000363045	0.000216905	0.00011208	0.00124687
				Female	12	0.0244581	0.0060174	0.0324847	0.00141264	0.00371448	0.00699503	0.00104893	0.0024507	0.00043731	0.00102947	0.00068054	0.00045329	0.00011434	0.00142563
				Female	7L	0.0116891	0.00328116	0.015413	0.0007564	0.00105353	0.0031399	0.000593405	0.0013151	0.00017691	0.00067237	0.00024321	0.00012678	6.912e-05	0.00104644
				Female	7R	0.0239782	0.00556592	0.0319775	0.00101694	0.00246316	0.00826921	0.00119086	0.00272682	0.00031521	0.00122299	0.000480565	0.00021456	8.119e-05	0.00116098
				Male	2	0.028268	0.00631174	0.0402707	0.0015062	0.00295985	0.00998413	0.00148233	0.00309436	0.000346555	0.00103166	0.0013862	0.00064665	0.000149665	0.00132455
				Male	9	0.0337446	0.00489136	0.0330669	0.00231221	0.00310281	0.0108425	0.00122526	0.00269683	0.0003597	0.000885385	0.00101918	0.00049854	0.000150235	0.0015841
				Male	11	0.0185301	0.00374113	0.022494	0.00159878	0.0021591	0.00588669	0.00076783	0.00198789	0.00024025	0.00063948	0.00095554	0.00038275	6.2295e-05	0.00110616
			Mirpur-18 + Glucomannan	Female	1	0.0258848	0.0142438	0.0250915	0.000819125	0.00442386	0.0102919	0.00119184	0.00234031	0.00059863	0.00156037	0.00043187	0.000321305	0.000211525	0.000846945
				Female	5	0.0228405	0.0110955	0.0206798	0.00073834	0.00331518	0.00769831	0.00129488	0.00205731	0.0006334	0.00139539	0.000770695	0.00076554	0.0003424	0.00101557
				Female	6	0.0296551	0.0153455	0.0272034	0.00120857	0.00345268	0.00920533	0.00111096	0.00238953	0.00054452	0.00132138	0.00071843	0.000407275	0.00013682	0.00106287
				Female	9	0.100987	0.0390532	0.102722	0.00487388	0.0109333	0.0341432	0.00377196	0.00738966	0.00122334	0.00249924	0.00259313	0.00101118	0.000396585	0.00339169
				Female	10L	0.0293634	0.0139784	0.0260094	0.00157034	0.00325065	0.00761304	0.000881335	0.00211137	0.000468935	0.00085759	0.000639595	0.000321515	0.000253335	0.00137776
				Female	10R	0.113831	0.0361889	0.0986765	0.00629889	0.0142687	0.0376922	0.00360044	0.00661567	0.0010934	0.00261358	0.00317106	0.00147642	0.00040011	0.00364292
				Male	4	0.0788318	0.0300697	0.0908673	0.00544699	0.0114489	0.0313837	0.00370529	0.0073283	0.00104867	0.00214327	0.00364322	0.00165041	0.000408625	0.00278238
				Male	8	0.137363	0.030388	0.104978	0.00366476	0.0145022	0.0392178	0.00427805	0.00771478	0.00146576	0.00409778	0.00188335	0.00107416	0.00047829	0.00336874
				Male	13	0.0445075	0.019024	0.0424027	0.00158563	0.00566513	0.01159	0.0015515	0.0035201	0.00073289	0.00198279	0.0007991	0.00032997	0.0003189	0.00162603
	Iteration 2	Community with S. copri BgF5_2	Mirpur-18	Female	3	0.0132205	0.00337471	0.0146817	0.00189047	0.00129561	0.0016029	0.000787975	0.00200806	0.000282165	0.00047345	0.000720465	0.00040219	0.0001134	0.00103812
				Female	6	0.0387614	0.0101091	0.0464789	0.00579954	0.00728388	0.006407	0.00264225	0.006416	0.000669005	0.00129784	0.00283843	0.00148306	0.0001427	0.0023738
				Female	8	0.0218695	0.00560996	0.022541	0.00215833	0.00277863	0.00362862	0.00128832	0.0025878	0.000320805	0.00090684	0.00111319	0.00062247	8.831e-05	0.00122424
				Female	11	0.0113122	0.00333303	0.012076	0.00104911	0.00120899	0.00133869	0.00073031	0.00189832	0.00014614	0.00060548	0.000383245	0.000179015	9.328e-05	0.000775625
				Female	16	0.0215345	0.00532219	0.0241027	0.00142183	0.00286801	0.00309873	0.00136526	0.00309508	0.000350635	0.00111915	0.000597295	0.000319495	6.2395e-05	0.00119268
				Male	1	0.0151857	0.00289415	0.0120516	0.000824255	0.00228123	0.00153006	0.000691435	0.0021555	0.00021703	0.000781195	0.000199395	0.00013744	5.7485e-05	0.00077678
				Male	4	0.0907829	0.0145215	0.087299	0.00390079	0.0129282	0.0156656	0.00480474	0.0127259	0.0012679	0.00475087	0.00173842	0.00076199	0.00020714	0.00415648
				Male	11	0.0165543	0.00349982	0.0137255	0.00083106	0.00191267	0.00217991	0.00075436	0.00232462	0.000244405	0.00087723	0.000235025	0.000106805	6.526e-05	0.000963545
				Male	14	0.0514267	0.0132125	0.0578526	0.00332273	0.00515223	0.00657156	0.00293889	0.00922478	0.0010659	0.00326576	0.0011958	0.00076403	0.0002482	0.00253278
				Male	15	0.0229765	0.00477927	0.0231797	0.00155057	0.00254842	0.00279488	0.00112677	0.00364815	0.000358105	0.00121129	0.000544895	0.000239425	0.000175305	0.00136765
			Mirpur-18 + Glucomannan	Female	4	0.0207883	0.00684652	0.020842	0.00131915	0.00274201	0.00205137	0.000955045	0.00328812	0.000379865	0.00107796	0.000737785	0.00028543	0.00010585	0.00054078
				Female	9	0.0151369	0.00574747	0.0135667	0.00095037	0.00175927	0.0023409	0.000730755	0.00205713	0.000276295	0.000715325	0.0003643	0.00014101	1.2745e-05	0.00107774
				Female	10	0.0193312	0.00722916	0.01749	0.0012006	0.00183555	0.00238434	0.000913345	0.00263306	0.000346725	0.000862705	0.00039589	0.00023122	6.8955e-05	0.00113407
				Female	12	0.0767203	0.0204517	0.0779939	0.00298737	0.00972464	0.0114173	0.00431054	0.00834302	0.00117874	0.00333646	0.00134939	0.00071966	0.000157405	0.00315241
				Female	13	0.0118976	0.00546522	0.0111507	0.000627645	0.00157591	0.00158233	0.000670095	0.00156377	0.00025115	0.00059909	0.000255985	0.000179485	8.1305e-05	0.000617915
				Male	3	0.0244732	0.0143113	0.0351697	0.00247367	0.00384633	0.00401421	0.00192067	0.00406377	0.00080229	0.0019892	0.000778305	0.00028242	0.000195335	0.00185879
				Male	7	0.0122458	0.00434255	0.0107578	0.00124194	0.00120301	0.00146057	0.000588245	0.00149726	0.000225655	0.00041121	0.000370845	0.00027841	8.4135e-05	0.000726375
				Male	14	0.0221714	0.00838633	0.0240987	0.00277889	0.00239675	0.00379417	0.00112222	0.00279948	0.000487845	0.00082484	0.00110751	0.00043107	0.000146895	0.00162553
				Male	2L	0.0220367	0.00724529	0.0218122	0.00098871	0.00223554	0.00305096	0.00142957	0.00356868	0.00051246	0.00160107	0.000556935	0.00023815	9.348e-05	0.00159841
				Male	2R	0.0759981	0.0166796	0.0555598	0.00250184	0.00831821	0.0100628	0.00352423	0.00747627	0.00118604	0.00268041	0.00111557	0.000577975	0.000301625	0.00324279
		Community without S. copri BgF5_2	Mirpur-18	Female	1	0.0910011	0.0123141	0.0878882	0.00444415	0.0123054	0.0359123	0.00374525	0.00934165	0.00106235	0.00616352	0.0017018	0.000768975	0.000245565	0.0042594
				Female	2	0.0674373	0.00725863	0.0738301	0.00504469	0.0120112	0.0312308	0.0042504	0.00749356	0.00146155	0.00520355	0.00178784	0.00143669	0.000584035	0.00336051
				Female	5	0.0599781	0.0011556	0.0858493	0.0121275	0.0123673	0.0324981	0.00422449	0.000586675	0.000164025	0.00123737	0.00345985	0.00206962	9.7345e-05	0.00022906
				Female	9	0.0791915	0.0104461	0.0865027	0.00919626	0.0150738	0.046462	0.00407371	0.0110659	0.00093377	0.0043788	0.00403525	0.00217374	0.00012052	0.00393674
				Female	16	0.0279891	0.0068461	0.0412703	0.00503673	0.00450796	0.0158788	0.00194626	0.00562976	0.00060427	0.00205451	0.00186187	0.000624835	0.00013925	0.00228452
				Male	4	0.0254506	0.00473161	0.0267591	0.00112312	0.00290788	0.00915941	0.00108753	0.00339958	0.000440925	0.00236634	0.000405795	0.00030178	0.000116795	0.00111081
				Male	9	0.0273842	0.00457341	0.027759	0.00148628	0.00455407	0.01267	0.00128842	0.00330416	0.000319035	0.00218703	0.00051819	0.00032984	0.00010484	0.00114784
				Male	13.1	0.0810955	0.0130257	0.0811804	0.00351527	0.0118123	0.0355949	0.00468411	0.0105183	0.000959405	0.0069295	0.00158033	0.000807755	0.00019696	0.00312227
				Male	13.2	0.0954429	0.0171076	0.120265	0.00533947	0.0109653	0.0354886	0.0051227	0.0117147	0.00122689	0.00776606	0.00225714	0.00115618	0.000244385	0.00317293
				Male	16	0.0194601	0.00398479	0.0226369	0.00148082	0.00283352	0.00837284	0.0010317	0.00264645	0.000358075	0.00171499	0.0005731	0.00028928	7.2705e-05	0.00105904
			Mirpur-18 + Glucomannan	Female	1	0.0280102	0.0121564	0.0296313	0.00225061	0.00546942	0.0106835	0.00118558	0.00427245	0.000444265	0.0018893	0.00071303	0.000364615	0.00012884	0.00179431
				Female	2	0.0155614	0.00868011	0.0193481	0.00190802	0.00213469	0.00589146	0.0008085	0.00297496	0.000378415	0.00112158	0.000689285	0.000302625	9.814e-05	0.00106912
				Female	3	0.00862512	0.00423345	0.00929618	0.0009355	0.00147297	0.00412603	0.00043924	0.00140554	0.000140495	0.00050704	0.000318925	0.000169845	3.5405e-05	0.00049203
				Female	11	0.0321319	0.0179982	0.0342571	0.00071501	0.00531185	0.0101301	0.00169229	0.00438893	0.00069756	0.00321878	0.000280405	0.00010464	0.00016458	0.00140998
				Female	12	0.0245131	0.00759775	0.0226156	0.00059788	0.00420626	0.0103172	0.000946855	0.00313496	0.0004172	0.00237827	0.000237595	5.595e-05	9.146e-05	0.00108923
				Male	5	0.121864	0.0265912	0.103954	0.00295152	0.0233619	0.0449599	0.00428716	0.0109054	0.00157035	0.00864629	0.00103768	0.000528465	0.000308335	0.00433251
				Male	10.1	0.0974759	0.0300203	0.0825107	0.00248771	0.0149845	0.0328794	0.00372727	0.00923715	0.00141114	0.00606691	0.00101205	0.000406705	0.00031683	0.00310573
				Male	10.2	0.0266802	0.0157319	0.0241954	0.00115975	0.00365173	0.00804931	0.00114054	0.00306113	0.00052252	0.00221981	0.000346315	0.000216085	7.374e-05	0.00147759
				Male	14	0.0327157	0.0110866	0.0286211	0.00115795	0.00484048	0.0114739	0.00143441	0.00385278	0.000606575	0.00222859	0.000432755	0.00015551	9.3245e-05	0.00132385
				Male	15	0.0806263	0.0317862	0.0683278	0.00327861	0.013006	0.0277467	0.00394534	0.00812747	0.00110728	0.00541831	0.00134086	0.00047199	0.000289535	0.00273683
(B) Free monosaccharides
		Community		Diet		Free Monosaccharide Present (mg/mL of dry cecal matter)
						Glucose	Mannose	Galactose	Fructose	Xylose	Arabinose	Fucose	Rhamnose	GlcA	GalA	GlcNAc	GalNAc	Allose	Ribose
		Community with S. copri BgF5_2		Mirpur-18		4.00E-03 ± 3.74E-03	7.86E-05 ± 1.64E-04	1.27E-03 ± 1.03E-03	3.90E-04 ± 4.83E-04	8.18E-05 ± 3.32E-05	4.35E-04 ± 2.45E-04	8.43E-05 ± 3.39E-05	1.27E-05 ± 5.23E-06	2.26E-04 ± 1.45E-04	7.98E-05 ± 3.93E-05	1.86E-05 ± 9.02E-06	2.58E-05 ± 1.26E-05	1.74E-05 ± 8.57E-06	3.61E-04 ± 1.79E-04
		Community with S. copri BgF5_2		Mirpur-18 + Glucomannan		4.58E-03 ± 2.64E-03	5.74E-05 ± 2.51E-05	1.63E-03 ± 1.04E-03	3.69E-04 ± 3.70E-04	8.54E-05 ± 4.07E-05	5.13E-04 ± 3.25E-04	1.00E-04 ± 5.50E-05	1.28E-05 ± 6.36E-06	2.31E-04 ± 1.30E-04	9.66E-05 ± 5.95E-05	1.97E-05 ± 9.09E-06	2.60E-05 ± 1.22E-05	1.90E-05 ± 8.99E-06	4.59E-04 ± 3.01E-04
		Community without S. copri BgF5_2		Mirpur-18		5.61E-03 ± 4.29E-03	5.09E-05 ± 2.89E-05	1.52E-03 ± 1.26E-03	5.84E-04 ± 4.85E-04	7.47E-05 ± 4.38E-05	2.41E-04 ± 2.62E-04	1.13E-04 ± 4.95E-05	1.55E-05 ± 5.94E-06	3.30E-04 ± 1.49E-04	5.96E-05 ± 6.05E-05	1.98E-05 ± 1.00E-05	2.29E-05 ± 1.30E-05	2.19E-05 ± 8.53E-06	4.61E-04 ± 3.50E-04
		Community without S. copri BgF5_2		Mirpur-18 + Glucomannan		6.20E-03 ± 1.11E-02	4.16E-05 ± 2.98E-05	1.65E-03 ± 2.49E-03	3.40E-04 ± 3.27E-04	4.42E-05 ± 1.49E-05	7.31E-05 ± 4.62E-05	8.58E-05 ± 3.87E-05	1.14E-05 ± 4.62E-06	2.10E-04 ± 1.01E-04	1.82E-05 ± 8.53E-06	1.55E-05 ± 5.46E-06	1.72E-05 ± 7.74E-06	1.58E-05 ± 8.18E-06	2.48E-04 ± 1.61E-04
		Comparison				Adjusted P-values (Mann-Whitney U)
		Community without S. copri BgF5_2, Mirpur-18		Community without S. copri BgF5_2, Mirpur-18 + Glucomannan		0.415072	0.160737	0.750923	0.0466596	0.0115549	0.0019831	0.116231	0.0466596	0.0453564	0.00127852	0.15619	0.15619	0.0478543	0.0466596
		Community without S. copri BgF5_2, Mirpur-18 + Glucomannan		Community with S. copri BgF5_2, Mirpur-18 + Glucomannan		0.846385	0.0544362	0.371008	0.856278	0.000231007	2.77265e-09	0.735044	0.856278	0.976988	2.77265e-09	0.343963	0.0253317	0.441227	0.0197026
	Experimental iteration	Community	Diet	Sex	Mouse Number	Free Monosaccharide Present (mg/mL of dry cecal matter)
						Glucose	Mannose	Galactose	Fructose	Xylose	Arabinose	Fucose	Rhamnose	GlcA	GalA	GlcNAc	GalNAc	Allose	Ribose
	Mouse Iteration 1	Community without S. copri BgF5_2	Glucomannan	Female	1	0.0104209	4.2786e-05	0.00214256	0.000536738	7.27244e-05	8.87293e-05	0.000187505	1.53616e-05	0.00032609	1.97422e-05	1.55688e-05	2.40905e-05	6.82858e-06	0.000683878
				Female	5	0.00335958	1.21444e-05	0.000689256	0.000175731	4.23765e-05	5.4058e-05	9.46216e-05	1.00696e-05	0.00018458	1.31243e-05	9.38396e-06	1.47383e-05	1.13032e-05	0.000134768
				Female	6	0.00430745	2.15177e-05	0.000813692	0.000143544	5.85582e-05	6.58408e-05	0.000116592	1.43111e-05	0.000233437	2.25274e-05	1.96103e-05	2.05465e-05	2.0169e-05	0.000188958
				Female	9	0.00870041	9.05406e-05	0.00285597	0.000908707	6.17695e-05	0.000109083	9.48443e-05	1.88305e-05	0.000265022	2.93522e-05	1.78364e-05	2.73092e-05	2.24657e-05	0.000281861
				Female	10L	0.00381009	2.32378e-05	0.00104461	0.00019882	3.11807e-05	4.42933e-05	4.42249e-05	1.03727e-05	6.96e-05	8.71527e-06	6.18358e-06	9.46309e-06	8.89027e-06	0.00015433
				Female	10R	0.00373082	4.01695e-05	0.000383648	0.000146695	4.53429e-05	4.26601e-05	6.28788e-05	1.61144e-05	6.47515e-05	2.43122e-05	2.94772e-05	3.13731e-05	1.13644e-05	7.64344e-05
				Male	4	0.000923549	1.31167e-05	0.000168217	2.12579e-05	2.30529e-05	2.43258e-05	4.67771e-05	7.37476e-06	5.68433e-05	1.31106e-05	1.15977e-05	1.28193e-05	4.61081e-06	6.71893e-05
				Male	8	0.0511335	0.000102501	0.0114949	0.00111334	6.68651e-05	0.000234116	0.000136005	2.27275e-05	0.00036476	3.47694e-05	1.92249e-05	3.45631e-05	3.51425e-05	0.000380928
				Male	13	0.00454583	2.25039e-05	0.000601807	0.000144685	5.18231e-05	6.82677e-05	7.2283e-05	1.16563e-05	0.000211496	1.33215e-05	1.07081e-05	1.55991e-05	1.51874e-05	0.000247035
			Mirpur-18	Female	2	0.00550554	3.73882e-05	0.00167154	0.000253997	6.57043e-05	0.000362543	0.000167137	1.60516e-05	0.000303013	6.19295e-05	1.86814e-05	2.1855e-05	1.89665e-05	0.00037967
				Female	4	0.00429159	3.57751e-05	0.00134773	0.000355307	7.15557e-05	0.000193337	0.000122041	1.64161e-05	0.000381601	4.68999e-05	2.35759e-05	2.18183e-05	2.2626e-05	0.00045277
				Female	11	0.0131412	0.000122182	0.00237777	0.00114236	0.000219924	0.000984065	0.000275384	3.26081e-05	0.000789074	0.000268207	5.36498e-05	5.71618e-05	3.74608e-05	0.00151648
				Female	12	0.0127602	9.5859e-05	0.00352771	0.000976163	0.000103938	0.00027062	0.000163477	2.39651e-05	0.000465102	9.45403e-05	1.81143e-05	3.23214e-05	2.92796e-05	0.00097298
				Female	7L	0.00558637	8.09749e-05	0.00104444	0.00172589	0.000104562	0.000328771	0.000101211	1.84633e-05	0.000302798	8.98904e-05	2.295e-05	2.78966e-05	3.03749e-05	0.000790304
				Female	7R	0.00451751	3.63614e-05	0.000999197	0.000320017	7.35168e-05	0.000317519	9.42964e-05	1.42774e-05	0.00025177	6.74359e-05	1.92504e-05	2.24421e-05	2.35021e-05	0.000503252
				Male	2	0.00640357	9.40861e-05	0.00378917	0.00137452	0.000131846	0.000869938	0.000104855	2.30292e-05	0.000491113	0.000136285	3.02151e-05	4.98064e-05	2.48349e-05	0.000872729
				Male	9	0.0172381	6.26979e-05	0.00420658	0.00110016	9.19143e-05	0.000273694	0.000104816	1.56786e-05	0.000386916	8.40965e-05	2.4668e-05	3.46713e-05	3.30137e-05	0.000381937
				Male	11	0.00260481	1.34035e-05	0.000465016	0.000210433	4.75905e-05	5.65802e-05	6.09249e-05	1.06404e-05	0.000126139	1.58459e-05	5.12681e-06	1.57487e-05	1.13779e-05	0.000254685
		Community with S. copri BgF5_2	Glucomannan	Female	1	0.00612267	8.68802e-05	0.00135246	0.00059522	0.000116599	0.000292531	9.72063e-05	1.93437e-05	0.000255375	0.000117237	2.76799e-05	5.88213e-05	3.53776e-05	0.00057968
				Female	2	0.00225301	4.21438e-05	0.000427579	8.91144e-05	7.42157e-05	0.000355487	0.00011382	8.71582e-06	0.000117857	5.58363e-05	1.91867e-05	3.05526e-05	1.80587e-06	0.000144857
				Female	3	0.00829559	9.52517e-05	0.00390222	0.00136126	0.000139381	0.00101751	0.000165622	2.84843e-05	0.000428634	0.000172037	3.53218e-05	4.61692e-05	3.48019e-05	0.000840372
				Female	7	0.00792297	7.49605e-05	0.002673	0.00117412	0.000143229	0.00135586	0.000188165	2.3119e-05	0.000387285	0.000215284	3.37183e-05	3.79022e-05	3.12714e-05	0.000709559
				Female	11	0.0050467	9.58955e-05	0.00129819	0.000525483	0.000101988	0.000540904	8.55647e-05	1.54436e-05	0.000202672	9.08589e-05	2.25046e-05	3.54394e-05	1.98582e-05	0.000522287
				Male	9	0.00971919	0.000101281	0.0033089	0.000428163	7.17944e-05	0.000478294	6.11961e-05	1.00828e-05	0.000170261	6.57587e-05	1.17873e-05	2.22063e-05	1.90364e-05	0.000308785
				Male	14	0.00846155	6.25725e-05	0.00131735	0.00022832	8.52343e-05	0.000526009	6.56754e-05	1.23518e-05	0.000145154	8.53196e-05	1.32612e-05	2.19752e-05	1.70624e-05	0.000315152
				Male	5L	0.00274429	2.85674e-05	0.000364275	0.000141174	8.18312e-05	0.000408486	8.2859e-05	9.52964e-06	0.000131316	5.99727e-05	1.61768e-05	2.04974e-05	1.12923e-05	0.000318953
				Male	5R	0.00350005	4.78389e-05	0.000607042	8.94601e-05	7.65312e-05	0.000466713	8.07735e-05	1.06878e-05	0.000179767	8.26774e-05	1.44584e-05	1.90746e-05	1.70506e-05	0.000363947
			Mirpur-18	Female	1	0.00389802	3.65446e-05	0.00122917	0.000570068	0.000113329	0.000662567	0.000121566	1.45205e-05	0.000184856	0.000106832	1.91175e-05	3.31887e-05	1.81723e-05	0.000563942
				Female	7	0.00325908	2.10492e-05	0.000693974	0.000362142	7.88656e-05	0.000425128	8.78432e-05	1.10673e-05	0.00016152	8.39426e-05	1.43526e-05	2.22902e-05	1.7803e-05	0.000282781
				Female	10	0.00364832	0.0007653	0.00139778	0.00114964	8.89464e-05	0.000471076	8.62285e-05	1.46859e-05	0.000230757	0.000132809	1.8595e-05	3.05533e-05	1.95807e-05	0.000398685
				Female	8L	0.0028823	2.11404e-05	0.000466122	0.000100514	8.70362e-05	0.000572748	7.16361e-05	1.05259e-05	0.000149818	6.4182e-05	1.47143e-05	2.52459e-05	1.97782e-05	0.00037645
				Female	8R	0.00281886	4.11134e-05	0.000615987	6.77287e-05	9.75007e-05	0.000506958	8.40967e-05	1.52835e-05	0.000153483	6.92631e-05	2.59572e-05	4.34069e-05	1.39834e-05	0.000291117
				Male	2	0.00364927	2.46645e-05	0.000569503	0.000377131	0.000113996	0.000777202	8.51808e-05	1.63419e-05	0.000207881	0.000104969	2.43677e-05	2.86619e-05	1.57031e-05	0.000365541
				Male	15	0.0139673	0.000112602	0.00303464	0.00189369	0.000133501	0.000755082	8.9214e-05	2.46429e-05	0.000328595	0.000117617	2.71725e-05	4.04548e-05	1.54525e-05	0.000537537
				Male	16	0.00163055	1.65253e-05	0.000464559	0.000205722	3.59519e-05	0.000215891	4.71756e-05	6.27511e-06	6.85134e-05	2.77092e-05	1.06232e-05	1.32387e-05	1.14846e-05	0.000122882
				Male	6L	0.00250628	3.02747e-05	0.000381096	7.41296e-05	6.22255e-05	0.000108414	9.3767e-05	1.11271e-05	0.000243177	3.24889e-05	1.53558e-05	2.14884e-05	7.27676e-06	6.92389e-05
				Male	6R	0.0147593	9.42001e-05	0.00329651	0.00120469	0.000119667	0.00103186	9.18381e-05	1.85533e-05	0.000325615	6.91704e-05	2.53625e-05	4.32197e-05	3.23648e-05	0.000441689
	Mouse Iteration 2	Community without S. copri BgF5_2	Glucomannan	Female	1	0.00181928	2.12373e-05	0.00111527	9.83493e-05	3.15042e-05	5.06182e-05	4.75342e-05	8.23807e-06	0.000141599	1.79226e-05	1.04499e-05	7.40752e-06	8.96877e-06	0.000187105
				Female	2	0.00218208	2.85082e-05	0.000606741	9.93484e-05	3.85287e-05	5.82613e-05	9.49763e-05	7.51278e-06	0.00032564	1.10234e-05	1.39754e-05	1.07288e-05	1.20385e-05	0.000174589
				Female	3	0.000652497	1.17598e-05	0.00019078	3.36224e-05	1.53763e-05	2.18113e-05	2.6059e-05	3.40315e-06	6.19099e-05	4.29257e-06	8.97979e-06	6.30956e-06	5.07039e-06	2.85426e-05
				Female	11	0.00151269	2.68747e-05	0.000543384	9.19787e-05	4.07341e-05	5.15049e-05	5.42167e-05	1.04046e-05	0.000161552	1.00011e-05	1.59582e-05	1.34984e-05	1.51874e-05	0.000167268
				Female	12	0.0034923	3.37531e-05	0.00124388	0.00017791	5.74727e-05	9.56267e-05	0.000119086	1.3644e-05	0.000258349	1.96731e-05	1.67767e-05	1.57687e-05	2.2784e-05	0.000326367
				Male	5	0.00315667	4.63274e-05	0.00175275	0.000506805	4.39215e-05	7.11724e-05	6.64616e-05	8.81389e-06	0.00018156	2.24384e-05	1.55031e-05	1.51961e-05	1.31681e-05	0.000297175
				Male	10.1	0.00398145	9.42322e-05	0.00194015	0.000582354	4.61767e-05	7.90129e-05	0.000107039	1.13384e-05	0.000332861	2.14348e-05	1.94536e-05	1.90883e-05	2.11836e-05	0.000303645
				Male	10.2	0.00330557	8.71203e-05	0.00160457	0.000707313	4.60862e-05	0.00010758	9.68542e-05	1.19245e-05	0.000314468	3.41941e-05	1.89982e-05	2.03846e-05	2.98728e-05	0.000422976
				Male	14	0.00248805	2.25373e-05	0.000418275	8.32665e-05	2.90697e-05	4.44859e-05	6.05996e-05	6.01743e-06	0.000170711	1.80122e-05	1.35876e-05	1.10559e-05	1.93399e-05	0.000119873
				Male	15	0.00428961	4.93987e-05	0.00178649	0.000681703	3.74947e-05	7.70774e-05	0.000101928	9.37616e-06	0.000265745	8.77467e-06	2.17306e-05	1.67722e-05	1.68007e-05	0.000462736
			Mirpur-18	Female	1	0.00839949	4.84902e-05	0.000690634	0.000265233	4.85558e-05	0.000125756	9.32659e-05	1.22318e-05	0.000304071	2.64336e-05	1.35839e-05	1.6825e-05	1.82961e-05	0.000322341
				Female	2	0.00366152	3.71195e-05	0.00242533	0.000856037	4.49823e-05	0.000138307	0.000102458	1.42629e-05	0.000325542	3.8944e-05	1.69612e-05	1.27978e-05	2.18022e-05	0.000372287
				Female	5	0.00261712	2.75252e-05	0.000508394	0.000446755	3.35983e-05	8.29557e-05	6.03116e-05	8.79703e-06	0.000179094	1.02318e-05	1.03151e-05	8.46914e-06	1.28592e-05	0.000312607
				Female	9	0.00299002	2.25816e-05	0.00055088	0.000286263	4.23822e-05	7.95468e-05	0.000105304	9.90305e-06	0.000296645	2.62282e-05	1.41401e-05	9.67955e-06	1.49413e-05	0.000279161
				Female	16	0.00316933	3.68961e-05	0.00262583	0.000884044	4.91092e-05	0.000105284	0.000116026	1.42166e-05	0.000386167	1.57499e-05	1.74789e-05	1.97696e-05	2.05023e-05	0.000431511
				Male	4	0.00330052	5.56398e-05	0.000658737	0.000178675	7.73533e-05	0.000115242	8.51782e-05	1.87295e-05	0.000220293	3.50516e-05	2.16854e-05	2.28899e-05	3.36756e-05	0.000306116
				Male	9	0.00302963	4.53898e-05	0.000550683	0.00015604	6.14347e-05	7.23745e-05	0.000113346	1.30127e-05	0.000243614	2.76828e-05	1.83427e-05	1.5802e-05	1.66784e-05	0.000138753
				Male	13.1	0.00216893	2.82656e-05	0.000381825	0.000124637	4.43278e-05	6.99518e-05	7.58553e-05	1.07619e-05	0.000216446	3.80436e-05	1.47386e-05	1.64451e-05	5.15434e-06	0.000125139
				Male	13.2	0.00334459	5.93478e-05	0.000677362	0.000261407	6.73279e-05	9.11162e-05	0.000140899	1.27143e-05	0.000410399	2.44258e-05	2.18924e-05	2.02931e-05	2.6909e-05	0.000173965
				Male	16	0.00194167	2.63035e-05	0.00031152	0.000175659	4.04517e-05	5.02582e-05	6.27079e-05	9.01643e-06	0.000181677	2.42203e-05	1.09022e-05	8.8308e-06	1.35603e-05	0.000168594
		Community with S. copri BgF5_2	Glucomannan	Female	4	0.0022062	4.03805e-05	0.000328373	6.42939e-05	5.28937e-05	0.000177543	6.29638e-05	8.02561e-06	8.10161e-05	4.86688e-05	1.98603e-05	2.48163e-05	1.27794e-05	0.000111344
				Female	9	0.00317845	4.36669e-05	0.0018575	0.000153009	6.47279e-05	0.000402315	7.89486e-05	1.1237e-05	0.000229065	6.94144e-05	1.5066e-05	2.19522e-05	2.05518e-05	0.000801379
				Female	10	0.00278479	3.81189e-05	0.00164795	0.00013913	6.11023e-05	0.000380628	8.49466e-05	7.86245e-06	0.000203387	7.53478e-05	1.41631e-05	1.69013e-05	1.82339e-05	0.000311093
				Female	12	0.00530438	5.28604e-05	0.00239096	0.000131484	5.55332e-05	0.000585446	0.000107236	1.1707e-05	0.000239618	6.50096e-05	1.90157e-05	1.65739e-05	2.05652e-05	0.000396602
				Female	13	0.00174251	2.83548e-05	0.00117849	0.000191169	3.41476e-05	0.000158433	7.0061e-05	6.28789e-06	0.00019695	3.09149e-05	1.23543e-05	1.31406e-05	9.47457e-06	0.000280512
				Male	3	0.00733467	8.94733e-05	0.00199562	0.000656232	0.000196914	0.000939019	0.000274037	2.20048e-05	0.000596098	0.000255691	4.15086e-05	3.56896e-05	3.23778e-05	0.00136899
				Male	7	0.0013691	3.87294e-05	0.000784177	9.80784e-05	3.32856e-05	0.000150743	5.20741e-05	6.21824e-06	0.000124176	5.58973e-05	8.02509e-06	1.21722e-05	1.34645e-05	0.000250599
				Male	14	0.00384819	5.47553e-05	0.00307396	0.000554448	9.39865e-05	0.000917383	0.000104836	1.60968e-05	0.000372218	0.000139586	2.03925e-05	2.60736e-05	1.78378e-05	0.000463147
				Male	2L	0.00316743	3.71994e-05	0.00162935	0.000198446	8.6368e-05	0.000292208	7.85199e-05	8.65243e-06	0.00019034	9.27962e-05	2.13252e-05	1.96068e-05	1.68392e-05	0.000201826
				Male	2R	0.0020972	3.20107e-05	0.000923752	0.000201276	5.23899e-05	0.00030132	5.02543e-05	6.79827e-06	0.000131268	5.72567e-05	9.25377e-06	1.44795e-05	1.04e-05	0.000437515
			Mirpur-18	Female	3	0.00126131	1.55427e-05	0.000225476	3.61892e-05	4.64605e-05	0.000170951	3.8923e-05	6.4592e-06	6.76584e-05	2.60902e-05	5.70311e-06	9.04049e-06	7.60281e-06	0.000132945
				Female	6	0.00265773	5.8642e-05	0.00054386	0.000155607	0.000113471	0.000430567	9.29197e-05	1.85755e-05	0.000262618	7.5189e-05	2.90742e-05	2.84985e-05	2.25876e-05	0.000289508
				Female	8	0.00345898	4.15981e-05	0.00121693	0.000305844	8.32635e-05	0.00044449	0.000143545	1.15739e-05	0.000324743	0.000114777	1.75156e-05	1.7352e-05	1.81468e-05	0.000427147
				Female	11	0.00119436	1.93665e-05	0.000323522	8.11796e-05	4.89546e-05	0.000238024	7.51332e-05	7.37812e-06	0.000126228	4.8201e-05	1.21605e-05	1.24234e-05	1.12893e-05	0.00012533
				Female	16	0.00224938	3.13549e-05	0.00113833	0.000184825	8.08559e-05	0.000528472	9.98193e-05	1.37215e-05	0.000269217	0.000103645	1.7211e-05	2.28527e-05	2.3002e-05	0.000430085
				Male	1	0.00266628	4.0488e-05	0.00169581	0.000272914	4.62986e-05	0.000266673	6.38018e-05	7.36329e-06	0.000175224	7.18639e-05	1.30168e-05	1.65397e-05	1.1964e-05	0.000254677
				Male	4	0.00219668	3.18464e-05	0.00179647	0.000131741	5.48562e-05	0.000484187	4.71902e-05	8.36511e-06	0.000168741	5.24643e-05	1.32699e-05	1.59214e-05	1.09828e-05	0.00039798
				Male	11	0.0029575	2.80512e-05	0.00115212	0.000109107	4.62808e-05	0.000156193	4.95351e-05	7.92306e-06	0.000156878	6.19307e-05	1.01821e-05	1.52003e-05	1.18222e-05	0.000468554
				Male	14	0.00674217	0.000102062	0.0038238	0.000418514	0.000142936	0.00030367	0.000174064	2.12981e-05	0.000750539	0.000183128	4.5669e-05	5.75574e-05	4.39951e-05	0.000840789
				Male	15	0.00166901	3.90006e-05	0.0013628	9.36444e-05	4.09528e-05	0.000143376	4.33752e-05	8.58981e-06	0.000166739	5.04612e-05	1.17397e-05	1.79237e-05	1.55677e-05	0.000397113
(C) Linkages
		Community		Diet		Linkages (AU)
						t-Glucose	4-Glucose	t-Mannose	4-Mannose	2-Glucose	3-Glucose/2-Galactose	6-Glucose	2,4-Glucose	3,4-Glucose	4,6-Glucose	2,4,6-Glucose/ 2,3,6-Glucose	3,4,6-Glucose	t-Galactose	3-Galactose	4-Galactose	6-Galactose	4,6-Galactose	3,6-Galactose	3,4-Galactose	3,4,6-Galactose/ 2,X,X-Hexose (II)	t-p-Xylose	2-Xylose	3-P-Xylose	4-p-Xylose	2,4-p-Xylose	3,5-Arabinose/3,4-P-Xylose	t-p-Arabinose	t-f-Arabinose	2-f-Arabinose	3-Arabinose	5-f-Arabinose	2,3-f-Arabinose	2,5-f-Arabinose	T-Fucose	T-Rhamnose	4-Rhamnose	2-Rhamnose	2,4-Rhamnose	4-Glucosamine/GlcNac	6-Mannose	3-Mannose	4,6-Mannose	3,4,6-Mannose	X-Hexose
		Community with S. copri BgF5_2		Mirpur-18		5.35E+06 ± 1.52E+06	1.44E+07 ± 3.78E+06	3.32E+06 ± 1.26E+06	1.49E+06 ± 4.80E+05	3.81E+05 ± 1.46E+05	1.11E+05 ± 4.71E+04	3.87E+05 ± 1.58E+05	8.79E+04 ± 4.82E+04	3.48E+05 ± 1.81E+05	9.00E+04 ± 3.82E+04	4.17E+02 ± 2.47E+02	1.83E+04 ± 1.11E+04	9.89E+06 ± 2.48E+06	2.46E+05 ± 1.16E+05	1.24E+06 ± 4.91E+05	4.75E+05 ± 2.01E+05	6.04E+05 ± 2.26E+05	2.29E+04 ± 1.29E+04	1.28E+06 ± 4.71E+05	1.82E+04 ± 1.09E+04	2.61E+06 ± 8.91E+05	2.81E+05 ± 9.77E+04	3.16E+05 ± 1.21E+05	6.05E+05 ± 4.60E+05	9.19E+01 ± 8.36E+01	1.50E+05 ± 6.17E+04	9.68E+05 ± 4.86E+05	6.19E+06 ± 1.88E+06	1.73E+04 ± 2.67E+04	2.44E+05 ± 8.49E+04	4.24E+05 ± 1.14E+05	3.61E+04 ± 1.30E+04	2.03E+04 ± 9.13E+03	2.56E+06 ± 6.15E+05	1.03E+06 ± 4.16E+05	3.77E+05 ± 1.79E+05	1.78E+02 ± 1.30E+02	8.92E+01 ± 5.21E+01	6.87E+03 ± 2.77E+03	8.53E+05 ± 3.16E+05	3.33E+06 ± 1.25E+06	3.68E+04 ± 1.54E+04	4.79E+04 ± 2.14E+04	1.98E+04 ± 8.25E+03
		Community with S. copri BgF5_2		Mirpur-18 + Glucomannan		4.59E+06 ± 1.05E+06	1.57E+07 ± 3.21E+06	3.36E+06 ± 8.90E+05	6.40E+06 ± 1.04E+06	3.30E+05 ± 9.92E+04	7.58E+04 ± 3.24E+04	2.51E+05 ± 8.27E+04	7.99E+04 ± 2.98E+04	3.04E+05 ± 1.14E+05	7.40E+04 ± 1.92E+04	1.39E+03 ± 3.81E+03	1.40E+04 ± 5.92E+03	8.30E+06 ± 1.40E+06	1.91E+05 ± 7.16E+04	9.46E+05 ± 2.82E+05	3.44E+05 ± 9.34E+04	4.24E+05 ± 1.18E+05	1.89E+04 ± 1.73E+04	8.32E+05 ± 2.45E+05	1.40E+04 ± 5.91E+03	2.24E+06 ± 6.13E+05	2.74E+05 ± 8.74E+04	2.35E+05 ± 6.90E+04	7.33E+05 ± 4.03E+05	1.08E+02 ± 7.85E+01	1.32E+05 ± 4.80E+04	7.85E+05 ± 2.77E+05	4.83E+06 ± 1.19E+06	2.22E+04 ± 4.12E+04	2.00E+05 ± 6.13E+04	4.77E+05 ± 1.64E+05	3.97E+04 ± 1.47E+04	1.73E+04 ± 6.74E+03	1.93E+06 ± 5.58E+05	8.00E+05 ± 2.49E+05	3.22E+05 ± 1.18E+05	8.28E+01 ± 5.60E+01	7.01E+01 ± 3.42E+01	4.50E+03 ± 1.40E+03	7.21E+05 ± 1.91E+05	2.57E+06 ± 6.35E+05	2.80E+05 ± 7.75E+04	3.23E+04 ± 9.44E+03	1.56E+04 ± 4.40E+03
		Community without S. copri BgF5_2		Mirpur-18		6.00E+06 ± 1.04E+06	1.47E+07 ± 2.04E+06	3.33E+06 ± 5.91E+05	1.05E+06 ± 1.74E+05	4.24E+05 ± 6.03E+04	1.12E+05 ± 3.71E+04	5.81E+05 ± 1.47E+05	7.47E+04 ± 1.97E+04	2.92E+05 ± 6.38E+04	7.36E+04 ± 1.49E+04	3.86E+02 ± 2.16E+02	1.68E+04 ± 3.64E+03	1.10E+07 ± 1.18E+06	1.87E+05 ± 3.34E+04	3.67E+06 ± 7.50E+05	5.30E+05 ± 1.49E+05	5.81E+05 ± 1.10E+05	6.03E+04 ± 9.69E+03	1.18E+06 ± 2.07E+05	1.66E+04 ± 3.64E+03	2.35E+06 ± 4.37E+05	2.63E+05 ± 5.73E+04	4.93E+05 ± 8.64E+04	7.59E+05 ± 3.09E+05	2.94E+02 ± 3.36E+02	5.06E+05 ± 7.76E+04	1.01E+06 ± 1.35E+05	1.43E+07 ± 1.99E+06	2.28E+04 ± 4.65E+04	3.66E+05 ± 6.13E+04	1.70E+06 ± 3.08E+05	1.71E+05 ± 4.93E+04	2.19E+04 ± 6.65E+03	2.50E+06 ± 4.75E+05	8.96E+05 ± 1.20E+05	3.21E+05 ± 6.26E+04	8.04E+01 ± 8.17E+01	7.32E+01 ± 3.18E+01	1.00E+04 ± 2.77E+03	8.12E+05 ± 1.38E+05	3.30E+06 ± 5.65E+05	3.23E+04 ± 6.01E+03	4.52E+04 ± 9.08E+03	5.04E+04 ± 1.19E+04
		Community without S. copri BgF5_2		Mirpur-18 + Glucomannan		6.16E+06 ± 1.82E+06	1.82E+07 ± 2.96E+06	3.98E+06 ± 1.08E+06	8.05E+06 ± 2.16E+06	3.77E+05 ± 1.01E+05	8.37E+04 ± 3.18E+04	5.05E+05 ± 1.95E+05	8.76E+04 ± 3.23E+04	3.35E+05 ± 1.05E+05	8.92E+04 ± 2.29E+04	4.94E+02 ± 2.24E+02	1.78E+04 ± 6.95E+03	1.08E+07 ± 1.66E+06	2.17E+05 ± 7.86E+04	3.20E+06 ± 9.12E+05	4.67E+05 ± 1.68E+05	4.54E+05 ± 1.15E+05	5.02E+04 ± 1.09E+04	8.23E+05 ± 1.76E+05	1.78E+04 ± 6.12E+03	2.31E+06 ± 5.11E+05	2.81E+05 ± 6.24E+04	4.30E+05 ± 1.15E+05	1.14E+06 ± 4.37E+05	1.70E+02 ± 2.25E+02	4.98E+05 ± 1.43E+05	1.03E+06 ± 3.26E+05	1.06E+07 ± 1.97E+06	1.93E+04 ± 1.09E+04	3.21E+05 ± 7.86E+04	1.61E+06 ± 4.10E+05	1.57E+05 ± 3.84E+04	2.20E+04 ± 9.73E+03	2.03E+06 ± 5.47E+05	8.04E+05 ± 1.77E+05	3.16E+05 ± 8.05E+04	2.01E+02 ± 1.88E+02	8.65E+01 ± 3.37E+01	8.63E+03 ± 3.36E+03	8.77E+05 ± 2.06E+05	2.76E+06 ± 5.71E+05	7.85E+05 ± 2.40E+05	3.49E+04 ± 7.81E+03	4.42E+04 ± 1.39E+04
		Comparison				Adjusted P-values (Mann-Whitney U)
		Community without S. copri BgF5_2, Mirpur-18		Community without S. copri BgF5_2, Mirpur-18 + Glucomannan		1	0.000268278	0.0772527	2.48972e-09	0.26023	0.125501	0.330841	0.26023	0.26023	0.0298488	0.227114	0.33374	0.874901	0.312827	0.264876	0.33374	0.0128158	0.0362155	5.63724e-05	0.330841	0.932451	0.33374	0.181885	0.00816156	0.224691	0.767899	1	0.000136946	0.0652809	0.26023	0.657256	0.767899	0.929836	0.0362155	0.229989	0.959972	0.0761953	0.340604	0.269803	0.318612	0.0440389	2.48972e-09	0.00580071	0.312827
		Community without S. copri BgF5_2, Mirpur-18 + Glucomannan		Community with S. copri BgF5_2, Mirpur-18 + Glucomannan		0.00726306	0.0160573	0.126449	0.00842401	0.165309	0.571218	5.70786e-05	0.367072	0.244103	0.0430332	0.544108	0.0523128	3.34686e-05	0.433087	4.35702e-09	0.040142	0.390618	8.44017e-07	0.976988	0.0415366	0.577535	0.72397	5.00324e-06	0.00625742	0.544108	4.35702e-09	0.0265259	4.02506e-08	0.067539	5.22688e-05	4.35702e-09	4.35702e-09	0.123123	0.312409	0.631951	0.583908	0.157111	0.165309	8.77326e-05	0.0274767	0.179991	4.02506e-08	0.276971	2.43282e-07
	Experimental iteration	Community	Diet	Sex	Mouse Number	Linkages (AU)
						t-Glucose	4-Glucose	t-Mannose	4-Mannose	2-Glucose	3-Glucose/2-Galactose	6-Glucose	2,4-Glucose	3,4-Glucose	4,6-Glucose	2,4,6-Glucose/ 2,3,6-Glucose	3,4,6-Glucose	t-Galactose	3-Galactose	4-Galactose	6-Galactose	4,6-Galactose	3,6-Galactose	3,4-Galactose	3,4,6-Galactose/ 2,X,X-Hexose (II)	t-p-Xylose	2-Xylose	3-P-Xylose	4-p-Xylose	2,4-p-Xylose	3,5-Arabinose/3,4-P-Xylose	t-p-Arabinose	t-f-Arabinose	2-f-Arabinose	3-Arabinose	5-f-Arabinose	2,3-f-Arabinose	2,5-f-Arabinose	T-Fucose	T-Rhamnose	4-Rhamnose	2-Rhamnose	2,4-Rhamnose	4-Glucosamine/GlcNac	6-Mannose	3-Mannose	4,6-Mannose	3,4,6-Mannose	X-Hexose
	Mouse Iteration 1	Community without S. copri BgF5_2	Glucomannan	Female	1	6.14475e+06	1.68106e+07	4.56111e+06	7.84937e+06	360957	106398	609379	89638.1	330961	90306.3	491.109	21675.4	1.09892e+07	205283	4.08877e+06	570147	526301	53241.6	876952	21674.2	2.21891e+06	291856	500573	768370	353.733	527776	926239	1.14755e+07	13695.2	346251	2.00856e+06	176947	28156	2.48224e+06	825132	272495	61.6711	142.484	10539.4	1.13933e+06	3.10978e+06	893636	43553.8	52180.4
				Female	5	5.87113e+06	1.88724e+07	4.39839e+06	9.29337e+06	388423	116695	626859	109247	394157	109571	475.628	26740.5	1.06834e+07	266525	3.72373e+06	570651	502219	50440.8	758246	26740.5	2.49756e+06	315257	459396	886618	202.271	573369	953864	1.10239e+07	15473.9	372390	1.96784e+06	184947	19493.4	1.2496e+06	814289	240510	149.322	84.1409	10813.9	1.06129e+06	2.98907e+06	944121	35686.3	55839.3
				Female	6	7.37405e+06	1.99142e+07	5.38532e+06	1.02194e+07	542946	137706	737641	131090	482891	117253	441.832	21855.1	1.26164e+07	287576	4.45296e+06	702511	645733	58567.7	1.15837e+06	21995.1	3.1994e+06	362060	600473	1.06226e+06	106.471	739294	1.13293e+06	1.30138e+07	16180.5	401886	2.38587e+06	200037	29613.1	1.67121e+06	1.00576e+06	379386	430.788	90.4406	12564.5	1.20419e+06	3.6795e+06	1.12043e+06	48825.5	62985.4
				Female	9	7.79903e+06	2.1704e+07	5.21478e+06	1.19115e+07	509830	83538.1	747948	125123	440062	101478	748.756	19585.5	1.20244e+07	239344	4.25779e+06	703422	566254	61377	902254	19544.1	2.76659e+06	327137	514563	2.2118e+06	153.555	537236	1.13258e+06	1.03549e+07	42027.7	354848	1.93499e+06	164302	22864.8	2.28235e+06	1.00819e+06	337346	436.853	67.4461	14306.7	974688	3.14504e+06	1.10127e+06	33900.8	56990
				Female	10L	7.85332e+06	2.03258e+07	5.16596e+06	1.09387e+07	446932	117967	750520	113550	402709	107152	808.567	18203	1.20838e+07	253186	3.7797e+06	662913	477308	67293	764040	18505.5	2.34936e+06	277405	465326	1.23739e+06	249.826	517184	963482	8.93816e+06	16240.9	377060	1.601e+06	124257	52331	1.95903e+06	874520	304429	432.652	109.528	12056.6	906477	2.64231e+06	1.08421e+06	34679.3	62457.8
				Female	10R	9.74348e+06	1.29704e+07	4.24485e+06	7.32846e+06	302103	67147	485209	64508.2	233834	66991.9	190.014	11726.7	9.84557e+06	257690	3.24508e+06	428745	227495	37744.1	562070	11915.8	1.521e+06	199447	318225	597482	79.1616	327178	649277	7.42385e+06	12111.8	238869	1.3622e+06	115055	22663.5	1.59591e+06	839098	230135	375.474	49.4872	8119.99	634160	2.20919e+06	709052	23057.8	42614.6
				Male	4	8.28611e+06	2.00139e+07	5.43196e+06	1.05155e+07	483754	134320	772671	128189	475971	128578	238.016	27807.2	1.33199e+07	356386	4.51706e+06	673072	570501	55412.8	960045	23985.6	2.96132e+06	356155	583258	1.39495e+06	299.595	709864	1.28362e+06	1.20792e+07	30258.7	424033	2.03528e+06	189840	33237.8	2.94392e+06	1.00443e+06	420592	286.614	74.1761	12683.3	1.17992e+06	3.5986e+06	986206	42797.3	62967.7
				Male	8	8.78902e+06	1.72706e+07	4.73524e+06	7.49062e+06	423811	108060	641747	97629.6	411778	105722	499.392	23151.4	1.12022e+07	353988	3.72508e+06	626004	467590	47173.7	773070	23143.2	2.38905e+06	266573	487887	884579	67.5049	529612	938821	1.15895e+07	13549.9	307411	1.78255e+06	188863	17622.5	2.11907e+06	811452	309818	277.657	76.7415	11278.8	946910	2.87904e+06	771360	33600	56760.6
				Male	13	7.05197e+06	1.89366e+07	4.77077e+06	9.33515e+06	457950	100104	744030	124189	436588	105297	154.583	24141.3	1.11015e+07	308584	3.93431e+06	615050	527308	54778.1	828693	24103.5	2.53032e+06	300664	618491	1.36984e+06	104.638	757260	1.1256e+06	1.11938e+07	21182.8	400927	1.6199e+06	107003	24871.1	2.34109e+06	870095	351903	120.649	142.678	12790.3	926613	3.00459e+06	994099	37862.5	50878.7
			Mirpur-18	Female	2	5.87639e+06	1.39081e+07	4.10705e+06	911192	485492	148295	685939	93157.8	251211	81879.4	1120.44	17452.3	1.17772e+07	196389	4.28662e+06	656324	705382	56704.2	1.49833e+06	17201.5	2.42105e+06	277955	614417	660140	83.9772	574880	1.00609e+06	1.5304e+07	13184.4	396526	2.18683e+06	179295	25392.1	2.8634e+06	900578	311291	48.3769	59.7654	12491	977580	3.86923e+06	37266	56791.8	59671.9
				Female	4	5.9072e+06	1.3121e+07	3.43382e+06	988523	466236	122650	705887	60813.7	303327	57463	548.497	15478.2	1.21888e+07	192651	3.89633e+06	740083	706758	57317.6	1.48444e+06	15394.7	2.55599e+06	249405	378832	1.87701e+06	112.624	449742	926456	1.4188e+07	208485	393034	1.87701e+06	318138	27535.9	2.88344e+06	913961	308598	162.145	49.1717	10142	811630	3.49036e+06	35308.5	52589.4	57346
				Female	11	6.69798e+06	1.39133e+07	3.4103e+06	906006	396322	111967	686815	81742.1	284222	78649.2	606.133	14107	1.05305e+07	193420	3.90914e+06	634913	579011	58669.8	1.02976e+06	14061.4	2.72664e+06	271107	508654	746478	103.86	509144	882715	1.43046e+07	12406.1	343269	1.89919e+06	174425	26362.6	2.16451e+06	869191	316533	117.473	75.9024	12368.5	804694	3.0008e+06	34248.9	36747.1	43761.6
				Female	12	5.73121e+06	9.67998e+06	3.23843e+06	824377	384449	113455	646211	64837.4	319882	50056.3	334.17	13587.5	1.09604e+07	214607	3.70038e+06	584867	580449	53486.2	1.23683e+06	13582	1.46924e+06	148525	534110	438119	251.626	405506	831146	9.95144e+06	7074.57	305683	1.25452e+06	97687.5	18211	2.41556e+06	787542	216344	6.00942	61.9578	10502.8	768068	3.20662e+06	24563.7	47095.1	46255
				Female	7L	6.15683e+06	1.32959e+07	3.73108e+06	1.28019e+06	375844	165403	734805	84666.8	309549	70028.3	418.979	15433.1	1.07266e+07	205577	4.11043e+06	540950	671629	64002.9	1.43199e+06	15418.2	2.11199e+06	229999	529584	552770	147.056	466680	897509	1.18373e+07	9410.91	352148	1.25679e+06	110819	13291.2	2.7988e+06	878013	331471	28.8683	89.3861	12410.7	877241	3.45059e+06	37575.6	55231.5	52092.6
				Female	7R	6.38973e+06	1.4769e+07	3.99147e+06	1.00572e+06	484816	159621	752804	95947.3	339179	80407	246.494	25360.9	1.18012e+07	213346	4.1122e+06	628973	686175	59581.6	1.20871e+06	25325.9	2.37385e+06	279099	627544	805363	138.726	592044	1.07272e+06	1.45562e+07	0	453513	1.96883e+06	198131	16930.4	2.9166e+06	929740	332376	20.883	57.3657	13465.9	988741	3.69639e+06	38967.1	49897.9	61911.3
				Male	2	7.94505e+06	1.59104e+07	4.29271e+06	1.18306e+06	473371	194810	754163	112291	419300	85610.8	388.448	16852.8	1.35361e+07	215692	5.22394e+06	781295	776165	63387.4	1.49139e+06	16836.9	3.29096e+06	336791	624157	818977	33.623	617258	1.14048e+06	1.68997e+07	13090.9	467293	2.19094e+06	179841	30036.3	3.17575e+06	1.15075e+06	451256	63.9612	53.2786	13337.3	1.02944e+06	4.63593e+06	38726.6	59522.3	77205.6
				Male	9	8.69353e+06	1.63117e+07	4.18523e+06	1.27735e+06	441181	130768	746614	98915.2	331691	95754.6	476.056	17878.3	1.18944e+07	268539	4.71384e+06	701481	624988	55084.4	1.19004e+06	17864.6	2.80416e+06	317909	541765	679006	87.7718	567533	954107	1.57474e+07	12126.7	443603	1.98877e+06	171006	33935.8	2.73881e+06	1.0079e+06	368189	344.672	94.3906	14058.2	959139	3.8968e+06	36269.4	43152.4	64792.8
				Male	11	6.22016e+06	1.38173e+07	3.57519e+06	1.20682e+06	404870	125723	696918	93766.7	306215	81262.5	320.691	19947.5	1.03651e+07	196759	4.41335e+06	642508	619741	58115.2	1.14098e+06	20020.7	1.95746e+06	200728	505024	652425	224.553	526454	1.0006e+06	1.21843e+07	8995.05	348642	1.62798e+06	144952	29310.3	2.43355e+06	881553	421001	15.522	150.245	12806	744958	3.42962e+06	33598.3	44636.5	64814.5
		Community with S. copri BgF5_2	Glucomannan	Female	1	4.75091e+06	1.14155e+07	3.34287e+06	5.99406e+06	244859	46237	119488	47896	166554	44957.1	299.838	6423.39	7.45775e+06	159551	714534	260437	284344	11372.6	522073	6414.12	1.3122e+06	149518	144845	241121	105.421	90832.4	470671	3.11447e+06	4359.45	111308	321082	25733.2	4104.32	1.39045e+06	558087	196587	70.4034	37.1832	3189.29	566032	2.08493e+06	210497	18532.9	11712
				Female	2	5.43226e+06	1.56279e+07	4.13756e+06	7.83422e+06	340235	91444.6	223683	84292.8	257988	78841.9	451.664	11960.9	9.43771e+06	199442	1.11757e+06	379251	457134	18059.8	837952	11173.7	2.27009e+06	262405	220804	826330	177.317	165376	738736	5.26142e+06	19563.5	201171	568878	46337.6	14452	2.07226e+06	793930	336688	64.9969	50.5106	3842.71	772763	3.1101e+06	306341	32092.9	21705.3
				Female	3	4.77844e+06	1.01071e+07	3.59538e+06	5.31622e+06	372582	51263.1	204294	53617.3	216503	50808.7	353.344	8155.6	7.77028e+06	174043	665015	346134	292956	9645.7	562297	8150.02	1.54183e+06	155876	151271	254872	149.718	100465	490206	3.77324e+06	7473.91	125211	294218	21410	10895.3	1.56118e+06	645391	221390	119.482	37.1724	3583.92	495772	2.17916e+06	248050	23552.6	12292.4
				Female	7	5.14678e+06	1.28614e+07	3.61083e+06	6.33577e+06	338364	68402.4	197346	62072.2	235210	64195.4	533.028	9146.74	7.76428e+06	68284.7	931452	332036	324061	8334.48	634725	9146.74	2.02703e+06	215344	194297	419007	88.1359	132081	544630	4.98256e+06	8987.77	155529	440069	36846.4	12411.3	1.55858e+06	689988	256052	58.1223	14.9351	3409.42	627957	2.32731e+06	277006	27140.1	16116.8
				Female	11	3.9976e+06	1.12551e+07	3.3961e+06	5.2006e+06	243046	62666.5	171605	53784.2	202862	49055.3	817.629	10954.1	7.87844e+06	159591	878566	329396	350297	10945.2	698578	10999.7	1.68918e+06	186353	203962	378559	327.32	105534	549174	4.10929e+06	7651.26	151337	377614	28405.3	11587.4	1.77624e+06	677243	238211	11.475	68.809	3397.18	691674	2.40448e+06	163661	30743.7	12006.8
				Male	9	5.615e+06	1.58399e+07	3.92383e+06	7.10009e+06	369418	118682	275498	111073	335131	84165.1	297.729	17159.6	8.29441e+06	264183	1.15701e+06	414903	423175	20702.3	851114	17227.6	2.54838e+06	315752	284627	659072	270.501	196385	754191	5.24519e+06	0	242418	586690	38465.4	20716.8	2.01536e+06	835087	274109	185.468	91.1661	5351.26	932721	2.75424e+06	327006	38391.8	17165.4
				Male	14	5.68078e+06	1.74053e+07	4.27757e+06	6.39746e+06	407522	114048	323813	103498	374635	97500	537.12	17260.2	8.35386e+06	244191	1.33701e+06	480141	509905	19169.6	894161	17352.8	2.72823e+06	311781	297371	617342	108.359	197864	810134	6.63611e+06	9288.95	209479	765766	59325.8	20099.9	2.02175e+06	889087	306283	63.3398	101.953	5666.89	786909	2.80069e+06	387134	36429.4	15071.3
				Male	5L	5.65958e+06	1.69517e+07	4.27188e+06	6.81729e+06	367251	135028	274610	106981	400541	88106.7	763.459	15357.2	9.10157e+06	256980	1.36324e+06	422181	570006	23457.6	1.02267e+06	15597.9	3.00563e+06	310624	299160	464781	90.4105	175211	879736	5.49777e+06	12075.4	215461	412959	38450.8	18787.9	2.2778e+06	999682	345522	193.428	55.4357	4608.53	859043	3.29643e+06	324775	38013.5	17845.5
				Male	5R	4.54306e+06	1.52182e+07	3.14839e+06	6.14165e+06	367344	84775	277918	107764	343024	69109.4	769.961	14658.9	8.87808e+06	214303	1.14282e+06	471519	526364	17667.9	931718	14633.2	2.69433e+06	325138	296130	366417	124.321	136027	717716	5.77938e+06	9868.61	199312	585783	42931.4	18790.3	2.25149e+06	963564	237849	185.588	57.339	5582.88	876718	2.97284e+06	324300	41072	16513.8
			Mirpur-18	Female	1	3.76812e+06	1.02282e+07	2.32246e+06	1.12031e+06	310822	105868	227155	72711.1	277165	60444.6	193.196	16401	7.47644e+06	157420	1.16971e+06	370127	461793	14829.1	988263	16397.4	2.02932e+06	169213	251697	232333	111.541	130963	641853	5.04486e+06	5572.57	165711	347652	26105.8	15387.7	1.8248e+06	726791	262008	150.201	164.306	4054.33	650718	2.61682e+06	29542.7	36814.3	16893.2
				Female	7	4.64118e+06	1.02149e+07	2.81947e+06	1.11867e+06	324452	99999.2	266914	68960	222095	57668.4	356.796	11449.5	8.33075e+06	173342	1.05874e+06	407836	471770	13972.4	1.09844e+06	11625.4	1.99169e+06	206654	235670	288067	47.5078	108325	643749	4.62544e+06	6091.9	168616	297946	25939.1	11556	1.82109e+06	751125	253762	484.939	99.0429	5045.16	637510	2.82299e+06	29333.5	35732	15344
				Female	10	5.98585e+06	1.62054e+07	3.84647e+06	1.93623e+06	464388	133268	376454	98961.5	295974	109366	680.791	12992.7	1.04962e+07	240136	1.38884e+06	568157	622053	19740.6	1.28384e+06	12973.1	2.89131e+06	344738	329193	381281	49.1502	213570	869973	6.2107e+06	5966.8	250083	420249	35467.1	18302.7	2.59924e+06	956933	363213	237.174	2.9196	7537.32	968805	3.67865e+06	48582.3	46746	28760.8
				Female	8L	4.51953e+06	1.10426e+07	2.9697e+06	1.23404e+06	311159	80705.4	283056	90320.2	382605	80308.1	5.24338	18323.6	8.24573e+06	190030	1.11655e+06	420997	551091	21029.6	1.18303e+06	18309.3	1.95524e+06	179765	208211	231484	70.7426	111769	666732	4.52067e+06	7083.3	168567	293995	23788.7	15842.1	2.10658e+06	773086	269444	43.4079	113.388	5009.83	787695	2.96454e+06	31984.2	42280.7	10973.9
				Female	8R	5.37673e+06	1.29139e+07	3.58692e+06	1.74823e+06	368851	103099	343329	80326.5	316038	100127	442.101	14147.6	9.55161e+06	228496	1.32065e+06	534640	564722	24562.6	1.26767e+06	14136.5	2.3386e+06	293319	188579	360708	46.5548	156936	741230	4.81965e+06	8695.79	246237	419784	31600	17252.2	2.38201e+06	854079	354656	418.377	106.167	6209.29	828059	3.18309e+06	42096.4	42584.5	16223.2
				Male	2	6.00926e+06	1.17183e+07	3.80599e+06	1.12842e+06	477351	134798	422639	78716.2	296923	75354.9	746.237	15954.3	1.17209e+07	266997	1.46192e+06	632054	727520	24953.6	1.50588e+06	15828.7	2.69665e+06	219951	358697	202400	69.1192	95472	814120	6.08586e+06	7026.86	249705	434735	31837.7	18332.1	2.99805e+06	1.18942e+06	304815	169.838	9.04628	7046	878560	4.32934e+06	28865.5	56943.7	26101.8
				Male	15	8.08115e+06	1.72661e+07	4.47625e+06	1.73463e+06	555161	189139	539383	133712	503849	122343	619.95	24795.1	1.27458e+07	395408	1.97999e+06	817592	889282	37182.1	1.77894e+06	24775.7	4.10865e+06	405398	492429	593519	159.621	171661	1.29453e+06	8.0845e+06	11471.4	311791	550794	40116.4	22666.4	3.4885e+06	1.53144e+06	538862	286.811	40.7049	10522.1	1.16827e+06	4.78563e+06	59358.8	67242.2	32515.6
				Male	16	6.46819e+06	1.46408e+07	3.62151e+06	1.64605e+06	474340	135410	445236	119229	377615	107524	622.815	18599.3	1.05526e+07	246322	1.67097e+06	613308	708104	25858.5	1.46897e+06	18575.9	2.85317e+06	313364	388611	900537	42.7621	194426	915897	6.49756e+06	13503.7	270606	489253	38555.2	22026.8	2.61507e+06	1.13188e+06	372669	289.218	51.8476	8611.06	912445	3.88409e+06	40442.1	54455	27649.8
				Male	6L	5.84627e+06	1.54278e+07	3.40363e+06	2.06769e+06	517109	174328	410171	125006	409210	97129	919.519	19868.7	1.1566e+07	316038	1.7249e+06	606821	763935	27895.5	1.44649e+06	19828.4	3.08974e+06	376438	379858	605694	19.6179	252206	1.02429e+06	7.46862e+06	6591.31	320414	443815	34855.8	20968.8	3.28615e+06	1.15987e+06	411951	61.1051	32.6416	7980.95	1.0854e+06	1.98593e+06	55208.8	62115.8	30309.3
				Male	6R	5.63683e+06	1.31781e+07	3.38454e+06	1.12103e+06	418674	135364	421235	78976.9	352728	95799.2	526.855	21398.8	1.07495e+07	263992	1.67124e+06	580763	769154	31901.1	1.59166e+06	21385.1	2.8596e+06	254880	390312	293151	328.395	123987	995905	6.43491e+06	6383.11	246288	482446	51090.6	24153.2	2.97896e+06	1.19084e+06	397029	131.564	84.5353	7759.55	1.09285e+06	4.35455e+06	34846.7	58676.5	23513.2
	Mouse Iteration 2	Community without S. copri BgF5_2	Glucomannan	Female	1	6.2041e+06	2.28051e+07	4.10396e+06	7.81296e+06	463418	53204	497152	117125	389710	88498.5	862.794	20917.7	1.29514e+07	231496	2.91343e+06	468634	557823	62945.2	1.1005e+06	20803.5	2.93911e+06	391300	496107	1.89604e+06	22.4438	560540	2.07901e+06	1.31309e+07	44724.6	418631	1.96781e+06	185380	19371	2.80587e+06	944266	343485	663.749	147.248	7566.77	1.03616e+06	3.23309e+06	864969	41664.2	38791.4
				Female	2	5.11367e+06	1.85663e+07	3.55962e+06	7.79784e+06	346927	85150	359984	70775.7	287505	86194	469.262	13371.4	1.06063e+07	218456	2.28e+06	350674	429781	43324.9	855864	13253.5	2.34873e+06	292143	382202	1.36055e+06	109.884	382610	1.13941e+06	1.02952e+07	0	274394	1.38621e+06	150315	18148	1.16902e+06	707431	322291	31.2939	75.7715	5835.55	858413	2.65501e+06	748994	37159.3	28344
				Female	3	2.45284e+06	9.86582e+06	1.45106e+06	3.90432e+06	140695	29406.3	164761	25320.9	103056	28282	364.417	112.102	5.79937e+06	72409.3	1.18387e+06	154497	196918	25933.8	423591	4330.43	988212	117004	147930	468132	101.517	182608	428295	5.21561e+06	3644.94	112063	627612	65702.8	4917.85	885196	279668	99573.3	78.428	88.6445	2567.77	365006	1.21206e+06	317370	14888.4	11834.8
				Female	11	3.94279e+06	1.59382e+07	3.05769e+06	6.77295e+06	238818	61685.2	298716	48972.4	207698	59115	467.432	11631.7	1.01089e+07	131133	1.64258e+06	288359	326895	35560.1	731566	11402.1	1.80117e+06	208643	292213	1.01541e+06	1015.85	344269	829219	8.74846e+06	22193.8	233663	970245	104836	15212	1.92636e+06	508473	223755	79.8902	77.0199	4873.55	701533	2.09038e+06	657974	31953.3	32052.1
				Female	12	5.28484e+06	1.8398e+07	3.27018e+06	4.09305e+06	271590	42269.6	400190	46758	205588	74703.4	412.366	9464.71	1.11026e+07	137459	3.14575e+06	377452	494417	62614.2	1.01401e+06	9439.85	2.39454e+06	266862	371250	834671	39.8919	477146	1.12861e+06	1.33089e+07	16773.5	279227	1.7228e+06	212798	23151.6	2.3416e+06	727638	302380	25.2454	81.1335	6765.52	748978	2.95603e+06	494354	36544.2	44209.3
				Male	5	4.69714e+06	1.66824e+07	2.35031e+06	4.93808e+06	339413	38869.3	307775	43407.3	227249	77001.4	268.74	9439.77	8.68918e+06	156648	2.76692e+06	286984	356564	43593.2	629962	9319.23	1.99858e+06	244739	356738	646935	7.17868	369730	778359	1.0389e+07	12969.6	260666	1.25222e+06	158108	13730	1.64916e+06	689809	290672	32.8682	83.9445	5501.81	673216	2.12767e+06	455396	24040	36465.7
				Male	10.1	4.97458e+06	1.8628e+07	3.29945e+06	7.12589e+06	332301	81438	405935	65452	290492	96532.6	767.781	18802.7	1.02677e+07	196308	2.71971e+06	339247	378707	46427.8	703717	18440.5	2.1241e+06	275686	376856	992206	76.5715	490214	887790	1.10284e+07	17720.1	315123	1.53045e+06	168868	15730.9	2.072e+06	780461	349365	29.2548	58.9955	6352.47	820394	2.51652e+06	736319	31314.4	34146.2
				Male	10.2	5.44834e+06	1.98029e+07	3.94588e+06	8.91755e+06	437524	91719.8	423948	95358.2	363511	86328.6	787.993	22944.3	1.15293e+07	120400	2.93816e+06	377940	470081	55044	880827	22579.5	2.34387e+06	311684	424650	1.45748e+06	98.589	530136	1.18063e+06	1.07795e+07	24816.9	366651	1.58612e+06	179050	22267.5	2.37107e+06	914449	442316	22.1513	82.575	7214.42	834034	2.88279e+06	952219	35765.9	39402.7
				Male	14	5.23848e+06	1.95911e+07	3.28105e+06	8.80565e+06	378100	59583.1	393522	90476.7	389166	86362	672.947	19056	1.03049e+07	173455	2.72239e+06	369297	458775	55034.1	886975	18721.8	2.24834e+06	262334	375131	1.34284e+06	90.5472	446665	936538	1.05037e+07	21812.1	271830	1.44135e+06	170620	14837.4	2.40143e+06	799233	391735	153.007	5.6121	6133.18	822670	2.74464e+06	674015	35774.8	39846.4
				Male	15	4.85655e+06	1.94743e+07	3.30995e+06	7.88796e+06	292511	75723.1	227704	78524.4	286151	79821.2	256.514	18231.7	1.08228e+07	159588	2.80802e+06	307144	443526	37634.4	821973	18000.9	2.29593e+06	279727	407520	1.17459e+06	53.0404	462852	1.0001e+06	1.08192e+07	20741.7	337175	1.46541e+06	145479	19469.3	2.33181e+06	870954	387647	138.898	106.26	5921.7	830997	2.78366e+06	426141	39264.5	31478.6
			Mirpur-18	Female	1	6.51678e+06	1.60912e+07	2.90648e+06	984953	398923	74419.5	519396	64041.2	332453	78206.7	363.869	15721.2	1.00265e+07	201589	2.86916e+06	424999	471909	77653	1.00513e+06	15577.5	2.17878e+06	239279	399632	697843	120.907	447187	903869	1.41553e+07	13936.4	314752	1.49859e+06	159069	16771.6	2.13381e+06	780463	298094	26.2271	111.343	8125.15	679663	2.6129e+06	27896.5	35955.6	37222.2
				Female	2	5.83907e+06	1.54311e+07	3.77087e+06	979471	560318	108658	563673	78188.7	336859	70217.9	293.171	21628.7	1.28761e+07	186630	3.86699e+06	494525	672665	84555.8	1.41395e+06	20957.7	2.52233e+06	296486	585429	681039	117.73	553900	1.24666e+06	1.58763e+07	14802.2	432781	1.75244e+06	178351	28716.7	3.2071e+06	1.13086e+06	397617	149.707	88.7279	9315.02	945203	3.86493e+06	32533.8	58918.5	49823.9
				Female	5	4.43411e+06	1.11684e+07	2.56867e+06	847051	297331	74494.7	306180	43884.8	196156	42850.2	175.928	9670.42	8.7903e+06	124308	2.35587e+06	260457	381872	42089.6	815885	9397.67	1.53604e+06	158981	347100	508329	717.911	302339	897720	1.01884e+07	4977.45	228444	1.09799e+06	104351	9904.12	1.75433e+06	656759	259312	84.5381	2.84156	4802.78	492246	2.35456e+06	21304	27805.8	31615.3
				Female	9	4.91134e+06	1.59362e+07	2.87444e+06	869940	376488	80695.1	373126	47606.4	220037	56343	279.97	12208.4	1.03229e+07	168640	3.13093e+06	389210	437164	50854.5	982008	11824.7	2.3398e+06	270164	381895	613544	498.254	449193	1.12524e+06	1.4892e+07	11578	314625	1.50322e+06	144131	13798.1	2.17912e+06	832249	373415	21.666	69.7721	6694.17	671336	2.97332e+06	21982.2	37773.2	46996
				Female	16	4.94369e+06	1.8159e+07	3.08207e+06	1.30022e+06	418021	90491.2	477612	84389.4	254053	84936.6	226.346	16463.1	1.0899e+07	150464	3.14909e+06	480946	500650	70516.1	1.09621e+06	15944.5	2.84847e+06	386726	471196	883391	62.0913	550787	1.3156e+06	1.42483e+07	21199.8	410778	1.68799e+06	168194	22162.1	1.38388e+06	926270	328400	105.558	76.5451	8043.51	802227	3.34642e+06	37204.3	46538.4	36709.8
				Male	4	5.27912e+06	1.50775e+07	2.63145e+06	972976	406462	83445.1	461263	61998.9	284507	64136.9	251.278	14394.4	1.0198e+07	152424	3.14925e+06	375880	489620	62030.7	1.01656e+06	13952.4	2.39582e+06	267422	479472	735239	104.364	473014	973088	1.60308e+07	14639.9	354271	1.52578e+06	140905	22887.9	2.36753e+06	924665	283805	107.611	86.353	8326.8	708580	2.85392e+06	30507.2	37132.8	47750.4
				Male	9	5.5754e+06	1.51927e+07	2.42078e+06	867124	369326	68860.1	415660	48635.6	139834	72481.9	228.368	18730.2	9.58623e+06	150168	3.03782e+06	337455	485976	54304	957937	18241.4	2.26997e+06	255958	440884	547647	1341.43	518097	889498	1.62986e+07	12693.2	327186	1.76591e+06	204575	21726.4	2.31371e+06	748391	276798	86.0321	86.2987	6712.77	696179	2.64063e+06	25336.2	35129.8	41735.1
				Male	13.1	5.63863e+06	1.69494e+07	2.83927e+06	1.33548e+06	484623	71524.8	485265	70658.9	348984	98452.9	269.453	20258.9	1.06006e+07	176515	3.49235e+06	449839	570348	61034.7	1.13871e+06	20051.5	2.30251e+06	287892	463073	925885	676.648	571682	1.10581e+06	1.47984e+07	16304.5	366343	1.61131e+06	193711	19150.5	2.65473e+06	893277	247449	26.856	76.7897	8978.5	877080	3.06488e+06	39584.9	45494.8	47360.1
				Male	13.2	5.15119e+06	1.58414e+07	2.87096e+06	1.09767e+06	412513	82736.9	449538	58620.7	277150	76135.1	393.562	16303.1	1.04666e+07	158735	2.68448e+06	410646	493722	56581.2	1.07666e+06	16303.1	2.26642e+06	264540	437854	844068	470.499	531128	1.02667e+06	1.51729e+07	16155	332951	1.82847e+06	205755	17379.6	2.56779e+06	912054	256176	29.3205	28.0809	7853.69	787635	2.96082e+06	29323.2	42617.8	39612.6
		Community with S. copri BgF5_2	Glucomannan	Female	4	3.77477e+06	1.79213e+07	2.37456e+06	6.32112e+06	246001	56154	275254	74037.6	352622	74419.8	862.891	18318.5	7.27788e+06	191954	809974	283731	445146	13738.1	917744	18291.7	2.17929e+06	268798	188905	808302	20.2049	75181.4	980650	3.07774e+06	12670	163827	228827	18485.9	11084	1.52989e+06	805645	378230	69.4782	54.5568	3658.32	581747	2.52213e+06	168542	31329.6	10574.2
				Female	9	4.70706e+06	1.85428e+07	4.00642e+06	7.01842e+06	331643	85892.5	343878	69856.7	334501	107120	592.405	13417.1	9.40471e+06	214123	1.01345e+06	389715	527913	16909.6	998665	14756.3	2.43547e+06	301508	270341	1.03457e+06	75.8247	140485	1.14194e+06	5.47351e+06	18201.7	272342	569195	55491.5	24423.8	2.29816e+06	922203	537207	52.6706	90.9252	6596.4	726969	2.87873e+06	335363	38514.5	22741.9
				Female	10	2.73229e+06	1.73584e+07	2.21374e+06	4.76588e+06	387912	87653	304602	83993.9	384077	74929.9	17137.3	22062	9.64396e+06	254197	931839	374343	495681	23210	1.04723e+06	22062	2.30766e+06	302033	277973	873314	115.146	26406.2	1.16806e+06	5.27568e+06	188613	322785	609894	55750.4	32382.2	2.49779e+06	809136	463032	57.8189	161.721	6133.55	719693	2.31068e+06	354759	39860.9	9384.15
				Female	12	4.41002e+06	1.63464e+07	3.02177e+06	5.74004e+06	234867	65138.2	228217	56552.1	236847	59334.7	364.154	11632.6	7.56e+06	156863	765824	269457	380200	13095.7	858023	11474.3	2.00684e+06	210566	237100	791723	44.2003	137594	778181	4.8531e+06	13925	180052	479773	44408.8	14597.6	1.94697e+06	634997	314765	36.2437	116.893	3984.92	674432	2.35954e+06	255727	31241.2	15409.3
				Female	13	3.18316e+06	1.35697e+07	2.67972e+06	6.75348e+06	210928	40767.7	184187	57591.8	244577	54242.4	346.658	10007.8	7.55218e+06	141890	647015	232371	312019	7463.55	711682	9802.08	1.53148e+06	193520	171382	719748	38.9126	111300	611299	3.45106e+06	12738.6	191728	283759	26792.2	17579	1.55185e+06	264557	251562	133.505	27.863	3125.63	509470	1.99387e+06	385152	29061.4	13299.6
				Male	3	6.93393e+06	2.29379e+07	5.47164e+06	8.68394e+06	610758	138056	470509	168246	660907	107725	484.51	31704.1	1.20827e+07	369307	1.58724e+06	526763	694511	27669.5	1.54845e+06	31326.3	3.8057e+06	506514	413898	1.78207e+06	71.1923	223274	1.52197e+06	7.5484e+06	33872.2	334359	772065	76488.1	28607.8	3.63681e+06	1.49998e+06	645253	89.4627	77.1692	7653.23	1.25213e+06	4.45807e+06	357922	58646.5	25516
				Male	7	3.03779e+06	1.29985e+07	1.87631e+06	5.36657e+06	161804	31949	141406	48739.7	158737	56891.4	407.245	7058.61	5.43988e+06	53921.9	468846	183266	208444	8447.28	424208	6916.02	1.37587e+06	190178	135601	692596	38.1587	86677.5	428801	3.1672e+06	8218.63	132153	248145	23416.3	12564.1	1.26929e+06	535132	189774	43.5313	57.5867	2412.61	383490	1.43679e+06	139524	15462.4	9302.45
				Male	14	4.91014e+06	2.04625e+07	3.43615e+06	8.01049e+06	392069	70660.7	321553	88018.9	356330	91426.8	659.705	16301	9.34349e+06	206145	898897	336920	423536	11826	851212	16301	2.59486e+06	369939	260396	1.59872e+06	62.1554	165991	963371	5.13881e+06	28545.8	238830	631554	41715.8	23203.5	1.16086e+06	963836	340831	5.16481	86.0965	5578.08	767613	2.59528e+06	317941	29416.8	17310.4
				Male	2L	3.95118e+06	1.48312e+07	2.22874e+06	5.19218e+06	369319	30691.4	229760	70153.3	238860	86160.5	478.545	12888.2	6.99147e+06	154299	802735	281794	470486	11659.3	816175	12496.4	2.26114e+06	357558	196562	600756	69.1918	114315	661165	4.54683e+06	11590.9	160948	410046	35825	15427.6	2.07737e+06	899464	248680	47.8611	67.5186	4134.28	823050	2.23855e+06	178338	26993.4	16065.5
				Male	2R	3.93134e+06	1.64776e+07	2.85308e+06	6.69258e+06	267827	59610.9	193432	70108.1	267554	67484.4	378.858	11706.3	7.40652e+06	150002	740304	224644	365122	86236.9	672319	11379.1	2.19031e+06	274613	214990	804168	69.9405	135256	708706	4.82646e+06	13541.9	200302	475285	37683.2	15994.7	1.78015e+06	819793	343534	85.1361	76.2862	3542.1	645437	2.11346e+06	262445	27225.6	17296.6
			Mirpur-18	Female	3	4.27314e+06	1.49589e+07	2.8513e+06	1.55455e+06	343125	67573.4	342914	79616.7	334418	77612.2	364.722	13844.9	8.51136e+06	225833	856039	334216	536919	12739	1.00111e+06	13449.1	1.92057e+06	276333	242544	600950	94.2885	133545	807020	4.4925e+06	9251.36	219641	349297	26828.9	10285.2	2.28218e+06	775021	315097	51.8215	149.083	5613.56	729586	2.73057e+06	36586.5	34286.4	16633.5
				Female	6	4.31058e+06	8.46945e+06	3.20999e+06	790756	346811	62129.4	367262	47290.6	235338	49345.6	419.766	18606.7	9.23675e+06	181624	911242	381741	527918	11635.5	1.17054e+06	18438.1	1.7367e+06	173112	274297	415893	58.0956	84276.9	1.01352e+06	4.83379e+06	11072.4	193965	332160	24692.4	15476.8	3.03016e+06	896790	316883	154.832	61.2904	6030.99	795243	2.94123e+06	24297.8	45593.8	15865.8
				Female	8	3.98305e+06	1.55628e+07	2.28247e+06	1.2776e+06	262195	55080.2	329300	57868.3	259707	73202.8	405.311	12897.4	9.27475e+06	187420	793518	329907	458447	19627	1.09124e+06	12897.4	2.28495e+06	256235	273438	622533	264.745	127289	802202	6.49106e+06	27305.1	209448	466970	35946.3	21199.8	2.99054e+06	819045	301505	229.15	86.7373	6159.75	797317	2.53068e+06	28685.5	42172.5	13475.7
				Female	11	3.22723e+06	1.13064e+07	1.79963e+06	1.12369e+06	178809	60692.2	211953	38534.1	144752	58089.2	288.67	9584.26	6.54136e+06	113793	534189	203395	306890	9658.5	693549	9584.26	1.63104e+06	173742	167080	654575	57.3002	83756.9	611740	3.95877e+06	10979.4	143930	244849	20898.1	11014.3	980149	567458	202667	89.0774	79.078	3669.05	486565	1.93053e+06	20817.1	25289.4	9303.29
				Female	16	5.09075e+06	1.54888e+07	3.17625e+06	1.39991e+06	335859	94227	369732	63175.7	345882	88148.7	172.056	15516.5	9.26278e+06	225365	905236	327973	494603	13938.3	1.16746e+06	15169.4	2.41391e+06	282000	302902	943537	63.4301	146140	905337	6.93092e+06	15366.3	219413	502397	43665.8	20061.2	3.10436e+06	923227	375243	50.36	70.1551	5882.12	793805	2.97927e+06	32055.1	39857.1	17029.1
				Male	1	4.66676e+06	1.33027e+07	2.12055e+06	1.23774e+06	231900	73974.5	279552	49221.9	237109	67464.2	149.147	10937.3	7.26657e+06	204667	704721	263914	361340	18767.4	719689	10729.9	1.90331e+06	207124	222056	676993	79.5857	99339.1	742294	4.86466e+06	10840.4	170400	293759	27275.5	14021.2	1.9549e+06	749300	285947	14.7435	53.322	5078.7	511468	2.13889e+06	25334.3	24195	13014.9
				Male	4	5.93249e+06	1.87174e+07	3.14769e+06	1.68422e+06	341295	127819	447317	85649.7	427444	131896	272.479	27541.1	9.7957e+06	289341	1.21357e+06	410595	543305	24293.7	1.06547e+06	27040.1	3.22797e+06	371905	374204	896317	0	195132	1.36432e+06	8.12294e+06	14079.5	315448	553270	58061	34648.6	2.81064e+06	1.09539e+06	484619	307.082	183.408	7104.45	847613	3.3611e+06	38428.5	40795.1	17768.7
				Male	11	5.43239e+06	1.61006e+07	2.84489e+06	1.37579e+06	269440	109675	344545	57481.8	246298	67309.5	492.57	11656.8	9.49138e+06	123302	917600	270388	483770	19110.2	978493	11656.8	2.62472e+06	284091	279119	531682	0	149838	938580	7.30026e+06	126577	269292	465928	38676.3	24215.4	2.48411e+06	1.03693e+06	328283	200.036	100.04	5494.62	525514	2.93076e+06	29826.2	34976.2	14294.2
				Male	14	9.7231e+06	2.58445e+07	7.88944e+06	3.0041e+06	838244	228072	967421	261625	1.03311e+06	220096	0	61067.9	1.80781e+07	655070	2.5376e+06	1.03239e+06	1.33982e+06	68959.5	2.90862e+06	59856	5.41012e+06	565864	699161	2.30251e+06	178.103	327698	2.85161e+06	1.21294e+07	32348.4	529260	726495	74261	51023.1	3.11231e+06	2.51772e+06	1.06118e+06	162.696	180.658	16520.5	1.92223e+06	7.49551e+06	83504.3	125406	39336.1
				Male	15	4.073e+06	1.45845e+07	2.74082e+06	1.41298e+06	261383	54822.1	347944	70241.7	258233	61683.9	662.201	10936.1	8.82957e+06	243142	832008	399621	489353	17418.5	1.07614e+06	10936.1	2.26954e+06	260418	265946	360002	95.9577	101866	722546	5.02191e+06	8487.82	208992	362113	32731.3	16884.9	2.32133e+06	854592	349191	32.9525	117.084	6179.49	633323	2.95998e+06	16922.2	41259.6	11815.7
