# Supplementary material for: Glycoside hydrolase–mediated glucomannan catabolism in Segatella copri, a target of microbiota-directed foods for malnourished children
Source: Proc Natl Acad Sci U S A. 2025 Dec 2;122(49):e2521522122. doi: 10.1073/pnas.2521522122 (PMC12704710; doi:10.1073/pnas.2521522122)
Supplement: Supplementary file 14 — Dataset S13 (XLSX) [file pnas.2521522122.sd13.xlsx]

## Sheet: Dataset S13
Dataset S13 - Monosaccharide and linkage measurements in animal diets
(A) Total monosaccharides
	Diet		Total Monosaccharide Present (mg/mL of dry diet or diet component)
			Glucose	Mannose	Galactose	Fructose	Xylose	Arabinose	Fucose	Rhamnose	GlcA	GalA	GlcNAc	GalNAc	Allose	Ribose
	Mirpur-18		2.38E-01 ± 6.38E-02	5.42E-04 ± 1.10E-04	5.34E-02 ± 1.59E-02	1.84E-03 ± 4.61E-04	6.21E-04 ± 2.21E-04	2.52E-03 ± 8.19E-04	1.29E-04 ± 5.32E-05	2.32E-04 ± 7.30E-05	4.92E-05 ± 1.96E-05	2.16E-04 ± 1.04E-04	3.32E-05 ± 9.11E-06	1.79E-05 ± 6.85E-06	4.69E-05 ± 1.13E-05	3.28E-04 ± 9.30E-05
	Mirpur-18 + Glucomannan		2.03E-01 ± 1.11E-01	3.00E-03 ± 1.46E-03	3.99E-02 ± 1.88E-02	1.18E-03 ± 5.37E-04	6.68E-04 ± 3.62E-04	1.93E-03 ± 1.04E-03	1.21E-04 ± 4.72E-05	2.38E-04 ± 1.18E-04	7.72E-05 ± 4.24E-05	2.79E-04 ± 1.46E-04	2.28E-05 ± 1.35E-05	7.50E-06 ± 3.44E-06	5.69E-05 ± 2.14E-05	2.72E-04 ± 1.18E-04
	Glucomannan		3.22E-01 ± 1.57E-01	1.71E-01 ± 5.23E-02	2.72E-02 ± 1.13E-02	1.84E-03 ± 1.05E-03	4.99E-03 ± 3.40E-03	3.24E-03 ± 2.90E-03	3.04E-04 ± 1.65E-04	8.43E-04 ± 3.46E-04	1.65E-03 ± 9.31E-04	3.04E-04 ± 1.90E-04	2.28E-05 ± 1.63E-05	1.37E-05 ± 9.49E-06	1.21E-03 ± 5.47E-04	2.10E-04 ± 9.33E-05
	Adjusted P-value (Mann-Whitney; Mirpur-18 vs. Mirpur-18 + Glucomannan)		0.98	0.7	0.933333	0.933333	1	0.98	1	1	0.98	1	0.933333	0.7	0.98	0.933333
	Food Input	Replicate	Total Monosaccharide Present (mg/mL of dry food)
			Glucose	Mannose	Galactose	Fructose	Xylose	Arabinose	Fucose	Rhamnose	GlcA	GalA	GlcNAc	GalNAc	Allose	Ribose
	Mirpur-18	1	0.286067	0.000555425	0.0505244	0.00155635	0.00076709	0.00293837	0.000173755	0.00026492	4.6775e-05	0.000276175	4.244e-05	1.294e-05	5.9425e-05	0.000331525
	Mirpur-18	2	0.261305	0.0006438	0.0705037	0.00236893	0.0007284	0.00303655	0.000143665	0.0002829	6.9875e-05	0.000275695	3.295e-05	2.575e-05	4.365e-05	0.000418525
	Mirpur-18	3	0.165355	0.000425795	0.0391323	0.00158576	0.000366395	0.00157133	7.034e-05	0.00014843	3.0945e-05	9.589e-05	2.4235e-05	1.5145e-05	3.763e-05	0.0002327
	Mirpur-18 + Glucomannan	1	0.331262	0.00448977	0.0613362	0.00178998	0.00108609	0.00310802	0.00017516	0.000372155	0.00012459	0.000447145	9.04e-06	6.39e-06	7.437e-05	0.000407965
	Mirpur-18 + Glucomannan	2	0.140461	0.00157789	0.0265296	0.00078835	0.00044709	0.00112279	9.033e-05	0.000153575	6.4375e-05	0.00019191	2.3415e-05	4.75e-06	6.329e-05	0.000196275
	Mirpur-18 + Glucomannan	3	0.138156	0.00292435	0.0317533	0.00095209	0.000471065	0.00155594	9.7045e-05	0.00018793	4.27e-05	0.000198255	3.606e-05	1.1365e-05	3.295e-05	0.00021194
	Glucomannan	1	0.145853	0.123927	0.0144117	0.00119976	0.00158777	0.000968785	0.00011371	0.00045938	0.000578925	9.1225e-05	4.4e-06	9.57e-06	0.00085612	0.000114435
	Glucomannan	2	0.447924	0.227236	0.0358904	0.00304242	0.00838335	0.00650156	0.00039688	0.00113317	0.00229336	0.000456185	3.538e-05	7.05e-06	0.00183823	0.00030094
	Glucomannan	3	0.373012	0.161229	0.0313086	0.00126427	0.00499652	0.00224385	0.000402805	0.000935715	0.00206619	0.000363095	2.854e-05	2.4605e-05	0.000928795	0.000214775
(B) Free monosaccharides
	Diet		Free Monosaccharide Present (mg/mL of dry diet or diet component)
			Glucose	Mannose	Galactose	Fructose	Xylose	Arabinose	Fucose	Rhamnose	GlcA	GalA	GlcNAc	GalNAc	Allose	Ribose
	Mirpur-18		7.57E-03 ± 1.98E-03	4.50E-05 ± 5.15E-06	1.22E-03 ± 1.45E-04	8.95E-04 ± 2.93E-04	8.45E-06 ± 3.10E-06	2.19E-05 ± 6.42E-06	1.23E-05 ± 5.66E-06	1.67E-06 ± 4.17E-07	2.29E-05 ± 3.56E-06	3.44E-06 ± 6.82E-07	5.72E-05 ± 1.62E-05	5.06E-05 ± 1.90E-05	1.12E-05 ± 5.92E-06	1.89E-05 ± 5.38E-06
	Mirpur-18 + Glucomannan		1.60E-02 ± 8.10E-03	8.54E-05 ± 4.48E-05	1.89E-03 ± 6.03E-04	2.24E-03 ± 2.42E-03	1.48E-05 ± 4.72E-06	3.44E-05 ± 1.31E-05	2.27E-05 ± 8.03E-06	2.67E-06 ± 9.82E-07	3.43E-05 ± 1.08E-05	5.86E-06 ± 2.21E-06	1.15E-04 ± 5.93E-05	8.42E-05 ± 2.40E-05	1.93E-05 ± 5.05E-06	2.65E-05 ± 1.30E-05
	Glucomannan		2.53E-02 ± 4.36E-03	2.31E-04 ± 4.70E-05	2.27E-04 ± 2.09E-05	2.88E-03 ± 6.04E-04	1.17E-05 ± 1.14E-06	3.53E-05 ± 4.35E-06	8.41E-06 ± 3.09E-06	6.12E-06 ± 4.00E-06	9.32E-06 ± 1.28E-06	7.17E-06 ± 7.64E-07	1.09E-05 ± 2.28E-06	1.00E-06 ± 4.64E-07	5.35E-06 ± 2.05E-06	8.59E-06 ± 2.49E-06
	Adjusted P-value (Mann-Whitney; Mirpur-18 vs. Mirpur-18 + Glucomannan)		0.28	0.466667	0.28	0.753846	0.28	0.28	0.28	0.28	0.28	0.28	0.466667	0.28	0.28	1
	Food Input	Replicate	Free Monosaccharide Present (mg/mL of dry food)
			Glucose	Mannose	Galactose	Fructose	Xylose	Arabinose	Fucose	Rhamnose	GlcA	GalA	GlcNAc	GalNAc	Allose	Ribose
	Mirpur-18	1	0.00831266	4.78693e-05	0.00120304	0.000612652	9.88505e-06	2.17821e-05	1.50246e-05	1.96715e-06	2.39969e-05	2.68893e-06	6.07435e-05	4.9218e-05	5.62989e-06	2.22217e-05
	Mirpur-18	2	0.00906113	4.81053e-05	0.00137086	0.000875568	1.05764e-05	2.83894e-05	1.61493e-05	1.8411e-06	2.57034e-05	3.62325e-06	7.12905e-05	7.02463e-05	1.7412e-05	2.18079e-05
	Mirpur-18	3	0.00532448	3.90741e-05	0.00108173	0.00119781	4.88824e-06	1.55462e-05	5.82917e-06	1.19103e-06	1.88688e-05	4.01654e-06	3.9571e-05	3.2391e-05	1.05823e-05	1.2696e-05
	Mirpur-18 + Glucomannan	1	0.0252183	0.000132774	0.0025032	0.00503303	2.01455e-05	4.88884e-05	3.1832e-05	3.80513e-06	4.61833e-05	8.38774e-06	0.000174448	0.000107183	2.37667e-05	4.14013e-05
	Mirpur-18 + Glucomannan	2	0.0101089	4.36172e-05	0.00129881	0.000676486	1.12167e-05	2.33814e-05	1.66283e-05	2.04608e-06	2.51624e-05	4.24995e-06	5.59133e-05	5.9281e-05	1.38124e-05	1.71515e-05
	Mirpur-18 + Glucomannan	3	0.0126252	7.99408e-05	0.00185997	0.00102164	1.30482e-05	3.10382e-05	1.97354e-05	2.16915e-06	3.14919e-05	4.95381e-06	0.0001139	8.60829e-05	2.02719e-05	2.09536e-05
	Glucomannan	1	0.0301594	0.000248638	0.000239598	0.00242077	1.24828e-05	4.03082e-05	1.13169e-05	4.64523e-06	1.02761e-05	7.79361e-06	1.26624e-05	1.058e-06	3.25691e-06	7.61335e-06
	Glucomannan	2	0.0217605	0.00026708	0.000202758	0.00265345	1.21745e-05	3.28667e-05	8.73681e-06	1.06515e-05	7.86763e-06	7.38834e-06	1.16496e-05	5.14263e-07	7.34894e-06	1.14202e-05
	Glucomannan	3	0.0239478	0.000178046	0.000238163	0.00356421	1.03699e-05	3.27005e-05	5.16964e-06	3.06059e-06	9.82754e-06	6.31576e-06	8.31309e-06	1.437e-06	5.45086e-06	6.74381e-06
(C) Linkages
	Diet		Linkages (AU)
			t-Glucose	4-Glucose	t-Mannose	4-Mannose	2-Glucose	3-Glucose/2-Galactose	6-Glucose	2,4-Glucose	3,4-Glucose	4,6-Glucose	2,4,6-Glucose/ 2,3,6-Glucose	3,4,6-Glucose	t-Galactose	3-Galactose	4-Galactose	6-Galactose	4,6-Galactose	3,6-Galactose	3,4-Galactose	3,4,6-Galactose/ 2,X,X-Hexose (II)	t-p-Xylose	2-Xylose	3-P-Xylose	4-p-Xylose	2,4-p-Xylose	3,5-Arabinose/3,4-P-Xylose	t-p-Arabinose	t-f-Arabinose	2-f-Arabinose	3-Arabinose	5-f-Arabinose	2,3-f-Arabinose	2,5-f-Arabinose	T-Fucose	T-Rhamnose	4-Rhamnose	2-Rhamnose	2,4-Rhamnose	4-Glucosamine/GlcNac	6-Mannose	3-Mannose	4,6-Mannose	3,4,6-Mannose	X-Hexose
	Mirpur-18		7.87E+06 ± 4.38E+05	2.69E+07 ± 5.79E+05	4.32E+05 ± 5.95E+04	2.19E+06 ± 2.19E+05	1.17E+05 ± 5.57E+03	4.23E+04 ± 9.37E+03	1.61E+05 ± 1.84E+04	9.06E+04 ± 6.04E+03	4.71E+05 ± 7.00E+04	1.47E+05 ± 5.35E+03	5.29E+03 ± 8.61E+03	1.88E+04 ± 2.55E+03	1.74E+07 ± 1.25E+06	2.02E+05 ± 2.20E+04	4.32E+05 ± 3.14E+04	7.47E+05 ± 9.34E+04	4.98E+04 ± 5.74E+03	2.25E+04 ± 4.41E+03	2.82E+04 ± 2.00E+03	1.85E+04 ± 2.54E+03	2.52E+05 ± 4.35E+04	3.08E+04 ± 6.67E+03	2.02E+05 ± 1.89E+04	4.74E+04 ± 1.58E+04	1.69E+02 ± 2.48E+02	4.69E+04 ± 5.06E+03	6.06E+04 ± 6.69E+03	1.69E+06 ± 3.54E+05	1.37E+03 ± 1.34E+03	5.37E+04 ± 7.76E+03	1.87E+05 ± 1.46E+04	1.42E+04 ± 1.30E+03	2.16E+03 ± 1.00E+03	9.07E+04 ± 8.53E+03	1.16E+05 ± 1.19E+04	4.04E+04 ± 4.01E+03	2.36E+01 ± 1.70E+01	3.51E+01 ± 1.63E+01	2.68E+03 ± 2.36E+02	1.10E+06 ± 1.32E+05	6.33E+05 ± 9.38E+04	1.86E+04 ± 7.10E+02	7.78E+02 ± 4.34E+02	1.83E+04 ± 4.70E+03
	Mirpur-18 + Glucomannan		9.41E+06 ± 2.16E+06	3.13E+07 ± 5.72E+06	7.05E+05 ± 2.12E+05	4.66E+06 ± 1.35E+06	1.84E+05 ± 7.88E+04	5.99E+04 ± 1.48E+04	2.20E+05 ± 1.19E+05	1.57E+05 ± 7.91E+04	1.06E+06 ± 5.45E+05	2.04E+05 ± 1.10E+05	1.33E+03 ± 1.02E+03	3.85E+04 ± 2.06E+04	2.02E+07 ± 5.18E+06	3.07E+05 ± 1.12E+05	5.81E+05 ± 2.66E+05	9.96E+05 ± 5.18E+05	7.85E+04 ± 3.52E+04	7.93E+04 ± 7.44E+04	3.82E+04 ± 1.71E+04	3.75E+04 ± 2.01E+04	3.49E+05 ± 1.56E+05	4.08E+04 ± 1.95E+04	2.35E+05 ± 3.96E+04	9.20E+04 ± 4.63E+04	1.06E+02 ± 1.07E+02	6.71E+04 ± 2.67E+04	7.61E+04 ± 3.09E+04	2.19E+06 ± 7.65E+05	1.57E+03 ± 6.60E+02	6.81E+04 ± 2.54E+04	2.71E+05 ± 1.33E+05	2.23E+04 ± 1.06E+04	4.27E+03 ± 3.05E+03	1.14E+05 ± 3.59E+04	1.43E+05 ± 4.96E+04	5.07E+04 ± 2.12E+04	6.25E+01 ± 3.93E+01	8.73E+01 ± 5.05E+01	3.82E+03 ± 1.88E+03	1.30E+06 ± 3.81E+05	9.28E+05 ± 5.09E+05	1.48E+05 ± 6.25E+04	1.22E+03 ± 1.00E+03	2.46E+04 ± 1.30E+04
	Glucomannan		1.35E+07 ± 3.65E+06	1.86E+07 ± 4.37E+06	1.56E+06 ± 5.71E+05	1.04E+07 ± 2.56E+06	2.85E+05 ± 1.45E+05	2.65E+04 ± 7.85E+03	1.10E+05 ± 7.86E+04	9.27E+04 ± 6.21E+04	4.00E+05 ± 2.12E+05	7.00E+04 ± 4.84E+04	5.39E+02 ± 3.69E+02	9.00E+03 ± 1.01E+04	2.27E+06 ± 3.56E+05	3.10E+05 ± 2.38E+05	8.99E+04 ± 1.79E+04	2.57E+04 ± 7.31E+03	2.78E+04 ± 1.55E+04	9.74E+03 ± 5.45E+03	1.68E+04 ± 2.81E+03	1.15E+04 ± 7.03E+03	1.43E+05 ± 2.53E+04	1.33E+04 ± 1.61E+03	1.71E+04 ± 2.94E+03	1.53E+05 ± 4.27E+04	1.20E+02 ± 5.39E+01	6.78E+03 ± 1.51E+03	6.99E+04 ± 1.66E+04	2.97E+05 ± 5.06E+04	5.11E+03 ± 9.03E+02	1.00E+04 ± 2.39E+03	5.92E+04 ± 5.71E+03	6.42E+03 ± 8.45E+02	5.42E+02 ± 3.67E+02	4.71E+04 ± 4.11E+03	4.91E+04 ± 1.09E+04	1.14E+04 ± 5.59E+02	5.81E+01 ± 2.08E+01	6.65E+01 ± 5.25E+01	2.02E+03 ± 1.59E+03	8.46E+04 ± 8.45E+03	9.72E+04 ± 2.39E+04	5.68E+05 ± 2.02E+05	2.17E+03 ± 1.91E+03	6.82E+03 ± 3.46E+03
	Adjusted P-value (Mann-Whitney; Mirpur-18 vs. Mirpur-18 + Glucomannan)		0.676923	0.88	0.55	0.55	0.676923	0.628571	1	0.55	0.55	1	0.88	0.55	0.676923	0.55	0.88	1	0.628571	0.628571	0.676923	0.55	0.676923	1	0.676923	0.628571	1	0.628571	1	0.676923	0.88	1	0.88	0.676923	0.676923	0.676923	0.88	0.88	0.628571	0.676923	0.676923	0.88	0.88	0.55	1	1
	Food Input	Replicate	Linkages (AU)
			t-Glucose	4-Glucose	t-Mannose	4-Mannose	2-Glucose	3-Glucose/2-Galactose	6-Glucose	2,4-Glucose	3,4-Glucose	4,6-Glucose	2,4,6-Glucose/ 2,3,6-Glucose	3,4,6-Glucose	t-Galactose	3-Galactose	4-Galactose	6-Galactose	4,6-Galactose	3,6-Galactose	3,4-Galactose	3,4,6-Galactose/ 2,X,X-Hexose (II)	t-p-Xylose	2-Xylose	3-P-Xylose	4-p-Xylose	2,4-p-Xylose	3,5-Arabinose/3,4-P-Xylose	t-p-Arabinose	t-f-Arabinose	2-f-Arabinose	3-Arabinose	5-f-Arabinose	2,3-f-Arabinose	2,5-f-Arabinose	T-Fucose	T-Rhamnose	4-Rhamnose	2-Rhamnose	2,4-Rhamnose	4-Glucosamine/GlcNac	6-Mannose	3-Mannose	4,6-Mannose	3,4,6-Mannose	X-Hexose
	Mirpur-18	1	7.36499e+06	2.70489e+07	364178	1.97127e+06	110877	31582.7	141707	85097.9	549967	152661	15226.2	21724.9	1.60051e+07	184474	450940	639047	55009.5	27574.5	27224.9	21345.6	243348	31034.9	180397	46155.4	11.9281	42853.3	54235.4	1.59388e+06	737.317	50024.9	180251	14981.7	1427.44	86738.3	103210	35787.9	7.56334	16.5753	2412.94	954456	544410	17892.7	313.839	15254.4
	Mirpur-18	2	8.1784e+06	2.6232e+07	475747	2.18169e+06	119659	46533.4	164377	97068.9	416545	144721	420.052	16951.8	1.784e+07	194567	449618	796402	43664.8	19828.4	30479.7	16570.1	299039	37398.5	216313	63696.5	453.986	52548.2	67577.2	2.08678e+06	2906.98	62592.4	203689	14860.7	3301.9	100456	126771	41988.7	21.8589	41.9255	2773.95	1.20005e+06	731096	18472.5	1173.25	15980.1
	Mirpur-18	3	8.05338e+06	2.73515e+07	455899	2.41009e+06	121211	48829	178250	89628.2	446645	142476	222.25	17798.8	1.83881e+07	226590	395989	804937	50875.2	20044.7	26833.6	17435.7	213343	24062.6	208296	32218.4	39.7667	45204.5	60131.2	1.3992e+06	462.465	48431.7	176982	12675.8	1756.86	84816.6	118060	43282.9	41.4214	46.9161	2856.92	1.15922e+06	622616	19305	848.006	23737
	Mirpur-18 + Glucomannan	1	1.18848e+07	3.73864e+07	939219	6.02701e+06	270140	76503.1	356836	247653	1.68703e+06	330380	2482.82	62286.2	2.59936e+07	435223	887174	1.59155e+06	118632	48456.6	57920.5	60670.4	520521	62086.7	279076	144486	226.676	96886.6	110541	3.00059e+06	1331.55	96557.7	418954	34442.6	7761.53	154959	198578	73040.5	107.03	123.152	5983.02	1.73398e+06	1.51345e+06	212077	2380.07	38860.6
	Mirpur-18 + Glucomannan	2	7.86709e+06	2.6017e+07	527857	3.31812e+06	115201	47959.1	143885	100576	808258	143843	936.899	27294.8	1.60998e+07	229536	406052	647933	52757.4	25311.6	28901.3	26798.4	215599	23881.4	203163	57220.8	22.674	45378	50985.9	1.48011e+06	1062.86	47542.5	160625	14796.3	2122.77	87950.4	103482	30861.4	47.8969	29.5215	2564.04	1.00713e+06	593565	87136.3	669.151	13531.5
	Mirpur-18 + Glucomannan	3	8.4819e+06	3.05328e+07	646755	4.63138e+06	167690	55361.5	159713	123442	689884	136420	560.429	25879.3	1.83911e+07	255278	450211	749952	64117.4	164105	27871.7	25046.5	310754	36529.2	221520	74272.2	68.0793	59120.6	66635.4	2.09171e+06	2317.1	60217.3	234444	17731.2	2922.59	99267.6	126577	48262.1	32.5501	109.138	2925.13	1.173e+06	677132	145015	613.722	21268
	Glucomannan	1	1.55746e+07	2.22818e+07	2.17708e+06	1.32076e+07	452005	34292.3	200855	164127	643673	125164	828.935	19942.2	2.32846e+06	583644	109135	34063.9	45655.6	16018.2	20022.6	19619.7	156160	15073.3	19896.4	167794	96.5192	8508.64	78109.7	302146	5262.19	12415	54166.2	6085.79	962.456	48673	55751.8	11922.8	81.9365	45.6165	3851.27	83833.5	124501	798811	4348.74	10750.5
	Glucomannan	2	9.31448e+06	1.37889e+07	1.04744e+06	9.62236e+06	194221	26561.4	62028.2	61873.5	295950	34402	664.526	164.432	1.89441e+06	154498	73643	20490.5	19811.7	6158.44	14902.4	8069.17	113370	11943.4	14044.4	104648	181.19	5753.68	50875.3	243581	4137.07	7633.2	58038.2	5795.55	284.322	42417.7	36494.1	10806	44.0715	126.191	1028.84	76633.4	79971.3	425679	766.615	4223.98
	Glucomannan	3	1.56931e+07	1.98503e+07	1.46859e+06	8.23833e+06	207590	18584.9	67590.9	52085.8	260898	50550.6	123.866	6902.5	2.60093e+06	191964	86798.5	22565.4	18041	7047.43	15475.4	6902.5	158113	12860.1	17480.3	186115	81.0144	6071.46	80812.5	344433	5922.94	10100.1	65401.2	7382.79	380.491	50157.5	54904.6	11326.1	48.1931	27.6281	1189.42	93474.5	87024.4	479841	1395.8	5494.99
